# Supplementary material for: Pearl millet genome sequence provides a resource to improve agronomic traits in arid environments
Source: Nat Biotechnol. 2017 Sep 18;35(10):969–76. doi: 10.1038/nbt.3943 (PMC6871012; doi:10.1038/nbt.3943)
Supplement: Supplementary Table 15 — Summary of genes expanded during pearl millet evolution. (XLSX 12 kb) [file 41587_2017_BFnbt3943_MOESM50_ESM.xlsx]

## Sheet: Supp Table 15
Supplementary Table 15. Summary of genes expanded during pearl millet evolution
Pathway	Selected gene with annotation	Pvalue	Pathway ID	Genes	KOs
ABC transporters	34	2.74303e-24	ko02010	Pgl_GLEAN_10001711;Pgl_GLEAN_10001725;Pgl_GLEAN_10008209;Pgl_GLEAN_10011449;Pgl_GLEAN_10013658;Pgl_GLEAN_10017822;Pgl_GLEAN_10019634;Pgl_GLEAN_10023165;Pgl_GLEAN_10024995;Pgl_GLEAN_10025237;Pgl_GLEAN_10025238;Pgl_GLEAN_10026012;Pgl_GLEAN_10028470;Pgl_GLEAN_10029398;Pgl_GLEAN_10031298;Pgl_GLEAN_10031301;Pgl_GLEAN_10031302;Pgl_GLEAN_10031303;Pgl_GLEAN_10031305;Pgl_GLEAN_10031306;Pgl_GLEAN_10034410;…	K05658+K05666
Cutin, suberine and wax biosynthesis	8	1.6278e-07	ko00073	Pgl_GLEAN_10007653;Pgl_GLEAN_10007654;Pgl_GLEAN_10007655;Pgl_GLEAN_10010619;Pgl_GLEAN_10032013;Pgl_GLEAN_10033984;Pgl_GLEAN_10007136;Pgl_GLEAN_10007650	K13356
Terpenoid backbone biosynthesis	16	5.03255e-07	ko00900	Pgl_GLEAN_10018159;Pgl_GLEAN_10018160;Pgl_GLEAN_10018164;Pgl_GLEAN_10019676;Pgl_GLEAN_10033128;Pgl_GLEAN_10033129;Pgl_GLEAN_10009863;Pgl_GLEAN_10009864;Pgl_GLEAN_10018201;Pgl_GLEAN_10018374;Pgl_GLEAN_10009476;Pgl_GLEAN_10015810;Pgl_GLEAN_10025651;Pgl_GLEAN_10027686;Pgl_GLEAN_10006822;Pgl_GLEAN_10014018	K12742+K13789+K11778+K00869+K06013+K03526
Endocytosis	20	0.00140555	ko04144	Pgl_GLEAN_10001377;Pgl_GLEAN_10003113;Pgl_GLEAN_10003711;Pgl_GLEAN_10005520;Pgl_GLEAN_10009874;Pgl_GLEAN_10014482;Pgl_GLEAN_10016341;Pgl_GLEAN_10016343;Pgl_GLEAN_10025719;Pgl_GLEAN_10028496;Pgl_GLEAN_10028500;Pgl_GLEAN_10028502;Pgl_GLEAN_10028503;Pgl_GLEAN_10028505;Pgl_GLEAN_10028507;Pgl_GLEAN_10030022;Pgl_GLEAN_10028487;Pgl_GLEAN_10028488;Pgl_GLEAN_10004211;Pgl_GLEAN_10035476	K03283+K12492+K12471
Diterpenoid biosynthesis	11	0.00312587	ko00904	Pgl_GLEAN_10011294;Pgl_GLEAN_10011295;Pgl_GLEAN_10012750;Pgl_GLEAN_10012752;Pgl_GLEAN_10022267;Pgl_GLEAN_10022369;Pgl_GLEAN_10000164;Pgl_GLEAN_10001331;Pgl_GLEAN_10006720;Pgl_GLEAN_10006722;Pgl_GLEAN_10017947	K04121+K12929
Plant hormone signal transduction	60	0.00422528	ko04075	Pgl_GLEAN_10006530;Pgl_GLEAN_10007000;Pgl_GLEAN_10011722;Pgl_GLEAN_10011888;Pgl_GLEAN_10014298;Pgl_GLEAN_10014390;Pgl_GLEAN_10017082;Pgl_GLEAN_10022417;Pgl_GLEAN_10030383;Pgl_GLEAN_10031009;Pgl_GLEAN_10032368;Pgl_GLEAN_10032952;Pgl_GLEAN_10007732;Pgl_GLEAN_10011075;Pgl_GLEAN_10014295;Pgl_GLEAN_10017779;Pgl_GLEAN_10017781;Pgl_GLEAN_10024149;Pgl_GLEAN_10025700;Pgl_GLEAN_10026289;Pgl_GLEAN_10001140;…	K13416+K13415+K14489+K14491+K13422+K14494+K14431+K14486
Flavonoid biosynthesis	21	0.00899594	ko00941	Pgl_GLEAN_10003032;Pgl_GLEAN_10009530;Pgl_GLEAN_10018136;Pgl_GLEAN_10018138;Pgl_GLEAN_10025805;Pgl_GLEAN_10028374;Pgl_GLEAN_10014509;Pgl_GLEAN_10017738;Pgl_GLEAN_10017739;Pgl_GLEAN_10017740;Pgl_GLEAN_10017743;Pgl_GLEAN_10017745;Pgl_GLEAN_10035257;Pgl_GLEAN_10029465;Pgl_GLEAN_10029466;Pgl_GLEAN_10029467;Pgl_GLEAN_10000265;Pgl_GLEAN_10000328;Pgl_GLEAN_10000542;Pgl_GLEAN_10017952;Pgl_GLEAN_10023695	K13065+K00660+K05278+K13083+K05280
Flavone and flavonol biosynthesis	10	0.0141103	ko00944	Pgl_GLEAN_10007193;Pgl_GLEAN_10017363;Pgl_GLEAN_10019092;Pgl_GLEAN_10000265;Pgl_GLEAN_10000328;Pgl_GLEAN_10000542;Pgl_GLEAN_10004785;Pgl_GLEAN_10018347;Pgl_GLEAN_10035626;Pgl_GLEAN_10008140	K13496+K13083+K05280
Spliceosome	35	0.0142095	ko03040	Pgl_GLEAN_10001377;Pgl_GLEAN_10003113;Pgl_GLEAN_10003711;Pgl_GLEAN_10005520;Pgl_GLEAN_10009874;Pgl_GLEAN_10014482;Pgl_GLEAN_10016341;Pgl_GLEAN_10016343;Pgl_GLEAN_10025719;Pgl_GLEAN_10028496;Pgl_GLEAN_10028500;Pgl_GLEAN_10028502;Pgl_GLEAN_10028503;Pgl_GLEAN_10028505;Pgl_GLEAN_10028507;Pgl_GLEAN_10030022;Pgl_GLEAN_10004687;Pgl_GLEAN_10004690;Pgl_GLEAN_10013844;Pgl_GLEAN_10021224;Pgl_GLEAN_10028455;…	K03283+K12843+K12825+K12818+K12847+K12816+K12627
Tropane, piperidine and pyridine alkaloid biosynthesis	5	0.0213763	ko00960	Pgl_GLEAN_10007179;Pgl_GLEAN_10026789;Pgl_GLEAN_10031771;Pgl_GLEAN_10017123;Pgl_GLEAN_10017126	K00276+K08081
Monoterpenoid biosynthesis	2	0.0263361	ko00902	Pgl_GLEAN_10018163;Pgl_GLEAN_10018165	K12467
Protein export	9	0.0288662	ko03060	Pgl_GLEAN_10005957;Pgl_GLEAN_10006422;Pgl_GLEAN_10018072;Pgl_GLEAN_10030426;Pgl_GLEAN_10005753;Pgl_GLEAN_10009722;Pgl_GLEAN_10013363;Pgl_GLEAN_10013192;Pgl_GLEAN_10013306	K09490+K10956+K03107
Cysteine and methionine metabolism	11	0.0362713	ko00270	Pgl_GLEAN_10011713;Pgl_GLEAN_10017608;Pgl_GLEAN_10024211;Pgl_GLEAN_10003932;Pgl_GLEAN_10013364;Pgl_GLEAN_10013795;Pgl_GLEAN_10013796;Pgl_GLEAN_10037818;Pgl_GLEAN_10013175;Pgl_GLEAN_10027613;Pgl_GLEAN_10032598	K00558
Peroxisome	12	0.036849	ko04146	Pgl_GLEAN_10007653;Pgl_GLEAN_10007654;Pgl_GLEAN_10007655;Pgl_GLEAN_10010619;Pgl_GLEAN_10032013;Pgl_GLEAN_10033984;Pgl_GLEAN_10009476;Pgl_GLEAN_10015810;Pgl_GLEAN_10007136;Pgl_GLEAN_10007650;Pgl_GLEAN_10004646;Pgl_GLEAN_10023280	K13356+K00869+K11517
C5-Branched dibasic acid metabolism	2	0.0380986	ko00660	Pgl_GLEAN_10000235;Pgl_GLEAN_10000565	K01703
Nucleotide excision repair	12	0.0452635	ko03420	Pgl_GLEAN_10001015;Pgl_GLEAN_10002589;Pgl_GLEAN_10010386;Pgl_GLEAN_10010389;Pgl_GLEAN_10015868;Pgl_GLEAN_10023281;Pgl_GLEAN_10024301;Pgl_GLEAN_10024526;Pgl_GLEAN_10020121;Pgl_GLEAN_10038214;Pgl_GLEAN_10007980;Pgl_GLEAN_10031481	K10609+K02335+K04802+K10755+K10846
