# Supplementary material for: Pearl millet genome sequence provides a resource to improve agronomic traits in arid environments
Source: Nat Biotechnol. 2017 Sep 18;35(10):969–76. doi: 10.1038/nbt.3943 (PMC6871012; doi:10.1038/nbt.3943)
Supplement: Supplementary Table 19 — Summary of data generated on the PMiGAP lines using whole genome sequencing. (XLSX 30 kb) [file 41587_2017_BFnbt3943_MOESM51_ESM.xlsx]

## Sheet: PMiGAP
Supplelemtary Table 19. Summary of data generated on PMiGAP lines using whole genome resequencing approach
Sno	Sample ID	Genotype	Data generated @ BGI		Data generated @ Cornell University
			Raw data (bp)	Clean data(bp)
1	PMiGAP001	843B	4141947420	3458784600	637518462
2	PMiGAP002	H 77/833-2-P5(NT)	4417870500	3699266220	111714258
3	PMiGAP003	IP 4542	6151795380	5155762140	146778538
4	PMiGAP004	ICTP 8203	4882836060	4124122920	166166983
5	PMiGAP005	IP 7846	4060366380	3413817540	133194824
6	PMiGAP006	IP 17720	4018012380	3403186740	178283618
7	PMiGAP007	IP 15917	5390626320	4591862460	204666080
8	PMiGAP008	IP 8767	4053987720	3444572700	155543402
9	PMiGAP009	IP 12298	3638351160	3060634500	235433561
10	PMiGAP010	863B-P2	5101801920	4380127200	167730228
11	PMiGAP011	IP 13971	4242121020	3625359480	203506517
12	PMiGAP012	IP 3125	4092598440	3515072760	170447320
13	PMiGAP013	IP 6584	4025274660	3450992400	163513713
14	PMiGAP014	ICMS 7704	4338169560	3722726700	159616198
15	PMiGAP015	PRLT 2/89-33	4561527780	4023500220	111276722
16	PMiGAP016	IP 4020	4196466720	3702316320	235852861
17	PMiGAP017	IP 18132	4566890520	4057487820	259633401
18	PMiGAP018	IP 16082	3221020080	2837836080	215117419
19	PMiGAP019	ICMB 90111-P2	4603400280	4040682300	256377733
20	PMiGAP020	IP 18062	4511002140	3775885200	156590721
21	PMiGAP021	IP 6769	4545426960	3962708280	218484061
22	PMiGAP022	IP 6745	4428841320	3837647520	282215727
23	PMiGAP023	IP 9595	4677492060	4043872980	283221275
24	PMiGAP024	IP 11211	4203528300	3638623860	251285180
25	PMiGAP025	IP 10705	5170867200	4475235600	276132105
26	PMiGAP026	GICKV 93191 (=ICMP 93191)	4406994180	3788098380	233415336
27	PMiGAP027	AIMP 92901	3274250760	2851647660	257656472
28	PMiGAP028	IP 9426	3603144240	3123880200	141098475
29	PMiGAP029	IP 7762	4373452980	3620154600	238213804
30	PMiGAP030	IP 15551	4645129320	3893049180	191107525
31	PMiGAP031	IP 9446	4245800760	3536677440	242108064
32	PMiGAP032	IP 21155	4263067980	3518822700	181650434
33	PMiGAP033	IP 10811	4129920360	3505240980	260447016
34	PMiGAP034	IP 17632	4309826580	3621098520	233030156
35	PMiGAP035	IP 11577	4234460220	3558249180	281811613
36	PMiGAP036	GB 8735	4339638540	3633491340	213751856
37	PMiGAP037	ICMS 7703	3699751680	3050816040	287854427
38	PMiGAP038	IP 18147	4160224980	3506670360	227707556
39	PMiGAP039	IP 15947	2832209460	2493114480	221510967
40	PMiGAP040	IP 7970	3663436860	3228974640	184064414
41	PMiGAP041	IP 3757	4304923740	3771173340	384765457
42	PMiGAP042	IP 6112	5114110860	4258174680	166136637
43	PMiGAP043	IP 19448	4842903600	4064448240	261239213
44	PMiGAP044	ICML 22	4315016160	3603977460	90414345
45	PMiGAP045	Okashana 1 (ICMV 88908)	4177050660	3471905340	282750052
46	PMiGAP046	IP 16096	4431011220	3714595380	186540603
47	PMiGAP047	IP 7633	3127043520	2539827900	242870072
48	PMiGAP048	IP 8198	4176404640	3472390620	291403040
49	PMiGAP049	IP 6060	3726924300	3264615360	275898824
50	PMiGAP050	IP 8276	4600689840	4020051060	145347435
51	PMiGAP051	ICMB 89111-P6	3997090620	3495455280	235794046
52	PMiGAP052	ICMV 221=ICMV 88904	4334988960	3731589000	365649684
53	PMiGAP053	IP 22423	4833862920	4149448200	200018710
54	PMiGAP054	J 104	4156513380	3615269040	206245774
55	PMiGAP055	W 504-1-P1	3651154560	3207526200	167404640
56	PMiGAP056	IP 9347	3735264960	3244338540	139666226
57	PMiGAP057	IP 22455	3890672460	3412895220	178052693
58	PMiGAP058	IP 3175	3963248820	3474455220	134652503
59	PMiGAP059	IP 12840	3706650720	3251732040	59553078
60	PMiGAP060	IP 19386	4050331200	3548277720	137935731
61	PMiGAP061	ICMV 155 (=ICMV 84400)	3945153060	3469962780	227269112
62	PMiGAP062	IP 5389	3649976100	3178388520	176094965
63	PMiGAP063	IP 3890	3715450020	3174350760	184746760
64	PMiGAP064	IP 11677	4232516760	3626781660	228550965
65	PMiGAP065	IP 11984	4043936700	3475062180	324535188
66	PMiGAP066	IP 17690	3854915460	3306151440	245983832
67	PMiGAP067	IP 12925	3783669660	3278810700	207115857
68	PMiGAP068	IP 10140	4209230880	3726484560	203779110
69	PMiGAP069	IP 10488	3899905380	3490645140	318872995
70	PMiGAP070	IP 6101	4385818260	3927143340	132742913
71	PMiGAP071	IP 13149	3807909180	3378924360	347200898
72	PMiGAP072	IP 15533	4132454940	3669439860	214838632
73	PMiGAP073	IP 7942	3775239900	3415258980	259256057
74	PMiGAP074	IP 13370	4387111020	3916154520	266369557
75	PMiGAP075	IP 11311	4442699700	3877062660	300632228
76	PMiGAP076	IP 9407	5515915320	4748948640	122708816
77	PMiGAP077	IP 13154	3815520840	3233960820	243089799
78	PMiGAP078	IP 19388	3902298840	3306951540	107606024
79	PMiGAP079	IP 17554	3943888020	3427245540	297662613
80	PMiGAP080	IP 9840	3822370740	3338533440	156364182
81	PMiGAP081	IP 3098	3475801800	3051580500	391041962
82	PMiGAP082	IP 7915	3572348400	3057951780	171688357
83	PMiGAP083	IP 11353	4560572160	3929333220	111840774
84	PMiGAP084	IP 10964	4367194920	3775672620	85325913
85	PMiGAP085	IP 18157	3114609300	2719280340	296027060
86	PMiGAP086	IP 4965	3098956680	2747723940	124212819
87	PMiGAP087	IP 9496	3437096040	3060900360	167258500
88	PMiGAP088	IP 10820	3429988920	3055177800	109159285
89	PMiGAP089	IP 13964	3515711400	3127714380	354970434
90	PMiGAP090	IP 8949	3239206200	2855431080	147214048
91	PMiGAP091	IP 8181	3164522760	2811034080	219671440
92	PMiGAP092	IP 11229	3367521000	2987806680	154024858
93	PMiGAP093	IP 10343	3126186000	2794543380	291249622
94	PMiGAP094	IP 15946	4101719400	3644208360	154013488
95	PMiGAP095	IP 20349	4268371320	3780609660	239231984
96	PMiGAP096	IP 13016	4386992940	3843807120	132121217
97	PMiGAP097	ICMB 90111-P6	3865028940	3336431940	69620441
98	PMiGAP098	IP 3865	3984303960	3534239880	64011258
99	PMiGAP099	IP 10486	4163554260	3698649720	193704499
100	PMiGAP100	IP 3557	3703732560	3199494600	150314830
101	PMiGAP101	IP 4962	3946690980	3399567120	118477377
102	PMiGAP102	IP 8344	4339913940	3827284380	125401936
103	PMiGAP103	IP 8409	4039446780	3570722100	307187693
104	PMiGAP104	IP 5695	4088473740	3529443960	186157740
105	PMiGAP105	IP 12768	3310355880	2865352860	321937642
106	PMiGAP106	IP 6179	2794707360	2574359640	110476836
107	PMiGAP107	IP 7095	3353110020	3095642340	295108139
108	PMiGAP108	Tift 186	3793560660	3476890800	226594123
109	PMiGAP109	IP 8761	2993788980	2753683380	193800633
110	PMiGAP110	IP 8955	3006566280	2757283920	168624343
111	PMiGAP111	IP 9406	2979349920	2737352160	180731587
112	PMiGAP112	IP 9532	3005365860	2756198700	74829234
113	PMiGAP113	IP 8275	3312157140	3042145800	217198650
114	PMiGAP114	IP 8280	3611924280	3211950600	107466824
115	PMiGAP115	IP 10379	3775204440	3325059000	190687268
116	PMiGAP116	IP 10271	2978960040	2630642940	47620441
117	PMiGAP117	IP 12322	3366633060	2982200220	55813807
118	PMiGAP118	IP 19626	3464033040	3061697040	154886058
119	PMiGAP119	IP 3564	3336428160	2918867220	320679970
120	PMiGAP120	IP 12058	3714866460	3256233660	38748008
121	PMiGAP121	IP 6109	3491442360	3087339660	234224679
122	PMiGAP122	IP 6111	2277074520	2037380760	177620069
123	PMiGAP123	IP 3481	2624057280	2377241820	170690419
124	PMiGAP124	IP 15320	2806383060	2540027520	225456452
125	PMiGAP125	IP 12845	3195547920	2883076020	116478641
126	PMiGAP126	IP 16403	2517225480	2278942380	168598877
127	PMiGAP127	IP 15250	2607175800	2359559520	423864907
128	PMiGAP128	IP 2058	2798930340	2529041040	81031976
129	PMiGAP129	ICMV-IS 94206	2755822140	2487271500	252876430
130	PMiGAP130	IP 4979	2862783180	2523403080	128942589
131	PMiGAP131	IP 6460	4317589080	3816167220	367857747
132	PMiGAP132	IP 9351	4033315260	3573312840	48853645
133	PMiGAP133	IP 10539	3839647500	3376818900	114835821
134	PMiGAP134	IP 9242	3343155480	2943584460	150365799
135	PMiGAP135	IP 9710	3586452840	3150009180	469959330
136	PMiGAP136	IP 6037	3501122760	3077766900	377097284
137	PMiGAP137	IP 3122	3930863400	3481346700	225572107
138	PMiGAP138	IP 6146	3691097100	3248934660	162357364
139	PMiGAP139	IP 9301	3670562340	3230397540	250150192
140	PMiGAP140	IP 5713	3454275060	3022587900	238262885
141	PMiGAP141	IP 10953	4281347160	3760616700	270328535
142	PMiGAP142	ICMB 89111-P2	3535460640	3090593340	155046252
143	PMiGAP143	ICMV 221=ICMV 88904	3921594300	3439524780	365649684
144	PMiGAP144	IP 21206	3729081240	3289156020	317548904
145	PMiGAP145	PT 732B-P2	3289507020	2898699840	385323724
146	PMiGAP146	Tift 23D2B1-P1-P5	3524064480	3102518700	135514216
147	PMiGAP147	IP 9854	8231885280	5472805860	366662470
148	PMiGAP148	IP 3636	7710411780	5115519720	59189179
149	PMiGAP149	IP 6099	7685518320	5092765380	161473787
150	PMiGAP150	IP 19613	8063637840	5344995960	120322716
151	PMiGAP151	IP 8002	7248770100	4741733160	312257311
152	PMiGAP152	IP 11310	7619321880	5001214860	314443540
153	PMiGAP153	Tift 238D1-P158	3361261320	2936113020	360908313
154	PMiGAP154	IP 15344	3052200600	2649331080	154047162
155	PMiGAP155	IP 11765	3103635960	2641701960	293523352
156	PMiGAP156	IP 6869	7559348040	4946850180	241883792
157	PMiGAP157	IP 5272	7246553400	4762678680	166269757
158	PMiGAP158	IP 7108	3607123500	3179796480	178525441
159	PMiGAP159	IP 10085	4050895500	3578705280	205098285
160	PMiGAP160	IP 10394	4308817860	3794573520	245785381
161	PMiGAP161	IP 12839	3474858240	3073407660	402932784
162	PMiGAP162	3/4 HK-B78	3298785120	2899837080	162855140
163	PMiGAP163	843B	4317983460	3794923080	637518462
164	PMiGAP164	ICMV-IS 92222	3187405980	2802377700	178685913
165	PMiGAP165	IPC 804	3240423360	2848100400	221940866
166	PMiGAP166	IP 7910	3603025800	3159726660	110996177
167	PMiGAP167	IP 8210	3818149380	3340537920	434983384
168	PMiGAP168	IP 3732	3442731840	3000829860	210151386
169	PMiGAP169	IP 9391	3537935280	3122294580	315157938
170	PMiGAP170	IP 3471	3895797060	3427671960	124681215
171	PMiGAP171	IP 3593	3467455020	3049964640	246266479
172	PMiGAP172	IP 21517	3373361820	2967956280	200924397
173	PMiGAP173	IP 21020	3865415040	3393572580	55952141
174	PMiGAP174	IP 6891	3630105900	3189859020	115046936
175	PMiGAP175	IP 3138	3760380180	3293263260	348315962
176	PMiGAP176	IP 7952	3352067280	2946591000	267881072
177	PMiGAP177	IP 5441	3686155380	3250342800	239467012
178	PMiGAP178	IP 16638	3560520780	3147672600	129853092
179	PMiGAP179	IP 4974	3391278660	2994669900	252408992
180	PMiGAP180	IP 8972	3375915120	2975757660	242111139
181	PMiGAP181	IP 8426	4171278600	3674014560	201303697
182	PMiGAP182	IP 11584	3138935220	2734121700	160406917
183	PMiGAP183	IP 7470	3384021780	3008448540	208666086
184	PMiGAP184	IP 18389	3486880980	3105396720	175106148
185	PMiGAP185	IP 7886	3386407860	3030382440	36187065
186	PMiGAP186	IP 16289	2949274980	2642106600	76144134
187	PMiGAP187	IP 6682	4579230060	3963646080	157111286
188	PMiGAP188	IP 13384	2692900260	2338110540	213138732
189	PMiGAP189	ICMV-IS 89305	2790741600	2484571320	204442142
190	PMiGAP190	IP 22424	2268151920	2012679360	205012682
191	PMiGAP191	Raj 171 (ICMV 85404=RBC-IC 9)	3132392400	2792728440	216646708
192	PMiGAP192	IP 9282	2972919600	2650591080	159938123
193	PMiGAP193	IP 22494	2655231120	2328372900	241688150
194	PMiGAP194	IP 9824	4121821440	3617908200	298816685
195	PMiGAP195	IP 3616	3779669520	3313501200	362637693
196	PMiGAP196	IP 6102	3916531620	3420497880	164179723
197	PMiGAP197	IP 18434	3242883960	2834366220	394133946
198	PMiGAP198	IP 17611	4160602800	3625782300	155039541
199	PMiGAP199	IP 3509	4046169960	3521345760	450850474
200	PMiGAP200	IP 7967	3252800340	2836094580	169918997
201	PMiGAP201	IP 8172	3748553460	3237922980	367936444
202	PMiGAP202	IP 13344	4196316960	3622007340	178243000
203	PMiGAP203	IP 22419	3634448580	3271972500	266459288
204	PMiGAP204	IP 18293-P152	3931903620	3402680580	270282670
205	PMiGAP205	IP 13180	3958619220	3324407400	95529933
206	PMiGAP206	IP 16402	4771591920	4112082360	179217534
207	PMiGAP207	IP 3389	3653782200	3143047860	241947980
208	PMiGAP208	IP 9971	3385913220	2923633260	241621653
209	PMiGAP209	IP 8074	3046832100	2664215820	194398738
210	PMiGAP210	IP 21169	4344818220	3796955100	166055172
211	PMiGAP211	IP 22420	2803162500	2150659260	225696943
212	PMiGAP212	Tift 383	4149802620	3615903720	258006742
213	PMiGAP213	IP 7953	4662400320	4019279400	272939197
214	PMiGAP214	IP 19612	4045552560	3424537620	323370050
215	PMiGAP215	IP 10701	4517766900	3851768340	198520968
216	PMiGAP216	IP 10632	4074126120	3463338600	106743822
217	PMiGAP217	IP 13817	4689714780	3943774620	417326251
218	PMiGAP218	IP 8129	3575854080	3109763340	333158074
219	PMiGAP219	IP 10471	4424524380	3956310360	311244943
220	PMiGAP220	IP 11593	3350549160	2900529720	246304998
221	PMiGAP221	ICMP 451-P6	3729708540	3223276740	240590102
222	PMiGAP222	IP 5131	3995478360	3408605280	167282965
223	PMiGAP223	IP 12967	4579447680	3916514160	104705067
224	PMiGAP224	81B-P6	4110804900	3684450780	237687265
225	PMiGAP225	WC-C75	3746219940	3215769840	320009038
226	PMiGAP226	IP 5923	3784840920	3302127900	295543830
227	PMiGAP227	IP 8187	3599245440	3143730960	333678459
228	PMiGAP228	IP 13927	4048865280	3498746580	184681589
229	PMiGAP229	IP 15872	4584869640	3941682120	361441898
230	PMiGAP230	ICMP 451-P8	3429105120	2988961200	281039376
231	PMiGAP231	ICMP 85410-P7	4236563700	3687304140	269258718
232	PMiGAP232	IP 9692	4564625040	3927235860	206584964
233	PMiGAP233	IP 9651	4022731620	3456198360	299720343
234	PMiGAP234	IP 14439	3684454380	3164660640	237726246
235	PMiGAP235	LGD 1-B-10	3546925020	3050016300	349402267
236	PMiGAP236	IP 7922	3657729960	3144321720	231997
237	PMiGAP237	IP 10761	3855657240	3282902460	451764265
238	PMiGAP238	IP 4828	4256767980	3643997940	133074911
239	PMiGAP239	IP 11275	4403125980	3767190840	284987425
240	PMiGAP240	IP 5207	3406217040	3010419000	190879923
241	PMiGAP241	SOSAT-C88	3550271040	3136646160	375767561
242	PMiGAP242	IP 19584	3700462500	3282518520	325834385
243	PMiGAP243	IP 6417	3588743160	3178402560	329019554
244	PMiGAP244	IP 4952	3548435220	3141169740	314587859
245	PMiGAP245	IP 10543	3413733300	3028285260	235154245
246	PMiGAP246	IP 9969	3945783420	3490440660	243135646
247	PMiGAP247	IP 6882	4225833180	3559826880	327483995
248	PMiGAP248	IP 14148	4171176180	3700352340	206347111
249	PMiGAP249	IP 5816	3211074000	2647216080	355344237
250	PMiGAP250	IP 8069	3116729520	2559718800	216436794
251	PMiGAP251	IP 14497	3492714060	2890216080	295711509
252	PMiGAP252	IP 18090	4044974760	3242378700	247919528
253	PMiGAP253	P 1449-2-P1	3779580240	3256216740	297032986
254	PMiGAP254	P 310-17-B	3440400300	2936311920	273704201
255	PMiGAP255	WSIL-P8	4248938520	3651778440	234665043
256	PMiGAP256	IP 7930	4024182240	3556754280	213058830
257	PMiGAP257	IP 4927	4290726600	3683296980	317679093
258	PMiGAP258	IP 8166	4212682560	3595402080	320534077
259	PMiGAP259	IP 5253	4207351860	3590812260	355324478
260	PMiGAP260	IP 15070	4025731320	3439374120	252447424
261	PMiGAP261	IP 11670	3674239920	3152507040	318316282
262	PMiGAP262	IP 8863	3848283720	3275572140	176024459
263	PMiGAP263	IP 18500	3819460320	3205292040	280479991
264	PMiGAP264	IP 11346	3821989860	3256559280	227492693
265	PMiGAP265	IP 6310	3421300860	3071140380	46591360
266	PMiGAP266	IP 5031	4232133180	3598250400	249351529
267	PMiGAP267	IP 11358	4293991980	3658935600	292140770
268	PMiGAP268	IP 17125	4142854980	3522357180	273299326
269	PMiGAP269	IP 17099	4281979500	3656227860	400782244
270	PMiGAP270	IP 5121	4085247600	3503355480	220130213
271	PMiGAP271	IP 18168	4185154980	3512608920	221113425
272	PMiGAP272	IP 18246	3945072240	3312575280	165698521
273	PMiGAP273	IP 15553	4037371380	3335018400	330976140
274	PMiGAP274	IP 11503	4212027000	3532289580	149034254
275	PMiGAP275	IP 7660	4136632200	3476886660	261549525
276	PMiGAP276	IP 19405	4797060660	4029460020	292163802
277	PMiGAP277	IP 12370	4448575800	3725638920	442026908
278	PMiGAP278	IP 20679	4490599320	3751404120	295219703
279	PMiGAP279	IP 8294	4024111140	3533460480	120790749
280	PMiGAP280	IP 10579	4295149560	3710293020	224824289
281	PMiGAP281	IP 13324	4180300560	3719449980	278324187
282	PMiGAP282	IP 3201	3680951760	3309317100	256762543
283	PMiGAP283	IP 13363	4321620180	3878153820	348024207
284	PMiGAP284	IP 3108	3730484880	3290252580	254554824
285	PMiGAP285	IP 12116	3493815300	3135880440	198403274
286	PMiGAP286	IP 10339	3363789420	3012400980	99804923
287	PMiGAP287	IP 18293	4552137540	4077005760	118454929
288	PMiGAP288	IP 6415	3792657420	3411034020	169194758
289	PMiGAP289	IP 17493	4246284600	3730011300	140390848
290	PMiGAP290	IP 16120	3905986500	3335493780	233677230
291	PMiGAP291	IP 12138	3768868800	3350843640	249218928
292	PMiGAP292	IP 5560	4335013800	3873111840	153372279
293	PMiGAP293	IP 10446	4456734660	3958992720	300778839
294	PMiGAP294	IP 15512	4285468800	3822295140	161138044
295	PMiGAP295	IP 14418	3720467700	3355846200	261061241
296	PMiGAP296	IP 7536	3659046300	3252873240	233405170
297	PMiGAP298	IP 13459	3958666200	3303273060	256423241
298	PMiGAP299	IP 10945	3452093280	3106816560	459268910
299	PMiGAP300	IP 11961	3865707180	3472924860	204818603
300	PMiGAP301	IP 7941	3352798260	3016520100	245985564
301	PMiGAP302	IP 8182	4583498400	4140296100	284551154
302	PMiGAP303	IP 17150	3844094040	3477462300	314414201
303	PMiGAP304	IP 11929	3876409620	3490846020	78052695
304	PMiGAP305	IP 14849	3778051680	3380347980	282742922
305	PMiGAP306	IP 5900	3894035040	3400623540	301512161
306	PMiGAP307	IP 3110	4274420760	3741929460	251613984
307	PMiGAP308	IP 19334	3447652320	2963256840	128703284
308	PMiGAP309	IP 13840	2989099980	2620465560	290213127
309	PMiGAP310	IP 5931	4431549420	3901726440	188532826
310	PMiGAP311	IP 4378	4025478780	3498640020	317517249
311	PMiGAP312	IP 8786	3284285580	2889587340	246732587
312	PMiGAP313	IP 19361	4449088620	3897086040	269988434
313	PMiGAP314	IP 6892	3329950140	2860476300	223076991
314	PMiGAP315	IP 18292	4376879100	3800935800	299983617
315	PMiGAP316	IP 14311	4173040440	3617827020	296660045
316	PMiGAP317	IP 12128	3509700840	3087653220	217731700
317	PMiGAP318	IP 15857	3687098580	3234707640	160481924
318	PMiGAP319	IP 10456	2537063820	2234638620	317572378
319	PMiGAP320	IP 12364	2301259140	2029599180	254684835
320	PMiGAP321	IP 3106	4218798780	3742501860	210291706
321	PMiGAP322	IP 13520	2499234840	2205431100	239102391
322	PMiGAP323	IP 6098	2656854720	2340214740	113367093
323	PMiGAP324	IP 13290	2521147140	2207260260	224575544
324	PMiGAP325	IP 13608	11389804740	9989559180	222649701
325	PMiGAP326	IP 8000	3349859220	2405630520	90757889
326	PMiGAP327	IP 7364	3449480220	3052710000	352802059
327	PMiGAP328	IP 8647	3808947960	2757712320	262724230
328	PMiGAP329	IP 11763	5147845200	4626639360	123148100
329	PMiGAP330	IP 6125	4475031120	3876497280	330152603
330	PMiGAP331	IP 14624	4269307140	3693771360	291374838
331	PMiGAP332	IP 5438	4596203160	3966762600	200361291
332	PMiGAP333	IP 12020	3879862920	2743323120	177539452
333	PMiGAP334	IP 11378	3910825080	2800521540	138584212
334	PMiGAP335	IP 14398	4770822600	4147185600	322529540
335	PMiGAP336	IP 10759	4795951860	4168206360	110445161
336	PMiGAP337	IP 15536	3940360200	2837240820	194319385
337	PMiGAP338	IP 18621	4323719520	3688117920	221455364
338	PMiGAP339	IP 17028	4511191680	3919781700	387516145
339	PMiGAP340	IP 14210	3802828500	2740589820	306025908
340	PMiGAP341	IP 9981	3617573580	2649047400	278328706
341	PMiGAP342	IP 18412	3782235240	2735857980	190985243
342	PMiGAP343	IP 11218	3564093600	2698169040	307114793
343	PMiGAP344	IP 6103	3604104900	3149804880	314404889
344	PMiGAP345	IP 6110	2808524700	2401372080	239968550
345	PMiGAP346	IP 8174	2411065620	2124774720	243641903
