# Supplementary material for: Pearl millet genome sequence provides a resource to improve agronomic traits in arid environments
Source: Nat Biotechnol. 2017 Sep 18;35(10):969–76. doi: 10.1038/nbt.3943 (PMC6871012; doi:10.1038/nbt.3943)
Supplement: Supplementary Table 20 — Data generated on 38 inbred parents of different mapping populations using whole genome resequencing. (XLSX 11 kb) [file 41587_2017_BFnbt3943_MOESM52_ESM.xlsx]

## Sheet: Parental
Supplementary Table 20. Data generated on 38 inbred parents of different mapping populations using whole genome resequencing
Sno	Sample Id	Genotype	Raw data generated (bp)	Clean data (bp)
1	P01	ICMP 85410-P7	3886647840	3406492980
2	P02	LGD-1-B-10	4024170360	3521658060
3	P03	Tift 23DB-P1-P5	4374609300	3847264740
4	P04	WSIL-P8	3615785640	2703424140
5	P05	81B-P6	3915793440	3501691560
6	P06	ICMP 451-P8	4672848420	4114852200
7	P07	ICMP 451-P6	4461573960	3994889760
8	P08	H77/833-2-P5	5022962820	4458867480
9	P09	PRLT2/89-33	5097240720	4411776240
10	P10	H77/833-2	4033091160	3330601740
11	P11	W504-1-1	4183179300	3459736620
12	P12	P310-17-Bulk	3800334240	3132496440
13	P13	Tift 238D1	4123608840	3404103840
14	P14	IP18293	4051236060	3336683400
15	P15	PT 732B-P2	4436661600	3669949620
16	P16	P1449-2-P1	3734401500	3037568220
17	P17	841B-P3	3878555040	3144808620
18	P18	863B-P2	3826776060	2561988960
19	P19	ICMB 89111-P2	3989353680	2983532220
20	P20	ICMB 90111-P2	3317074020	2496789720
21	P21	ICMB 89111-P5	3794775120	2855992320
22	P22	ICMB 90111-P5	3725313660	2749708980
23	P23	ICMB 89111-P6	4027264380	2977926660
24	P24	ICMB 90111-P6	3816856080	3419084700
25	P25	Jakrana S8-28-2-P4	3517934220	2640032100
26	P26	RIB 335/74-P1	3555781740	3170142360
27	P27	Jakhrana S35-2-P2	3079443960	2777492160
28	P28	RIB 334/74-P1	4302002700	3729376260
29	P29	ICMS 8511-S1-17-2-1-1-B-P03	3332030760	2178779940
30	P30	AIMP 92901-S1-183-2-2-B-P08	3860985060	2600563680
31	P31	81B-P13	4020516180	2658170700
32	P32	AIMP 92901-S1-15-1-2-B-P03	3696992820	2451763260
33	P33	ICMB 01222-P1	3880318680	2479996980
34	P34	ICMB 95333-P1	3886924500	2575082880
35	P35	ICMB 01222-P5	3968702460	2619315900
36	P36	ICMB 95333-P5	3020274000	1846920240
37	P37	IPC 804-P4	3091294620	1892239200
38	P38	81B-P8	3008586240	1800711360
