# Supplementary material for: Pearl millet genome sequence provides a resource to improve agronomic traits in arid environments
Source: Nat Biotechnol. 2017 Sep 18;35(10):969–76. doi: 10.1038/nbt.3943 (PMC6871012; doi:10.1038/nbt.3943)
Supplement: Supplementary Table 21 — Data generated for B- and R-lines of pearl millet using RAD-Seq approach. (XLSX 41 kb) [file 41587_2017_BFnbt3943_MOESM53_ESM.xlsx]

## Sheet: B and R lines
Supplementary Table 21. Data generated on B- and R-lines of pearl millet using RAD-Seq approach
S no	Line code	Pedigree	Clean data used for analysis
			Number of reads	Data (bp)
1	R-1	MC 94 C2-S1-3-1-3-3-2-2-B	11766512	1023686544
2	R-2	SDMV 90031-S1-3-3-2-1-3-2-2-1-B	11522022	1002415914
3	R-3	SDMV 90031-S1-93-3-1-1-3-2-2-1-1-B	11419360	1004903680
4	R-4	[((MC 94 S1-34-1-B x HHVBC)-16-2-1) × (IP 19626-4-2-3)]-B-37-1-1-1-2-B	13270924	1167841312
5	R-5	AIMP 92901 S1-296-2-1-1-3-B-1-B-B	12523034	1102026992
6	R-6	MRC HS-91-2-3-3-B-B-B-B-B	13349952	1174795776
7	R-7	MC 94 C2-S1-47-1-1-3-B-1-B-B	10884600	952402500
8	R-8	MRC HS-219-2-1-2-B-B-B-B	10072798	881369825
9	R-9	MRC S1-4-1-3-B-B-B-B	6195048	535871652
10	R-10	MRC HS-130-6-1-1-B-B-B-B-B-B	10942562	946531613
11	R-11	JBV 3 S1-95-3-1-2-B	10349766	895254759
12	R-12	ICMV 91059 S1-20-1-2-1-4-1-B-B	13353576	1148407536
13	R-13	ICMS 8511 S1-17-2-1-1-4-1-B-3-2-2-B	12159922	1045753292
14	R-14	ICMS 7704-S1-126-5-2-1-3-2-2-2-B-3	9992576	859361536
15	R-15	Jakhrana × ESRC II S2-81-3-2-2-2	12803618	1101111148
16	R-16	(RCB-2-S1-138-1-3 × MRC)-B-2-1-2-B	11767066	1011967676
17	R-17	(ICMV-IS 94206-7 × (SRC II C3 S1-1-1-2 x HHVBC)-1-3-3))-B-10-1-2-2	12716178	1093591308
18	R-18	(ICMS 7704-S1-127-5-1 × RCB-2 Tall )-B-19-3-4-5-3	13413382	1153550852
19	R-19	ICMR 312 S1-8-1-1-1-1-B-B-B-1-B	9063322	788509014
20	R-20	RCB-2 S1-19-2-2-1-2-3-2-1-B-B-B	11422724	993776988
21	R-21	[(((ICMV-IS 94206-15)×B-Lines)-B-6) × (MRC S1-156-2-1-B)]-B-13-1-3-3-2-B	11614866	1010493342
22	R-22	ICMV 91059 S1-4-2-3-2-1-1-4-B-1-5-B-B	14978826	1303157862
23	R-23	HHVBC tall (C1) S1-33-3-1-1-1-2-B-B-3-2	13070144	1150172672
24	R24	[((MC 94 S1-34-1-B x HHVBC)-16-2-1) × (IP 19626-4-2-3)]-B-18-2-2-4-1-B	13071882	1137253734
25	R25	ICMS 7704-S1-52-3-1-2-1-2-1-6-B-B	14755990	1283771130
26	R26	JBV 3 S1-18-2-2-1-3-2	12313432	1071268584
27	R27	JBV 3 S1-6-1-2-1-2-3-B	14588150	1269169050
28	R-28	ICMS 7704-S1-127-5-1-5-1-1-3-3-2-B-B	12506072	1100534336
29	R-29	MRC HS-225-3-5-2-B-B-B-B-B	85578	7530864
30	R-30	[(((ICMV-IS 94206-15)×B-Lines)-B-6) × (MRC S1-156-2-1-B)]-B-38-3-1-B-7-B	13557282	1193040816
31	R-31	ICMS 7704-S1-80-2-1-1-2-2-1-B-B-B-B	12133282	1061662175
32	R32	[(((IP 12322-1-2)×B-Lines)-B-14) × (MRC S1-156-2-1-B)]-B-1-3-3-B-B	15596130	1372459440
33	R-33	JBV 3 S1-35-2-1-2-B	11632894	1017878225
34	R-34	[((MC 94 S1-34-1-B x HHVBC)-16-2-1) × (IP 19626-4-2-3)]-B-34-1-3-3-1-1-B-2	13800728	1193762972
35	R-35	JBV 3 S1-257-1-4-1-B	11299422	977400003
36	R-36	AIMP 92901 S1-480-1-1-2-3-1	13568604	1173684246
37	R-37	((ICMV IS 94206 S1-15-2)×{(SRC II C3 S1-19-3-2 x HHVBC)-5-3-1})-B-13-4-2-1-1-1-1-3-2	15984090	1374631740
38	R-38	JBV 3 S1-2-3-2-2-B-2	12065264	1037612704
39	R39	JBV 3 S1-6-1-2-1-2-2-B-B	15282864	1344892032
40	R-40	ICMV 91059 S1-4-2-3-2-1-1-4-B-1-3-B-3	10732650	923007900
41	R-41	ICMR 312 S1-17-3-2-1-2-2-B-1-B	13813460	1187957560
42	R-42	ICMV 93074 S1-9-1-1-1-3-B-B-B-B	18248670	1569385620
43	R43	MRC S1-97-3-4-B-B-1-B-B-B	16491186	1451224368
44	R44	AIMP 92901 S1-296-2-1-1-3-B-1-3-B-2	15161290	1334193520
45	R45	ICMR 312 S1-17-3-2-1-2-3-B-B-B-B-B-B	13373118	1170147825
46	R-46	IAC-ISC TCP5 S1-2-1-1-B-1-2-B-4-B	11510858	989933788
47	R-47	JBV 3 S1-18-2-2-2-3-2-3-B	14523394	1249011884
48	R-48	SDMV 90031-S1-3-3-2-1-3-2-2-3-1	12990876	1130206212
49	R-49	ICMV 91059 S1-4-2-3-2-1-1-4-B-1-3-B-1	9638878	838582386
50	R-50	ICMS 8511 S1-17-2-1-1-4-1-B-3-2-3-2-B	9573354	832881798
51	R-51	[(((IP 12322-1-2)×B-Lines)-B-8) × (MRC HS-170-3-5-2-B)]-B-5-3-2-3-B-B	10032930	872864910
52	R-52	SDMV 90031-S1-86-4-2-1-1-B-2-3-B-B-B	13979632	1230207616
53	R-53	(EERC-HS-29)-B-12-4-1-1	11653266	1025487408
54	R-54	JBV 3 S1-33-2-1-3-3-B-3-B-1-B	13212730	1162720240
55	R-55	(E 298 x LCSN 282-4-1-2)-12-2-1-2-B-B-B-1	12349324	1086740512
56	R-56	(ICMS 7704-S1-127-5-1 × RCB-2 Tall )-B-19-3-2-1-1-1-B	11721606	1025640525
57	R-57	(MC 94 C2-S1-3-2-2-2-1-3-B-B x AIMP 92901 S1-488-2-1-1-4-B-B)-B-28-1-1	12381446	1083376525
58	R-58	[(IPC 107×SDMV 90031-S1-84-1-1-1-1)×AIMP 92901 S1-296-2-1-1-3-B-1]-3-2-2-1-2-B-B	12169798	1052687527
59	R-59	[(IPC 1617×SDMV 90031-S1-84-1-1-1-1)×GB 8735-S1-25-4-4-1-1-3-1-1]-1-1-3-2-1-B-B	9614726	831673799
60	R-60	[(IPC 337×SDMV 90031-S1-84-1-1-1-1)×ICMS 8511 S1-14-3-1-1-2-B-1]-4-5-2-2-4-B-B	11487798	999438426
61	R-61	LaGrap C2-S1-14-4-3-4-1-B	12416058	1073989017
62	R-62	(AIMP 92901 S1-480-1-1-1-2-B-2 x ICMR 312 S1-3-2-3-2-1-1-B-B)-B-11-1-1-B	11744830	1010055380
63	R-63	(EERC-HS-32)-B-8-1-1-B	10954316	942071176
64	R-64	(EERC-HS-6)-B-4-2-3-3-B	11848512	1018972032
65	R-65	(ICMV-IS 94206-17 × (SRC II C3 S1-1-1-2 x HHVBC)-1-3-3))-B-10-1-1-2-2-1-1-B	11963952	1028899872
66	R-66	(IP 12370-1-3 × B-Lines)-B-9-1-2-1-2-2-4	11652636	1002126696
67	R-67	(IPC 107 ×ICMV 91059 S1-14-2-1-1-2)-13-2-2-2-1	10219340	878863240
68	R-68	(IPC 1268 ×ICMV 91059 S1-58-2-2-2-1)-10-1-2-2-B	10888016	936369376
69	R-69	(IPC 1617 ×SDMV 90031-S1-84-1-1-1-1)-26-2-3-1	10096132	878363484
70	R-70	(JBV 3 S1-197-1-1-1 x IPC 655(B))-B-14-3	11530140	1003122180
71	R-71	(MC 94 C2-S1-3-1-3-1-4-B-B x SDMV 93032-S1-5-2-1-1-6-B-B-B-2-B)-B-11-3	9498956	826409172
72	R-72	(MC 94 C2-S1-3-2-2-2-1-3-B-B x ICMR 312 S1-3-2-3-2-1-1-B-B)-B-17-4-3-2	10423132	906812484
73	R-73	(RCB-2-S1-43-3-4 × MRC)-B-2-1-1-B-1-B	10991716	967271008
74	R-74	(SDMV 90031 S1-3-3-2-1-3-1-1 x ICMS 8511 S1-14-3-1-1-2-B-1)-B-35-3-2-1-B-B	10202058	897781104
75	R-75	(SRC II C3 S1-19-3-2 x HHVBC)-1-5-1 x ICMB 04888)-B-3-2-3-1	11897060	1046941280
76	R-76	[(AIMP 92901 S1-488-2-1-1-2-B-1-B x R-lines bulk 20216-20249/K09)]-13-3	11018690	969644720
77	R-77	[(IPC 1617×SDMV 90031-S1-84-1-1-1-1)×(ICMV-IS 94206-7 × (SRC II C3 S1-1-1-2 x HHVBC)-1-3-3))-B-3-1-1]-1-1-4-3-3	12197478	1067279325
78	R-78	[(IPC 337×SDMV 90031-S1-84-1-1-1-1)×ICMS 8511 S1-14-3-1-1-2-B-1]-3-2-4-2-3	9892332	870525216
79	R-80	[(Jakhrana × ESRC II S2-11-B-1-2-1-1-B) x (EERC-HS-23-B-3-1-2-4)]-7	11958738	1046389575
80	R-81	[(MRC S1-155-4-3-B-B-B-B-1-B-B-1)xHiTiP S1-7-1-1-3-1)]-2	10876688	940833512
81	R-82	[ICMR 312 S1-3-2-1-2-4 x SDMV 93032-S1-5-2-1-1-6-B-B-B-2]-B-2	8291696	717231704
82	R-83	[JBV 3 S1-300-1-1-2-2 x JBV 3 S1-18-1-3-3-2]-B-7-4x[((MC 94 S1-34-1-B x HHVBC)-16-2-1) × (IP 19626-4-2-3)]-B-4-1-3-3-1-2-1-1	12620134	1091641591
83	R-84	[MC 94 C2-S1-3-1-1-2-1-1-B-2 x IPC 1518]-B-5-1	10945492	941312312
84	R-85	[MC 94 C2-S1-3-1-3-1-4-B-B x LaGrap C2-S1-97]-B-2-3	9774692	840623512
85	R-86	{((MC 94 S1-34-1-B × HHVBC)-16-2-1) × (IP 19626-4-2-3)]-B-28-3-1-2-2}×{MRC HS 225-3-5-2-B-B-B-B}-B-4-2-2-1-B-B	10623908	913656088
86	R-87	{(SRC II C3 S1-19-3-2 × HHVBC)-1-5-1}×{[((96111B × 4017-6-1-1)-1-4-4-3) × (IP 19626-4-1-2-1)]-B-6}-B-5-1-1-3	12877040	1107425440
87	R-88	{[(((IP 12322-1-2)×B-Lines)-B-14) × (MRC S1-156-2-1-B)]-B-1-3-3-B}×{GB 8735-S1-15-3-1-1-3-4-2-2-2-1}-B-11-2-1-2-2	11728980	1008692280
88	R-89	{[ARD-288-1-10-1-2 (RM)-3 × B-lines bulk]-14-B-1-1}×{((ICMV IS 94206 S1-15-2)×{(SRC II C3 S1-19-3-2 × HHVBC)-5-3-1})-B-1-2-1-1}-B-8-1-2-2	10394970	893967420
89	R-90	AIMP 92901 S1-15-1-2-3-B-1-B-14-3-1-B	11707490	1006844140
90	R-91	AIMP 92901 S1-218-1-2-1-B-4-B	9976684	867971508
91	R-92	Barmer × SRC II S2-112-B-2-2-2-1	11688072	1016862264
92	R-93	GB 8735-S1-15-3-1-1-3-3-1-1-2-1-3	10394278	904302186
93	R-94	GB 8735-S1-25-4-4-1-1-3-3-3-4-B-1-B-B	12549480	1091804760
94	R-95	ICMS 8506 S1-4-2-2-2-3-3-1-2-3-1-1-B-B	17209508	1514436704
95	R-96	ICMV 91059 S1-58-4-4-2-4-5-B-B-B-1-B-B-B	12966416	1141044608
96	R-97	ICMV 96490 S1-23-2-4-B	15915172	1400535136
97	R-98	IP No. 17645-1-1-1-1	14328084	1260871392
98	R-99	IP No. 8047-2-3-1-1	14186084	1241282350
99	R-100	IP No. 9348-1-1-2-2	13403156	1172776150
100	R-101	Jakhrana × ESRC II S2-11-B-1-2-1-1-B-B	14865404	1285857446
101	R-102	Jakhrana × SRC II S2-215-3-2-1-B-3	13233176	1144669724
102	R-103	JBV 3 S1-131-3-1-2-3-1-B-1-B-B	16139464	1396063636
103	R-104	JBV 3 S1-300-1-1-2-1-4-1	15582328	1340080208
104	R-105	JBV 3 S1-305-2-B-1-B-B-B	11989414	1031089604
105	R-106	JBV 3 S1-334-1-2-3-2-B	11823774	1016844564
106	R-107	JBV 3 S1-44-3-B-1-3	14399184	1238329824
107	R-108	LaGrap C2-S1-38-2-1-1-1-B	13344058	1147588988
108	R-109	LaGrap C2-S1-81-1-2-1-4-2	10982418	944487948
109	R-110	MC 94 C2-S1-3-1-1-1-2-4-B-B-B-B	15014276	1291227736
110	R-111	MDMRRC S1-1-136-1-2-1-B	16774362	1459369494
111	R-113	MDMRRC S1-329-1	18022986	1567999782
112	R-115	MRC HS-170-3-5-2-B-B-2-1-B-B	14867396	1293463452
113	R-116	MRC HS-176-2-2-1-B-B-2-1-BxMRC S1-54-2-3-B-B-1-B-B-1	18397708	1600600596
114	R-117	MRC S1-155-4-3-B-B-B-B-1-B-B xR-lines bulk (20275-20291)	18695796	1645230048
115	R-118	MRC S1-156-1-1-1-B-3-B-B-B-8-1-1-B	12628792	1111333696
116	R-119	MRC S1-340-1-3-3-2-B-B-1	14441174	1270823312
117	R-120	MRC S1-416-2-1-2-3-B-B-B-1-B-B	12694820	1117144160
118	R121	MRC S1-452-5-2-B-B-B-B-B-B-B-B	14076138	1231662075
119	R-122	MRC S1-9-2-2-B-B-2-B-B	11366530	994571375
120	R123	RCB-2 S1-33-1-3-3-2-3-B-B-B-B-B-B-B	15273290	1321139585
121	R-124	RCB-2-S1-121-1-2-2-4-2-2-1-B-B	14063800	1230582500
122	R-125	RIB 3135-18 × {((ICMV-IS 94206-15)×B-Lines)-B-2-1-1}-6-3-4-2-1	12992562	1123856613
123	R126	SDMV 90031-S1-60-1-1-1-5-2-B-B	12891528	1115117172
124	R-127	SDMV 95045 S1-7-2-4-2-3-2-1-B-B-B-B-8-1-1	10961880	948202620
125	R128	(NEP 18-5025 x Serere 2A-2-2)-7-1-3-8	15213078	1315931247
126	R-129	(B 282 x 3/4Souna-100)-11-9-4 (Duplicate 000374)	13205140	1142244610
127	R-130	8102-2-2-3-3 (Duplicate 000756)	13587882	1168557852
128	R-131	Partner entry	7741892	665802712
129	R-132	[(SOSAT-C 88-S1-60-B-B-1-2-1-3-1-2-1-3-2-1 x IP No 17843-1-3)]-3	11965644	1029045384
130	R-133	[(SOSAT-C 88-S1-60-B-B-1-2-1-3-1-2-1-3-2-1 x IP No 17843-1-3)]-3	15400052	1324404472
131	R-134	RCB-2 S1-19-2-5-3-2-3-1-1-B-1-1-B	13023330	1120006380
132	R-135	(J 834 x 700516)-1-4-4-2-4-B-1	13760492	1183402312
133	R-136	31923/S09/HP	12041006	1035526516
134	R-137	MRC HS-170-3-5-2-B-B-2-B-B-B-1	9469350	823833450
135	R138	Jakhrana × ESRC II S2-147-B-2-2-3-1-B	12607240	1084222640
136	R139	MRC S1-9-1-1-B-B-B-B-B-B (ISK sel)-1	14175662	1219106932
137	R140	MRC S1-155-4-3-B-B-B-B-1-B-B-1	11182180	961667480
138	R-141	MRC S1-340-1-3-2-B-4-B-B-B-B-B-1-B	10853328	944239536
139	R-142	(EERC-HS-23)-31-2-2-B-2-B	10397142	904551354
140	R-143	(EERC-HS-8)-3-2-1-B-B-3	10764004	936468348
141	R-144	(MC 94 C2-S1-3-2-2-2-1-3-B-B x ICMR 312 S1-3-2-3-2-1-1-B-B)-B-41-1-1-1-B-B-B	11078324	974892512
142	R-145	{[((MC 94 S1-34-1-B x HHVBC)-16-2-1) × (IP 19626-4-2-3)]-B-28-3-2-2-2}×{GB 8735-S1-15-3-1-1-3-4-2-2-2-1}-B-30-2-2-1-B-B-B-1	10864692	956092896
143	R-146	[ICMR 312 S1-3-2-1-2-4 x Lagrap C2 S1-11-P1]-B-1-3-1-2-B	12518968	1101669184
144	R-147	[ICMR 312 S1-3-2-1-2-4 x Lagrap C2 S1-11-P1]-B-14-2-1-1-B	12449566	1095561808
145	R148	[ICMR 312 S1-3-2-1-2-4 x Lagrap C2 S1-11-P1]-B-15-1-2-2-B	16168890	1390524540
146	R-149	[ICMR 312 S1-3-2-1-2-4 x Lagrap C2 S1-11-P1]-B-4-2-2-2-B	10308898	902028575
147	R-151	[ICMR 312 S1-3-2-1-2-4 x LaGrap C2-S1-64]-B-9-2-1-1-B	9549352	835568300
148	R-152	[ICMR 312 S1-3-2-1-2-4 x SDMV 93032-S1-5-2-1-1-6-B-B-B-2]-B-26-1-1-B	9202474	796014001
149	R-153	[MC 94 C2-S1-3-1-1-2-1-1-B-2 x IPC 1518]-B-5-3-1-1-B	8359852	723127198
150	R-154	[MC 94 C2-S1-3-1-3-1-4-B-B x LaGrap C2-S1-97]-B-11-1-1-2-B	12877680	1113919320
151	R-155	[MC 94 C2-S1-3-1-3-1-4-B-B x LaGrap C2-S1-97]-B-2-3-1-2-B	10916962	938858732
152	R-156	[MC 94 C2-S1-3-1-3-1-4-B-B x LaGrap C2-S1-97]-B-3-1-2-1-B	12037124	1035192664
153	R-157	{[((MC 94 S1-34-1-B x HHVBC)-16-2-1) × (IP 19626-4-2-3)]-B-18-2-3-2-2-BxAIMP 92901 S1-296-2-1-1-2-2}-B-25-3-3-3-B	12238206	1052485716
154	R-158	{[((MC 94 S1-34-1-B x HHVBC)-16-2-1) × (IP 19626-4-2-3)]-B-18-2-3-2-2-BxAIMP 92901 S1-296-2-1-1-3-B-1-6-B-B}-B-14-4-3-1-B	10632004	914352344
155	R-159	{[((MC 94 S1-34-1-B x HHVBC)-16-2-1) × (IP 19626-4-2-3)]-B-28-2-2-3-1-2xICMR 312 S1-3-2-3-2-1-1-B-B-B-B}-B-17-2-1-3-B	8896318	765083348
156	R-160	{[((MC 94 S1-34-1-B x HHVBC)-16-2-1) × (IP 19626-4-2-3)]-B-28-2-2-3-1-2xICMR 312 S1-3-2-3-2-1-1-B-B-B-B}-B-4-2-3-1-B	9271108	797315288
157	R-161	[((SRC II C3 S1-19-3-2 × HHVBC)-3-5-1) × (IP 19626-4-1-1-1)]-B-2-2-1-1-1-4-6-1-5-3-B	9103056	782862816
158	R-162	[((SRC II C3 S1-19-3-2 × HHVBC)-3-5-1) × (IP 19626-4-1-1-1)]-B-2-2-1-1-2-2-2-2-4-3-B	10344766	899994642
159	R-163	[((SRC II C3 S1-19-3-2 × HHVBC)-3-5-1) × (IP 19626-4-1-1-1)]-B-2-2-1-1-4-2-1-3-2-1-B	11019178	958668486
160	R-164	[((SRC II C3 S1-19-3-2 × HHVBC)-3-5-1) × (IP 19626-4-1-1-1)]-B-2-2-1-2-2-2-2-1-2-1-B	9826096	854870352
161	R-165	[((SRC II C3 S1-19-3-2 × HHVBC)-3-5-1) × (IP 19626-4-1-1-1)]-B-2-2-1-2-4-2-B-3-1-1-B	11722376	1019846712
162	R-166	[((SRC II C3 S1-19-3-2 × HHVBC)-3-5-1) × (IP 19626-4-1-1-1)]-B-2-2-1-3-3-1-1-2-3-3-B	13022546	1145984048
163	R-167	[((SRC II C3 S1-19-3-2 × HHVBC)-3-5-1) × (IP 19626-4-1-1-1)]-B-2-2-1-3-3-1-1-6-3-1	10923122	961234736
164	R-168	{(SRC II C3 S1-19-3-2 × HHVBC)-1-5-1}×{[((96111B × 4017-6-1-1)-1-4-4-3) × (IP 19626-4-1-2-1)]-B-6}-B-5-2-3-1-B-1-B	12900060	1135205280
165	R-169	{(SRC II C3 S1-19-3-2 × HHVBC)-1-5-1}×{[((96111B × 4017-6-1-1)-1-4-4-3) × (IP 19626-4-1-2-1)]-B-6}-B-5-2-3-1-B-3-B	11798142	1038236496
166	R-170	MDMRRC S1-1-103-3-2-1-B	10536800	921970000
167	R-171	MDMRRC S1-1-120-1-2-1-B	11852868	1037125950
168	R-172	MDMRRC S1-1-217-2-1-1-B	11456190	990960435
169	R173	MDMRRC S1-1-276-1-2-1-1	11200454	963239044
170	R-174	MDMRRC S1-1-278-2-5-3-B	10750348	929905102
171	R-175	MDMRRC S1-1-303-2-2-3-1	14129486	1222200539
172	R-176	MDMRRC S1-1-41-1-4-2-B	11887874	1022357164
173	R-177	MDMRRC S1-1-42-2-2-2-2	9321302	801631972
174	R-178	MDMRRC S1-1-59-3-4-1-2	9599388	825547368
175	R-179	MDRRC-HS-S1-4-1-3-3-1-B	12425970	1068633420
176	R-180	(MC 94 C2-S1-3-2-2-2-1-3-B-B x AIMP 92901 S1-488-2-1-1-4-B-B)-B-8-3-1-3	10646210	915574060
177	R-181	(MC 94 C2-S1-3-2-2-2-1-3-B-B x AIMP 92901 S1-488-2-1-1-4-B-B)-B-30-1-2-2	11329786	974361596
178	R182	(MC 94 C2-S1-3-2-2-2-1-3-B-B x AIMP 92901 S1-488-2-1-1-4-B-B)-B-30-3-4-2	11120440	956357840
179	R-183	(MC 94 C2-S1-3-2-2-2-1-3-B-B x ICMR 312 S1-3-2-3-2-1-1-B-B)-B-32-3-3-5	11991620	1031279320
180	R-184	(MC 94 C2-S1-3-2-2-2-1-3-B-B x ICMR 312 S1-3-2-3-2-1-1-B-B)-B-34-4-1-2	12877734	1120362858
181	R-185	ICTP 8202 S1-56-1	13273892	1154828604
182	R-186	ICTP 8202 S1-25-1	9922072	863220264
183	R-187	ICTP 8202-S1-28-1	13677400	1189933800
184	R-188	[(IPC 1268×ICMV 91059 S1-58-2-2-2-1)×AIMP 92901 S1-296-2-1-1-1-B-B]-2-2-3-1-2	13451762	1183755056
185	R-189	[(IPC 1268×ICMV 91059 S1-58-2-2-2-1)×AIMP 92901 S1-296-2-1-1-1-B-B]-2-2-3-2-3	13864338	1220061744
186	R190	[(IPC 1268×ICMV 91059 S1-58-2-2-2-1)×AIMP 92901 S1-296-2-1-1-1-B-B]-4-2-1-3-3	11134668	957581448
187	R191	ICMS 7704-S1-126-5-2-2-5-1-3-B-B-1-17	13854996	1205384652
188	R-192	(ICMV-IS 94206-7 × (SRC II C3 S1-1-1-2 x HHVBC)-1-3-3))-B-10-1-1-5-4-1-2-6	16220306	1427386928
189	R-193	(IPC 107 ×SDMV 90031-S1-84-1-1-1-1)-1-2-3-1-1	15821552	1392296576
190	R-194	(IPC 1617 ×SDMV 90031-S1-84-1-1-1-1)-25-2-4-2-B-B	15590400	1364160000
191	R-195	HiTiP S1-7-1-2-2-1-B	8995534	787109225
192	R-196	MRC HS-86-1-1-5-B-B-B-B-BxMRC S1-214-2-5-B-B-B-B-B-1-B	15219590	1316494535
193	R-197	{MRC S1-9-2-2-B-B-4-B-B-B-B x (ICMS 7704-S1-127-5-1 × RCB-2 Tall )-B-19-3-3-5-1}-1-3-B	13950466	1206715309
194	R-199	(MC 94 C2-S1-3-2-2-2-1-3-B-B x AIMP 92901 S1-488-2-1-1-4-B-B)-B-8-2-2	14711592	1272552708
195	R-200	(IPC 107 ×SDMV 90031-S1-84-1-1-1-1)-1-1-1-3-BxICMR 312 S1-3-2-3-2-1-1-B-1	11976316	1029963176
196	R-201	J-2290	11456860	985289960
197	R-202	J-2467	8579374	737826164
198	R-203	J-2340	11690698	1005400028
199	R-204	J-2454	9305638	800284868
200	R-205	J-2405	7662486	658973796
201	R-206	J-2500	12776818	1098806348
202	R-207	J-2524	11076276	963636012
203	R-208	J-2536	9931224	864016488
204	R-209	J-2540	9231838	803169906
205	R-210	J-2507	12550016	1091851392
206	R-211	J-2549	14541928	1265147736
207	R-212	J-2552	9131884	794473908
208	R-213	J-2538	13009088	1144799744
209	R-214	J-2555	16576720	1458751360
210	R-215	J-2526	12717692	1119156896
211	R-216	J-2525	13286796	1169238048
212	R-217	J-2433	9606152	845341376
213	R-218	J-2479	9811488	858505200
214	R-219	J-2482	11401676	997646650
215	R-220	J-2510	13533352	1170634948
216	R-221	J-2495	11455226	990877049
217	R-222	J-2523	16080154	1390933321
218	R-223	J-2517	15649296	1345839456
219	R-224	J-2480	14091432	1211863152
220	R-225	Dur-1	13531012	1163667032
221	R-226	Dur-2	17470750	1502484500
222	R-227	Dur-3	12419010	1068034860
223	R-228	Dur-4	14243786	1224965596
224	R-229	Dur-5	16254204	1397861544
225	R-230	Dur-6	13536670	1177690290
226	R-231	Dur-7	14583202	1268738574
227	R-232	Dur-8	12391134	1078028658
228	R-233	Dur-9	12485356	1086225972
229	R-234	Dur-10	14530924	1278721312
230	R-235	Dur-11	13873102	1220832976
231	R-236	Dur-12	16134430	1419829840
232	R-237	Dur-13	16106424	1417365312
233	R-238	Dur-14	13106216	1146793900
234	R-239	Dur-15	8952884	783377350
235	R-240	Dur-16	8464790	732204335
236	R-241	Dur-17	6767052	585349998
237	R-242	Dur-18	9258558	800865267
238	R-243	Dur-19	8652054	744076644
239	R-244	RHRBI 138	8966082	771083052
240	R-245	RHRBI 458	8273018	711479548
241	R-246	DHLBI 846	14414738	1239667468
242	R-247	DHLBI 1013	14628954	1258090044
243	R-248	DHLBI 731	12809006	1101574516
244	R-249	DHLBI 1046	7507088	645609568
245	R-250	K-12/1074-1-1 (F6)	12077718	1050761466
246	R-251	K-12/1074-2-1 (F6)	11566982	1006327434
247	R-252	K-12/1075-1-1 (F6)	10999140	956925180
248	R-253	K-12/1063-1-1 (F6)	10894774	947845338
249	R-254	K-12/1082-1-1 (F6)	12651770	1113355760
250	R-255	K-12/1082-4-1 (F6)	11445120	1007170560
251	R-256	K-12/1093-2-1 (F6)	12819978	1128158064
252	R-257	K-12/1103-1-1 (F6)	13855654	1219297552
253	R-258	K-12/1103-2-1 (F6)	10410202	910892675
254	R-259	K-12/1003-1-1 (F6)	10711928	937293700
255	R-260	K-12/1005-1-1 (F6)	10989736	950612164
256	R-261	K-12/1021-1-1 (F6)	10140642	877165533
257	R-262	K-12/1021-2-1 (F6)	10412842	900710833
258	R-263	K-12/1035-1-1 (F6)	10552838	907544068
259	R-264	K-12/1035-4-1 (F6)	9784048	841428128
260	R-265	K-12/969-1-1 (F6)	8784102	755432772
261	R-266	K-12/963-1-1 (F6)	11980928	1030359808
262	R-267	K-12/84-2-1 (F6)	11851998	1019271828
263	R-268	K-12/764-12-1 (F6)	11619806	999303316
264	R-269	K-12/770-11-1 (F6)	10135738	871673468
265	R-270	K-12/764-15-1 (F6)	14690310	1278056970
266	R-271	K-12/911-2-1 (F6)	14161724	1232069988
267	R-272	K-12/921-1-1 (F6)	11362208	988512096
268	R-273	K-12/772-1-1 (F6)	13592006	1182504522
269	R-274	00497R	15451550	1359736400
270	R-275	04259R	12240190	1077136720
271	R-276	11568R	14318260	1260006880
272	R-277	11570R	16964564	1492881632
273	R-278	15235R	14926282	1306049675
274	R-279	15270R	15037030	1315740125
275	R-280	16023R	12307988	1064640962
276	R-281	16024R	13282502	1148936423
277	R-282	16025R	15150708	1310536242
278	R-283	16032R	14830504	1275423344
279	R-284	16035R	13243984	1138982624
280	R-285	16036R	11849928	1019093808
281	R-286	16027R	9853668	847415448
282	R-287	16039R	11397346	980171756
283	R-288	16040R	10766408	925911088
284	R-289	HAU-Hisar-233	8131998	699351828
285	R-290	HAU-Hisar-234	13497370	1174271190
286	R-291	HAU-Hisar-235	14071798	1224246426
287	R-292	HAU-Hisar-238	12254142	1066110354
288	R-293	HAU-Hisar-241	9027298	785374926
289	R-294	HAU-Hisar-245	15083502	1327348176
290	R-295	HAU-Hisar-246	14399302	1267138576
291	R-295	HAU-Hisar-246	15735980	1384766240
292	R-296	HAU-Hisar-271	14285094	1257088272
293	R-297	HAU-Hisar-272	11310340	995309920
294	R-298	HAU-Hisar-276	9509890	832115375
295	R-299	HAU-Hisar-278	9363832	819335300
296	R-300	HAU-Hisar-1158-1187	11014378	952743697
297	R-301	HAU-Hisar-1188-1202	10384632	898270668
298	R-302	HAU-Hisar-1203-1212	9617570	831919805
299	R-303	HAU-Hisar-1243-1250	10485300	901735800
300	R-304	HAU-Hisar-1299-1306	12982074	1116458364
301	R-305	HAU-Hisar-1307-1314	12022504	1033935344
302	R-306	HAU-Hisar-1315-1322	14137506	1215825516
303	R-307	HAU-Hisar-1335-1339	13214716	1136465576
304	R-308	HAU-Hisar-1379-1380	13267994	1141047484
305	R-309	HAU-Hisar-1381-1382	12739984	1095638624
306	R-310	HAU-Hisar-1383-1384	17673916	1555304608
307	R-311	HAU-Hisar-1385-1386	15813926	1391625488
308	R-312	HAU-Hisar-1387-1388	16363990	1431849125
309	R-315	HAU-Hisar-1427-1428	9223398	807047325
310	R-316	HAU-Hisar-12-0044	13553336	1172363564
311	R-320	HAU-Hisar-12-0084	6788268	587185182
312	R-321	HAU-Hisar-12-0092	7939230	686743395
313	R-322	HAU-Hisar-12-0112	8087952	695563872
314	R-324	HAU-Hisar-12-0153	6778670	582965620
315	R-326	HAU-Hisar-12-0246	6704134	576555524
316	R-328	HAU-Hisar-12-0327	17558198	1510005028
317	R-329	HAU-Hisar-12-0332	16898376	1453260336
318	R-330	HAU-Hisar-12-0335	14632532	1258397752
319	R-332	HAU-Hisar-12-0351	12327278	1060145908
320	R-342	H77/833-2	15892286	1382628882
321	B-1	Togo-11-5-2 selection	10117486	890338768
322	B-2	[(81B x SRL 53-1) x 843B]-30-2-B	10878150	946399050
323	B3	[843B x (GNS x SS-48-40-4)-1-9-8]-30-B-B-1	12575646	1094081202
324	B4	(26B x 81B)-4-1-2	11825336	1028804232
325	B5	[843B x (Boudama-481 x Ankoutess-2)-4]-2-B	11205758	974900946
326	B-7	[843B x (J 1623 x 3/4 EB-96-1-10)]-5-2	10527986	926462768
327	B-8	(81B x 843B)-11-1-1-B	12076996	1062775648
328	B-9	(843B x 81B)-30-1-1	12214112	1068734800
329	B-10	(843B x ICMPS 1500-7-4-1-6)-23-1-B-1-4	12965536	1134484400
330	B-11	[ICMPES 34 x (843B x ICMPES 34)]-155-4-2	11151992	964647308
331	B-12	[843B x (ICMPS 500-4-4-3 x ICMPS 1800-3-1-2-C3-4)]-7-1-3	10436146	902726629
332	B-14	[(81B x SRL 53-1) x 843B]-30-1-1	9746362	843060313
333	B-15	(26B x 834B)-11-2-B-B	10971984	943590624
334	B-16	(843B x ICMPS 900-9-3-8-2)-21-8-4	9873936	849158496
335	B-17	{(ICMB 89111 x ICMB 88002) x [{(81B x SRL 53-1) x 843B}-3-5-2-1-16 x IP 9402-2-1-1-4]}-31	9745582	838120052
336	B-18	(843B x Togo plot# 26-1)-27-B	13504922	1161423292
337	B-19	(843B x 405B)-4-B	12715176	1093505136
338	B-20	[{843B x (GNS x SS-48-40-4)-1-9-8}-30-B-B-1 x {843B x (843B x 700651)-11-1-2-B}]-39-B	11079934	952874324
339	B-21	[{843B x (GNS x SS-48-40-4)-29-7-4-B} x (843B x ICMPES 29)-23-2-3]-16-B	10774146	926576556
340	B-22	[{(B282 x S10B-38)-35 x Togo-29-2-2}-53 x {843B x {843B x (B 282 x 3/4 EB-100)-11-9-2}}]-60-29-1	12969790	1128371730
341	B23	(81-1164 DB/85-1856 LR-16-B x 843DMR1)-14-6-3	10550288	917875056
342	B-24	DMR1 S2-96-2-3-4	14225182	1237590834
343	B-26	[{26B x (81B x SRL 50-1)}-1-1-2 x 852B]-69-1-1	11568580	1006466460
344	B-27	[{{843B x (843B x 700651)-11-1-2-B} x 1163B} x (ICMB 89111 x ICMB 88005)]-5-2-2	12170870	1058865690
345	B28	(SPF3/S91-327 x SPF3/S91-5)-6-2-3	12628102	1111272976
346	B-29	HTBC HS-48-B-1-1-1-1	13476422	1185925136
347	B-30	[(ICMB 88006 x ICMB 88005) x (ICMB 89111 x ICMB 88004)]-28-2-B	13221988	1163534944
348	B-31	ICMB 97333	13830658	1217097904
349	B-32	DMR1 S2-133-1-2-4-B	16023814	1410095632
350	B-33	ARD-288-1-10-1-2 (RM)-5	7635784	668131100
351	B-34	(843B x ICTP 8202-161-5)-19-2-1-B-B-2	7003520	612808000
352	B-35	(BSECBPT/91-40 x SPF3/S91-529)-12-1-1-5	12153482	1051276193
353	B-36	{[(81B x SRL 53-1) x 843B]-3-5-2 x (843B x 834B)-25-B-B-1}-84-5-B-B	12039678	1041432147
354	B-37	(ICMB 89111 x IPC 1466)-21-1-3-6-B-5	15133834	1309076641
355	B-38	[(F4FC 1498-1-1-3 x J 104)-11-2-1-1]-7-3-1-B	10426534	896681924
356	B-39	(843B x ICTP 8202-161-5)-17-1-2-B-1	12230910	1051858260
357	B40	(BSECBPT/91-40 x SPF3/S91-94)-3-1-1-2	11557810	1017087280
358	B-41	[(84-3869/85-4414)-8-B x 843DMR1]-1-3-2-B	14532402	1249786572
359	B-42	(SPF3/S91-327 x SPF3/S91-5)-6-2-2	17530124	1507590664
360	B-43	(BSECBPT/91-38 x SPF3/S91-529)-10-1-7	3425030	294552580
361	B-44	(BSECBPT/91-38 x SPF3/S91-529)-10-1-5-2	14564168	1252518448
362	B-45	(BSECBPT/91-40 x SPF3/S91-3)-1-2-2-4	13064270	1123527220
363	B-46	{[(81B x SRL 53-1) x 843B]-3-5-2 x (843B x 834B)-25-B-B-1}-84-6-B-B	12210396	1062304452
364	B-47	(BSECBPT/91-40 x SPF3/S91-529)-12-1-1-7-1	15155334	1318514058
365	B-48	(SPF3/S91-544 x SPF3/S91-5)-5-1-2-1	12769592	1110954504
366	B-49	HHVBC S1-16-6-3-5-2-B	11458582	996896634
367	B-50	[(ICMB 89111 x ICMB 88002) x {(81B x SRL 53-1) x 843B}-3+]-31	5792568	509745984
368	B-51	[IPC 1598 x (843B x DSA 105B)]-51-3-B-B	10828244	952885472
369	B-52	(ICMB 89111 x 863B)-65-8-B-B	14979950	1318235600
370	B-53	[{843B x (B 816 x 3/4 EB-105-6-1)-3-3}-15-B-4-1]-12-2-4-1	9676482	851530416
371	B-54	[(ICMB 89111 x ICMB 88004) x (ICMB 88006 x IP 9402)-2-1-1-4]-102-B-1	10079630	876927810
372	B-55	{[(81B x SRL-53-1) x 843B]-3-5-3 x [(843B x 111B)-10-1-2-2]}-226-B-2-B-B-B	6696256	585922400
373	B56	[(ICMB 89111 x ICMB 88004) x (ICMB 88006 x ICMB 88005)-2-1-1-4]-101-B-3	13223342	1163654096
374	B-57	(BSECBPT/91-39 x SPF3/S91-116)-15-2-1-2	7836282	685674675
375	B-58	(BSECBPT/91-38 x SPF3/S91-529)-2-1-B-2	14953286	1293459239
376	B-59	ICMV 87901-175-2-3-2-B-1	12896422	1115540503
377	B-60	(ICMB 89111 x IP 9554-9)-4-2-2	15490374	1339917351
378	B-61	690-93B	17058790	1467055940
379	B-62	(843B x ICTP 8202-161-5)-17-1-3-B-2	14125278	1214773908
380	B-63	(SPF3/S91-933 x SPF3/S91-3)-8-1-1-B	14050168	1208314448
381	B-64	[(ICMB 88006 x ICMB 88005) x (ICMB 89111 x ICMB 88005)]-1-1-3-B-9	8196504	704899344
382	B-65	(843B x EEBC S1-407)-12-3-B	3896868	335130648
383	B-66	(ICMB 96111 x 4026-1-6-B)-4-2-1-1	9972290	857616940
384	B-67	(D2BLN/95-103 x EEBC C1-3)-6-B-B	4489338	386083068
385	B-68	[D2BLN/95-214 x (ICMB 96333 x HHVBC)]-11-B-2	13045182	1134930834
386	B-69	(SRC II C3 S1-19-3-2 x HHVBC)-17-3-1-3	8590432	747367584
387	B-70	[(843B x ICTP 8202-161-5)-20-3-B-B-3 x B-bulk]-2-B-1-3	12430200	1081427400
388	B-71	(EBC-S1-40-2-2-1 x B-bulk)-25-B-B	9099800	791682600
389	B-72	[{(ICMB 89111 x ICMB 88004) x (ICMB 88006x ICMB 88005)-2-1-1-4}-101 x B-bulk]-5-B-B	13186488	1160410944
390	B-73	(ICMR 312 S1-8-3-3-B x HHVBC)-9-4-1-1	13468204	1185201952
391	B-74	[(BSECBPT/91-39 x SPF3/S91-116)-15-2-1-4-4 x B-bulk]-1-B-4-1	16021884	1409925792
392	B-75	[(BSECBPT/91-40 x SPF3/S91-3)-1-2-2-3 x B-bulk]-2-B-1-1	14361714	1263830832
393	B-76	(D2BLN/95-98 x EEBC C1-1)-7-B-B	13291620	1163016750
394	B-77	(SRC II C3 S1-1-1-2 x HHVBC)-5-1-1-2	14263030	1248015125
395	B-78	(HTBLN/95-98 x ICMB 89111)-1-B-B-1	10389448	898687252
396	B-79	(9035/S92-B-3 x B-line bulk)-5-B-B	16801570	1453335805
397	B80	EEBC S1-407-1-B-B-B-B-1	13639452	1200271776
398	B-81	[{{{843B x (843B x 700651)-11-1-2-B} x 1163B} x ICMB 89111x ICMB 88005)}-27+ x B-bulk]-3-B-B-10	15041076	1301053074
399	B-82	(ICMB 96333 x HHVBC-2-D2-HS-259-2)-4-B	15003932	1290338152
400	B-83	(ICMB 96111 x 4038-4-2-B)-2-1-5-4	11373506	978121516
401	B-84	(D2BLN/95-262 x EEBC C1-3)-12-B-1-B-B-4	11099534	954559924
402	B-85	[ICMB 97444 x (D2BLN/95-98 x EEBC C1-1)-7-B-B]-34-2-4-B-B	15627896	1343999056
403	B-86	[(MC 94 S1-81-1-B x HHVBC)-4-4-1 x (MC 94 S1-81-1-B x HHVBC)-4-2-4]-7-1-1-B	11998410	1031863260
404	B-87	[(843B x ICTP 8202-161-5)-20-3-B-B-3 x B-bulk]-2-B-1	11763136	1011629696
405	B-88	[ARD-288-1-10-1-2 (RM)-3 x B-bulk]-14-B-1-1	12601470	1083726420
406	B-89	{ICMB 99555 x [(78-7088/3/SER3 AD//B282/(3/4 EB) x PBLN/S95-359)-19-5-B-B]}-13-2-B-B-B-B	11210752	975335424
407	B-90	[HTBLN/95-98 x (SPF3/S91-544 x SPF3/S91-5)-5-1-2]-3-B-B-1-B-1-B	6741706	586528422
408	B-91	(HTBC 48-B-1-1-1-5 x B-bulk)-25-1-B-B	6431738	559561206
409	B-92	(DMR 133 x HTBC 48-B-1-1-1-5)-4	5152590	448275330
410	B-93	[78-7088/3/SER3 AD//B282/(3/4)EB x PBLN/S95-359]-19-2-B-1-B-B-3	6850194	602817072
411	B-94	[ICMB 97444 x (843B x 405B)-4]-1-2-B-B-B	6870664	604618432
412	B-95	HHVBC II D2 HS-410-1-2-4-1-3-B-2-2-3-2	14375814	1265071632
413	B-96	(ICMB 96555 x IP 10437)-2-4-2-B-6-1	14871964	1308732832
414	B-97	[(D2BLN/95-93 x SPF1/K95-3213-20)-10 x (91777B x HHVBC)]-7-B-1-B-B-4-B-1	14859178	1300178075
415	B-99	(SRC II C3 S1-19-3-2 x HHVBC)-27-2-2-1-2-2	14716244	1287671350
416	B-100	[ICMB 99555 x {78-7088/3/SER3 AD//B282/(3/4)EB x PBLN/S95-359}-10-2-B-2]-19-2-B-B-B-B	13179200	1140000800
417	B-101	[78-7088/3/SER3 AD//B282/(3/4)EB x PBLN/S95-359]-7-4-B-B-2-B-B	16207766	1401971759
418	B-102	[ICMB 99555 x {78-7088/3/SER3 AD//B282/(3/4)EB x PBLN/S95-359}-10-2-B-2]-18-3-B-B-B-B	14936848	1292037352
419	B103	[(SRC II C3 S1-103-1-1 x HHVBC)-20 x (81B x ICMP 451)-5-4-2-3]-5-2-1-B-B-3-B	11348050	992954375
420	B-104	EEDBC S1-465-3-2-5-5	11478988	987192968
421	B105	[(ICMB 95111 x 9035/S92-B-3)-17-1-B-B-B-B	12885764	1127504350
422	B-106	(ICMB 95444 x ICMB 94555)-18-3-B-4-2	5102272	438795392
423	B-107	NC D2 S1-2-2-2-3-2-B-2	13715698	1179550028
424	B-108	(81B x 4025-3-2-B)-8-1-B	19171752	1648770672
425	B-109	[ICMB 97444 x (843B x 405B)-4]-1 -2-B-B-B-B	17354264	1492466704
426	B110	(ICMR 312 S1-4-3-3-B x HHVBC)-3-2-1-2-2-2	12183068	1053835382
427	B-111	(ICMB 95444 x ICMB 94555)-18-3-B-4-2	5316460	457215560
428	B-112	[ICMB 97444 x (843B x EEBC S1-407)-12-4-B-B]-6-1-B-B-B-B	5028008	432408688
429	B-113	(ICMB 01666 x ICMB 01222)-27-3-B-3	11811864	1027632168
430	B114	NC D2 S1-17-2-1-1-2-2-B-4	9127178	789500897
431	B-115	[EBC-GEN-S1-40-2-2-1 x B-bulk]-19-B-B-2-B-B-3	12260850	1066693950
432	B-116	(ICMB 95444 x ICMB 93333)-24-2-B-2-B	12461696	1084167552
433	B-117	[ICMB 99555 x {78-7088/3/SER3 AD//B282/(3/4)EB x PBLN/S95-359}-10-2-B-2]-8-1-B-2-B-B	10891488	947559456
434	B-118	[(MC 94 S1-81-1-B x HHVBC)-4-4-1 x (MC 94 S1-81-1-B x HHVBC)-4-2-4]-10-3-1-B-1	9889748	870297824
435	B-119	(MC 94 S1-34-1-B x HHVBC)-16-2-1-4-2-B	8911886	775334082
436	B-120	(D2BLN/95-103 x EEBC C1-3)-6-B-4-B-2-1	10637024	936058112
437	B-121	(DMR 133 x HTBC 48-B-1-1-1-5)-9-1-B-B-1	4091346	360038448
438	B-122	[(D2BLN/95-93 x SPF1/K95-3213-20)-10 x (91777B x HHVBC)]-7-B-1-B-B-2-B	11133342	979734096
439	B-123	(EBC-Gen-S1-40-2-2-1 x B-bulk)-7-1-B-B-B-B	13373564	1170186850
440	B-124	(9035/S92-B-3 x B-bulk)-7-B-2-B-B-B-B	12961412	1134123550
441	B-125	MC 94 C2-S1-3-1-3-3-1-1-2-B-B	12750946	1102956829
442	B-126	[HHV-S1-24-3-B-3-2 x (ICMB 91777 x HHVBC)]-5-B-1-1-B-B-B	10544402	912090773
443	B127	IC-CZBC-C0-1-6-3-3-B	13299218	1150382357
444	B-128	IC-CZBC-CO-60-3-1-B-B	4845064	419098036
445	B-129	(ICMB 93333 x ICMB 01222)-11-1-B-7-2	11563048	994422128
446	B130	(ICMB 01666 x ICMB 01222)-49-1-2-4-B	13496846	1160728756
447	B-131	(ICMB 99555 x ICMB 00555)-5-4-3-B-B-3	11901380	1023518680
448	B-132	[(843B x ICTP 8202-161-5)-20-3-B-B-3 x B-bulk]-2-B-2-B-1-3	12484874	1073699164
449	B133	[ICMB 99555 x {78-7088/3/SER3 AD//B282/(3/4)EB x PBLN/S95-359}-10-2-B-2]-12-3-B-B-B-B	14561254	1252267844
450	B-134	(ICMB 01666 x ICMB 01222)-29-2-B-5-1-2	9812998	843917828
451	B135	[HHV-S1-24-3-B-3-2 x (ICMB 96333 x HHVBC)]-19-B-1-3-B-B-B-B	10800086	928807396
452	B-136	(ICMB 97444 x 9035/S92-B-3)-7-1-1-B-B-3-B-B	11469008	986334688
453	B-137	[ICMB 96111 x 4017-2-1-B)-7-2-3 x (SRC II C3 S1-19-3-2 x HHVBC)-17-3]-1-3-4-1-1-B	10857808	933771488
454	B-138	[ICMB 95111 x (D2BLN/95-107 x EEBC C1-1)-6-B]-24-4-1-B-B-B-B-11-1] x B-bulk (3981-3989/S06 G1)}-2-3-1-B	13595034	1169172924
455	B139	NC D2 BC7F4-12-1-2-3-1-4-3-B-B	14284142	1228436212
456	B-140	(SRC II C3 S1-19-3-2 x HHVBC)-12-4-1-3-2-1-B-2-B-4-B-B	11511112	1001466744
457	B-141	[(ICMB 95555 x ICMB 94333)-8-2-1-B-B-9-1 x B-bulk (3981-4011/S06 G1)]-2-3-4-B	10345126	900025962
458	B-142	[EEDBC S1-452-3-1-2-3-B-B-B-1 x B-bulk (3981-3989/S06 G1)]-4-2-4-B	9615280	836529360
459	B-143	{[(843B x ICTP 8202-161-5)-20-3-B-B-3 x B-bulk]-2-B-1-2-2-B-B-B-11-1 x B-bulk (3981-4011/S06 G1)}-3-2-4-4	10611424	923193888
460	B144	(ICMB 04888 x ICMB 00444)-7-1-3-2	11679458	1004433388
461	B-145	(HHVDBC HS-246-1-2-1-2 x ICMB 98444)-4-3-1-2	12004776	1056420288
462	B-146	{HHVDBC HS-10-1-2-1-1-4 x [ICMB 99555 x {78-7088/3/SER3 AD//B282/(3/4)EB x PBLN/S95-359}-19-5-B-B]-13-2-B-B-B}-22-1-4-2-2	10384556	913840928
463	B-147	{HHVDBC HS-10-1-2-1-1-4 x [ICMB 99555 x {78-7088/3/SER3 AD//B282/(3/4)EB x PBLN/S95-359}-19-5-B-B]-13-2-B-B-B}-22-3-2-2-1	12422336	1093165568
464	B-148	[(81B x 4017-6-1-1)-3-1-3-3-1-1-B-B x ICMB 04111]-89-2-3-4	11347552	998584576
465	B-149	{(MC 94 S1-81-1-B x HHVBC)-4-4-1 x (MC 94 S1-81-1-B x HHVBC)-4-2-4-10-3-1--B-B-B x ICMB 02777}-24-3-2	12023396	1052047150
466	B-150	[ICMB 97444 x (D2BLN/95-98 x EEBC C1-1)-7-B-B]-34-2-4-B-B-B-5-B-B	10046442	879063675
467	B-151	(ICMB 89111 x 863B)-58-2-B-2-B-B	8908454	770581271
468	B-152	[(DMR 133 x HTBC 48-B-1-1-1-5)-19-2-B-B x ICMB 04111]-145-6-2-4	9636840	833586660
469	B-153	[(DMR 133 x HTBC 48-B-1-1-1-5)-19-2-B-B x ICMB 04111]-149-5-2-2	12245472	1059233328
470	B-154	(SRC II C3 S1-19-3-2 x HHVBC)-12-4-1-3-2-1-B-5-B-3-B-B	10129096	871102256
471	B-155	{(MC 94 S1-34-1-B x HHVBC)-16-2-1-1-1-1-B-B-5 x (MC 94 S1-34-1-B x HHVBC)-10-4-1-2-1-B-B-1-30-2-4-3-3	54402	4678572
472	B-156	BxB early maintainer (Iso F2 bulk)-85-3-2 x MRC HS-179-1-1-2-B-B-B-B-B	9973730	857740780
473	B-157	{(MC 94 S1-81-1-B x HHVBC)-4-4-1 x (MC 94 S1-81-1-B x HHVBC)-4-2-4-10-3-1-B-B-B-2	11445732	984332952
474	B-158	[(ICMB 96555 x IP 10437)-3-4-1-2-3x{(96555B x LaGrap C2 S1-32-1)-10}xIP 14758-2-1]-2-B-1-3-1-3	9068736	779911296
475	B-159	(ICMB 96555 x IP 10437)-3-4-1-2-2-1-B-3-B-2-B-B	8320886	715596196
476	B-160	EBC (G-5)-56-1-B	10540402	906474572
477	B-161	[(843B x ICMPS 900-9-3-2-2)-41-2-5-5 S2-34-1-2-3 x B-bulk]-8-B-B-1-B-B-B-2-2	18041338	1569596406
478	B-162	[(81B x 4017-6-1-1)-3-1-3-3-1-1-B-B x ICMB 04111]-86-4-4	18344494	1595970978
479	B-163	[{(ICMB 96555 x IP 10437)-9-B-B-B-B-B-B x IP 14758-2-2}-19-1-B x (ICMB 96555 x IP 10437)-3-4-1-2-2-1-B-2-B-3]-3-3-2-1-1	14424594	1254939678
480	B-164	{[(MC 94 S1-81-1-B x HHVBC)-4-4-1 x (MC 94 S1-81-1-B x HHVBC)-4-2-4-7-1-1-B-2] x (ICMR 312 S1-1-5-2-B x HHVBC)-10-2-1-2}-30-2-4-1	19437402	1691053974
481	B-165	{(MC 94 S1-81-1-B x HHVBC)-4-4-1 x (MC 94 S1-81-1-B x HHVBC)-4-2-4-7-1-1-B-35 x (ICMR 312 S1-1-5-2-B x HHVBC)-10-2-1-2-B-B-B}-5-1-1-2	21637312	1904083456
482	B-166	[(MC 94 S1-34-1-B x HHVBC)-10-4-3-2-2-B-B-2 x (ICMR 312 S1-1-5-3-B x HHVBC)-7-1-1-1-B-B-B]-21-B-1-2	7814790	687701520
483	B-167	{(MC 94 S1-34-1-B x HHVBC)-16-2-1-1-1-1-B-B-3 x (SRC II C3 S1-19-3-2 x HHVBC)-5-3-1-1-B-B-B}-29-2-1-3-3-5-3-1	17414612	1532485856
484	B-168	{(MC 94 S1-34-1-B x HHVBC)-12-1-2-2-2-B-1-B-B x [ICMB 95111 x (D2BLN/95-107 x EEBC C1-1)-6-B]-24-4-1-B-B-B-B}-4-2-2-4	8568890	754062320
485	B169	[(MC 94 S1-34-1-B x HHVBC)-16-1-3-1-2-2-B-B-2-B-B x ICMB 98222]-1-3-1-1	11304702	972204372
486	B-170	(HTBLN/95-98 x ICMB 89111)-3-B-B-3-B-B-B-B-B	18460934	1615331725
487	B-171	(ICMB 96555 x IP 10437)-3-4-1-2-6x{(96555B x LaGrap C2 S1-32-1)-10}xIP 14758-2-1]-1-2-4-2-3-2	16744882	1465177175
488	B-172	(SRC II C3 S1-19-3-2 x HHVBC)-3-5-1-1-2-B	16066330	1389737545
489	B-173	(EEDBC S1-704-1-1-1-3-B-B-1xEEBC 407 progenies bulk)-7-3-1 x NCD2S1-2-2-2-2-1-9-B-B-14-3	17111226	1480121049
490	B-174	{(MC 94 S1-81-1-B x HHVBC)-4-4-1 x (MC 94 S1-81-1-B x HHVBC)-4-2-4-10-3-1-B-B-B-2	20168208	1744549992
491	B-175	(B x B) F2 S1-109-2-3-3-1-1-4	19339208	1663171888
492	B-176	(B x B) F2 S1-109-2-3-3-1-4-2	15366996	1321561656
493	B-177	(ICMB 01888 x ICMB 01222)-4-2-B-2-B-B-1	15091246	1297847156
494	B-178	(ICMB 04888 x ICMB 98222)-1-2-2-1	19401102	1668494772
495	B-179	(ICMB 93333 x ICMB 01222)-11-2-1-B-B	17595316	1513197176
496	B-180	(ICMB 93333 x ICMB 01222)-11-2-2-2-B-2-6	16231728	1395928608
497	B-181	(ICMB 93333 x ICMB 01222)-20-2-B-5-B-1-B	17387806	1495351316
498	B-182	(ICMB 93333 x ICMB 01222)-20-2-B-5-B-4-B	14792698	1286964726
499	B-183	(ICMB 94333 x ICMB 01222)-47-1-B-B-B	15711460	1366897020
500	B-184	[{(ICMB 96555 x IP 10437)-9-B-B-B-B-B-B x IP 14758-2-2}-19-1-B x (ICMB 96555 x IP 10437)-3-4-1-2-2-1-B-2-B-3]-1-1-1-1-1	12454162	1083512094
501	B-185	[ICMB 97444 x (SPF3/S91-544 x (SPF3/91-5)-5-1-2-1)-5-1-B-B-B-B x ICMB 00444-4-3-1-3	15552326	1353052362
502	B-186	{NC D2 S1-1-2-1-2-3-1-B x [ICMB 95111 x (ICMB 94555 x D2BLN/95-75)-6-2-B-B]-47-2-1-B-B}-1-1-3-3	14013974	1233229712
503	B-187	IC-CZBC-C0-60-3-1-2-3 R5-3-B-B	16718224	1471203712
504	B-188	([ICMB 95111 x (ICMB 96555 x IP 10437)-3]-7-2-1-B-2-15-1] x B-bulk (3981-3989/S06 G1)}-3-2-4-B x HHVDBC HS-155-1-1-1-2-1-1-B)-3-1-5-3	16085878	1415557264
505	B-189	([ICMB 95111 x (ICMB 96555 x IP 10437)-3]-7-2-1-B-2-15-1] x B-bulk (3981-3989/S06 G1)}-3-2-4-B x HHVDBC HS-155-1-1-1-2-1-1-B)-3-3-1-3	16796740	1478113120
506	B-190	(ICMB 04888 x HHVDBC HS-10-1-2-1-1-1-2-B)-12-3-6-4-4	12447656	1089169900
507	B-191	(ICMB 04888 x HHVDBC HS-10-1-2-1-1-1-2-B)-2-1-3-1	14263070	1248018625
508	B192	(ICMB 04888 x HHVDBC HS-10-1-2-1-1-1-2-B)-2-1-4-3	10891986	936710796
509	B-193	{[78-7088/3/SER3 AD//B282/(3/4)EB x PBLN/S95-359]-7-4-B-B-2-B-B x HHVDBC HS-10-1-2-1-1-4-1-2}-28-2-4-6	14025848	1213235852
510	B-194	(ICMB 03111 x [(MC 94 S1-34-1-B x HHVBC)-10-4-3-2-2-B-B-2 x (ICMR 312 S1-1-5-3-B x HHVBC)-7-1-1-1-B-B-B]-21-B-1-4-1)-18-2-1-2	11200122	968810553
511	B-195	(ICMB 03111 x [(MC 94 S1-34-1-B x HHVBC)-10-4-3-2-2-B-B-2 x (ICMR 312 S1-1-5-3-B x HHVBC)-7-1-1-1-B-B-B]-21-B-1-4-1)-6-1-3-1	12516434	1082671541
512	B-196	(ICMB 03111 x {(MC 94 S1-34-1-B x HHVBC)-16-2-1-1-1-1-B-B-3 x (SRC II C3 S1-19-3-2 x HHVBC)-5-3-1-1-B-B-B}-29-2-1-3-1)-8-3-1-2	12441244	1069946984
513	B-197	(ICMB 03111 x {(MC 94 S1-34-1-B x HHVBC)-16-2-1-1-1-1-B-B-5 x (MC 94 S1-34-1-B x HHVBC)-10-4-1-2-1-B-B-1-30-2-4-2-1)-4-2-3-3	9656206	830433716
514	B-198	(ICMB 03111 x {(MC 94 S1-34-1-B x HHVBC)-16-2-1-1-1-1-B-B-5 x (MC 94 S1-34-1-B x HHVBC)-10-4-1-2-1-B-B-1-30-2-4-2-1)-7-5-4-1-1	11898268	1023251048
515	B-199	(ICMB 03111 x {(MC 94 S1-34-1-B x HHVBC)-16-2-1-1-1-1-B-B-5 x (MC 94 S1-34-1-B x HHVBC)-10-4-1-2-1-B-B-1-30-2-4-3-1)-13-2-3-3	13005682	1118488652
516	B-200	(ICMB 03111 x {(MC 94 S1-34-1-B x HHVBC)-16-2-1-1-1-1-B-B-5 x (MC 94 S1-34-1-B x HHVBC)-10-4-1-2-1-B-B-1-30-2-4-3-1)-13-2-5-1	9439628	811808008
517	B-201	111-SB-13	12317550	1059309300
518	B-202	92-SB-13	14312994	1230917484
519	B-203	93-SB-13	12353670	1074769290
520	B-204	94-SB-13	12975834	1128897558
521	B-205	95-SB-13	13330514	1159754718
522	B-206	JMSB-20091	11517184	1001995008
523	B-207	JMSB-20071	14677148	1291589024
524	B-208	JMSB-101	13188344	1160574272
525	B-209	JMSB-20082	13568354	1194015152
526	B-210	JMSB-20102	15242228	1341316064
527	B-211	JMSB-20041	13781880	1205914500
528	B-212	JMSB-20042	12398602	1084877675
529	B-213	JMSB-20064	13081930	1131586945
530	B-214	JMSB-20072	11370406	983540119
531	B-215	JMSB-20081	12888434	1114849541
532	B-216	JMSB-20111	12647922	1087721292
533	B-217	JMSB-20101	11196896	962933056
534	B-218	JMSB-20102	12453544	1071004784
535	B-219	Dur-20	14327596	1232173256
536	B-220	Dur-21	13539354	1164384444
537	B-221	Dur-22	14061220	1209264920
538	B-222	RHRB 1 B	15451340	1328815240
539	B-223	RHRB 5 B	11179490	972615630
540	B-224	DHLB 14 B	10970576	954440112
541	B-225	DHLB 15 B	9775066	850430742
542	B-226	DHLB 16 B	11409230	992603010
543	B-227	DHLB 17 B	11304234	994772592
544	B-228	DHLB 18 B	10793798	949854224
545	B-229	DHLB 20 B	11252910	990256080
546	B-230	DHLB 21 B (F6)	11443036	1006987168
547	B-231	DHLB 22 B (F6)	10671416	933748900
548	B-232	DHLB 23 B (F6)	10766586	942076275
549	B-233	DHLB 25 B (F6)	8811754	762216721
550	B-234	DHLB 26 B (F6)	7964352	688916448
551	B-235	DHLB 27 B (F6)	10542412	911918638
552	B-236	DHLB 28 B (F6)	11305450	972268700
553	B-237	DHLB 29 B (F6)	100284	8624424
554	B-238	1401B	9787748	841746328
555	B-239	1402B	11516070	990382020
556	B-240	1405B	10961548	942693128
557	B-241	1406B	10906656	937972416
558	B-242	1415B	10446788	898423768
559	B-243	1441B	13742264	1195576968
560	B-244	1443B	14502520	1261719240
561	B-245	1444B	13648650	1187432550
562	B-246	1446B	154554	13446198
563	B-247	1148B	24140244	2124341472
564	B-248	1453B	12738086	1120951568
565	B-249	HAU-Hisar-120	183834	16177392
566	B-250	HAU-Hisar-123	15052926	1324657488
567	B-251	HAU-Hisar-126	13691194	1197979475
568	B-252	HAU-Hisar-132	13793158	1206901325
569	B-253	HAU-Hisar-135	16163002	1398099673
570	B-254	HAU-Hisar-141	13365882	1156148793
571	B-255	HAU-Hisar-144	15711410	1359036965
572	B-256	HAU-Hisar-147	17042474	1465652764
573	B-257	HAU-Hisar-150	11272664	969449104
574	B-258	HAU-Hisar-156	10980778	944346908
575	B-259	HAU-Hisar-162	12967822	1115232692
576	B-260	HAU-Hisar-168	12033836	1034909896
577	B-261	88004B	10710868	921134648
578	B-262	89111B	8425456	724589216
579	B-263	88004B	12290238	1069250706
580	B-264	89111B	11084750	964373250
