# Supplementary material for: Pearl millet genome sequence provides a resource to improve agronomic traits in arid environments
Source: Nat Biotechnol. 2017 Sep 18;35(10):969–76. doi: 10.1038/nbt.3943 (PMC6871012; doi:10.1038/nbt.3943)
Supplement: Supplementary Table 23 — Summary of SSR motifs identified, primers designed and their genome coordinates. (XLSX 8049 kb) [file 41587_2017_BFnbt3943_MOESM54_ESM.xlsx]

## Sheet: Sheet1
Supplementary Table 23. Summary of SSR motifs identified, primers designed and their genome coordinates
Pseudomolecule	SSR No.	SSR type	SSR	SSR length	SSR start	SSR end	Forward primer	Tm	Reverse primer	Tm	Forward primer start	Forward primer length	Reverse primer start	Reverse primer length
Pg1	1	p3	(ATG)7	21	1043	1063	CCGTGGACGATGACGATGAT	59.969	TCACTTGGCACACACCACAT	60.107	121	20	451	20
Pg1	2	p4	(GATC)5	20	15777	15796	GGAACCCAACCCATTCGACT	59.962	GAATCGAGTCCGTTGCGTTG	59.907	157	20	469	20
Pg1	3	p3	(AAG)6	18	61640	61657	GGACTCTCCACGCCAGAATC	60.179	ACCTCTTTCCGGAAGCACAG	59.965	140	20	365	20
Pg1	4	p3	(GGC)10	30	61803	61832	CTGTGCTTCCGGAAAGAGGT	59.965	AGTAGTTGGCCGAGCTAAGC	59.824	183	20	371	20
Pg1	5	p4	(TATG)31	124	62425	62548	TCTACCATCCAAACATGGCCT	59.078	TGATGAGGCCATGAGGGGTA	60.03	226	21	519	20
Pg1	6	p2	(AT)10	20	63604	63623	ATCGCAGCTGGTTCACTGAA	59.965	TGCCAGAGCTCTCTCACTCA	60.252	122	20	291	20
Pg1	7	p3	(TGC)8	24	64252	64275	AGCGATTAGATGCTGCGTCA	59.897	CTTCCTCAGCTCCGACGATC	59.97	153	20	380	20
Pg1	8	p3	(GGC)5	15	64403	64417	GATCGTCGGAGCTGAGGAAG	59.97	GATGTTGTGCTTCGTCGTCG	59.909	210	20	375	20
Pg1	9	p3	(CGG)5	15	64620	64634	GCACAACATCAATGGAGGCG	60.179	AGTTGGAGGCCCATCTCTCT	59.956	149	20	494	20
Pg1	10	p5	(GTCTC)5	25	72858	72882	ATAGCAAGGACGGCGATGAG	59.967	GTGACGAGACGAGACGAGAC	59.907	78	20	427	20
Pg1	11	p5	(GTCTC)5	25	73006	73030	GTCTCGTCTCGTCTCGTCAC	59.907	AGGAGATAGGCGTGTCACAC	59.182	112	20	372	20
Pg1	12	p2	(TA)6	12	80184	80195	TTTGGAAGACCGTGTCGTGT	59.824	AGCACACGCGCATGTATTTG	60.179	140	20	372	20
Pg1	13	p3	(CTG)6	18	82300	82317	CGGACGAAGCATGCATGAAG	59.973	CCTAGACCATCTGCAGCTGC	60.532	8	20	305	20
Pg1	14	c	(TCC)8ccttcagcttctgctgcagccgccaccggctccggcagcggcggcatgacaccaccaccaccgtca(GCT)6	108	82419	82526	CATGTGCTCCAACAACGCAA	59.969	ATGGAAGACGACGACGACAC	60.11	225	20	437	20
Pg1	16	p2	(TA)11	22	83171	83192	TCATCCATTGACTTTTCGTC	53.642	CACGGCATATCGATCGGTGA	60.04	0	20	294	20
Pg1	17	p3	(CCG)8	24	83578	83601	CTAGTACGTAGCACTCGCCG	60.042	TACGAGAGAGCCGCATTTCC	59.898	36	20	298	20
Pg1	18	p3	(CAG)7	21	96652	96672	GTAAGTCTAACCCCGGTGGC	60.108	GTACCGATCGGAGGAGGTCT	60.179	3	20	313	20
Pg1	19	p2	(TA)6	12	99496	99507	CGAAGATCAATGCCTGCTGC	59.971	TGCTAGTGCTAATAGGCGGC	59.966	57	20	288	20
Pg1	20	p2	(AT)8	16	103655	103670	TTGATGAAGGTGGCGACGAA	59.966	CTAGCTACGGCCTGCTGATC	60.039	192	20	401	20
Pg1	21	p5	(CAACA)6	30	105959	105988	CTAGATCTTGGCTCTCGGCG	60.04	CGGGATGAAGTCGAGAGAGC	59.97	185	20	529	20
Pg1	22	p2	(CA)69	138	113259	113396	TCACCTTGCCTCAAGCCTTT	59.814	GCAAGTGGTGTCGGTGGATA	60.037	191	20	428	20
Pg1	23	p3	(TGC)7	21	124579	124599	GAAGGTGCACGAGTAGGAGC	60.459	AATTACTGGGGCATGTGGGG	60.032	113	20	301	20
Pg1	24	p2	(GT)20	40	129402	129441	GCTATGCACCCTATCCATCCC	60.065	AATTCCCACAACAACACGCG	59.97	73	21	356	20
Pg1	25	p2	(AC)6	12	132354	132365	TGTCGTCGAACTGCATGTGA	59.969	CACGCAATGCATCTCGATCG	60.111	131	20	478	20
Pg1	26	p2	(TA)18	36	135389	135424	TAGTTGGTGTGCGAAGGTCT	58.955	GGCGGCAACATCCAAGAGTA	60.392	231	20	499	20
Pg1	27	p2	(TA)8	16	138893	138908	CGCAGGGCACATCTGTTTTG	60.388	AATGCGATGCCTGGATCTCC	60.251	148	20	387	20
Pg1	28	p3	(GGA)6	18	146331	146348	AAAAAGGAGGTGGCAGGGTG	60.47	CGCAAATCCGGGGTTCTCTA	59.823	230	20	354	20
Pg1	29	p3	(GCA)6	18	147317	147334	CGTTGGTTTCCTTGGGCAAG	59.968	GCGAAGGAGATGTCGACCTT	59.826	111	20	332	20
Pg1	30	p3	(TCT)5	15	147956	147970	GCTCTGGAAGGGAATCGTCC	60.179	GCCGACGTACAAGGACTTGA	60.039	148	20	344	20
Pg1	31	p3	(TCA)6	18	148207	148224	TCAAGTCCTTGTACGTCGGC	60.039	ATCTTTGCGTAGGCGTCCAT	59.822	74	20	392	20
Pg1	32	p3	(TGG)7	21	153245	153265	GCATCGAGCTCAAGTCCTGT	60.108	TCAAGAGGAGGACGAGGAGG	60.034	176	20	382	20
Pg1	33	p3	(TGG)6	18	153743	153760	CTGATCCCCTGCTTCTTGGG	60.107	CTGTACTACCACCACGAGGC	59.827	166	20	302	20
Pg1	34	p3	(CTC)10	30	154249	154278	ATGGTCATGTCGTCGTCGTC	60.179	TGCAAGTCCTTCTCCTTGGC	60.251	89	20	402	20
Pg1	35	p3	(GCT)5	15	155046	155060	CGCACACGTACAGATCGAGA	59.904	TTGCTGCGCAACAAGGTATG	59.759	172	20	426	20
Pg1	36	p2	(AT)6	12	157788	157799	ACACGTACATGCACCGATCA	59.755	ATGATCTGCTGTGCGCTCTT	60.108	190	20	499	20
Pg1	37	p4	(AGCT)11	44	158701	158744	TAAGACGAGCCGCCAAATGT	60.037	TTTCTTTCCCCCAGCAAGCA	60.106	171	20	490	20
Pg1	38	p3	(GTG)5	15	162194	162208	TCATCCCCAACTTTTGCGGA	59.889	AAATGAACGGTGCGAGAGGT	59.965	148	20	458	20
Pg1	39	p3	(CGC)5	15	177207	177221	GCTCATCCTTTCCTGCCCTT	60.034	AAAGGACTCAACGGTCGGAC	59.967	185	20	347	20
Pg1	40	p6	(TGCGAG)5	30	177764	177793	CTGAGGTCCACGAACAGGTC	60.038	AGGATGCGATGGACATGACC	59.893	46	20	307	20
Pg1	41	p2	(AT)7	14	178742	178755	AGCAGTGGTGGAGTTAGTGC	59.965	CTTGCGCCCCGTGTTTTTAA	59.969	164	20	462	20
Pg1	42	p3	(TGC)5	15	187094	187108	AGGAGGGAGGACTGGATGAC	60.032	CCTCCTTGAGCACCTTGAGG	60.036	208	20	419	20
Pg1	43	p3	(GCG)5	15	188119	188133	GCTACCCTTCGTCGCTACTC	59.971	CAGCTAGAGCAGGTCATCGG	59.968	179	20	362	20
Pg1	44	p3	(TGC)5	15	249795	249809	TGAGCGAGCTGTTGTACAGG	60.038	CTCCTCCAACTCCAGCAGCA	61.835	26	20	296	20
Pg1	45	p3	(GCA)7	21	250298	250318	GTGTCAAGGAGAAGGAGGGC	60.036	CGAGGCCAGCTTCTTCTACC	60.179	31	20	354	20
Pg1	46	p3	(GGA)5	15	250496	250510	GGTAGAAGAAGCTGGCCTCG	60.179	CTCGATCAAGATGTCCCCGG	59.967	137	20	372	20
Pg1	47	p3	(CTC)5	15	286695	286709	ACCACCATCACTTTCGGTCC	59.964	TGAGAGTGAAGGTTCGTCGC	60.039	229	20	451	20
Pg1	48	p3	(CGG)6	18	296823	296840	CTGCCCTAATCCCCTCTCCT	60.105	AGAAGAGCGGAAGAACGGTG	60.038	217	20	340	20
Pg1	49	p3	(GGC)5	15	297373	297387	CCGCGACCGAAACTTTTTGT	59.972	CATCTGAGCGGAATGTTGCG	59.973	0	20	347	20
Pg1	50	p3	(ATT)6	18	301288	301305	CGGTCAGTCAGCTTCAGAGG	60.109	CAGAACAAACCAGCACCAGC	59.969	166	20	463	20
Pg1	51	p2	(AC)7	14	323246	323259	ATGGATTCGGCGAAGGGTTT	60.034	AGAGGCCACGTTTTGACCTT	59.817	8	20	316	20
Pg1	52	p4	(GGAG)5	20	326322	326341	GTTGATTTGCTCCGCGACTG	60.179	TACAGGGGATATGGTGCCGT	60.399	168	20	330	20
Pg1	53	p2	(TA)10	20	337105	337124	TCGCGCTTCTTTTCTCTCGT	60.039	TGCGTCGTTCTTCTCGTTGA	59.97	77	20	327	20
Pg1	54	c	(CCG)5cccgccgcccgccgccgccgtcggtccagtcgggcgaggattattggtgga(TCC)7	87	340721	340807	GGGAACGGGAACATACGTGA	59.753	GGAGGAGGAGGATCTGGGTT	60.031	114	20	459	20
Pg1	55	p3	(TCC)7	21	340919	340939	TCGAACGAATGTGTTCCCGT	59.968	CCCGCTAAATAAACAGCCGC	59.971	181	20	503	20
Pg1	56	p2	(GC)8	16	341115	341130	AACCCAGATCCTCCTCCTCC	60.031	CCCGCTAAATAAACAGCCGC	59.971	46	20	307	20
Pg1	57	c	(AC)6atgaagcacaaggtagcaaac(CA)6	45	346668	346712	TGCTCTGTTGCCTTCGCTAA	59.965	CACCACCCGTCATGTGTGTA	59.966	43	20	380	20
Pg1	58	p5	(AGCAC)7	35	347399	347433	GCTGATGAGGAGACCCCAAC	60.107	TGATGCCCCAATCGAGCAAT	60.107	212	20	371	20
Pg1	59	p4	(ATGT)17	68	355152	355219	CGAGCTACCTTGCAGGCATA	59.895	TCCCGTTAGCACTTGATGGC	60.392	125	20	471	20
Pg1	60	p2	(AT)7	14	392525	392538	ACTGCTTCACCCACTATGCC	60.035	TGTAGTGGCGAGAAATGCGT	60.038	93	20	310	20
Pg1	61	p3	(CCA)5	15	398937	398951	TTCGACCGAGACCGTGAAAG	60.04	GAGGAAATGCAGCTTGTCCG	59.551	214	20	500	20
Pg1	62	p2	(AG)7	14	483970	483983	CGTACTCAGCAAGTGTGGGA	59.683	TCGGGACTTTTACGCGACTT	59.685	63	20	399	20
Pg1	63	c	(GT)8(AT)8taacactctagtcgagttaacaaatcacaaatcaatcatttatacataatcgatgctcgaaccagtctcgataaataagaaagac(TA)12	141	497959	498099	TCCTCGGAAGAAAAGACCGC	60.038	CGTCACATGCAGCTCGTACT	60.457	129	20	428	20
Pg1	64	p3	(CCA)5	15	505313	505327	TTCGACCGAGACCGTGAAAG	60.04	ATCTGGGGAGGAAATGCAGC	60.106	214	20	507	20
Pg1	65	p2	(TA)7	14	574434	574447	TTGGTTCGAGAAGGTTCCCG	59.966	CCCGCTGGAGTTGGTTTTTG	59.968	57	20	381	20
Pg1	66	p2	(CT)6	12	574659	574670	CAAAAACCAACTCCAGCGGG	59.968	GGAGGGGGTAGCAACAACAG	60.323	137	20	305	20
Pg1	67	p2	(GA)6	12	575781	575792	GACTCTTGGGGTTGCACAGA	59.891	TTTGTGCAGCGAATCAAGCC	60.039	154	20	448	20
Pg1	68	p2	(TG)6	12	576493	576504	AGGCCTAGATTAAGCGTGGC	59.893	CCATCGGGTTCTTCTCGGAG	59.897	82	20	309	20
Pg1	70	p3	(CTT)10	30	579365	579394	ACTCTGCTCAAAGCTCGCAT	60.037	GTGGCGAGAAATCCTGAGCT	60.108	220	20	479	20
Pg1	71	p3	(GGT)6	18	579961	579978	TGCAAAGCAAAGCAGCAGAG	59.968	AGCACAAGAACACGCTGAGT	60.179	64	20	324	20
Pg1	72	c	(AT)8(AC)13atatacatatatatatac(AT)6ac(AT)8	90	581293	581382	CCGCTATGCTACTTGGAGGG	59.966	GCCTTGTGAAGCTAGGTGGT	59.963	151	20	489	20
Pg1	73	p3	(GAC)5	15	582291	582305	CCTGAGGGAGGCACGATTTT	60.035	TACGTCGATTGGAGATGCGG	59.97	7	20	321	20
Pg1	74	p3	(CGT)7	21	586254	586274	TCTCCTCTGGACAGCGGTAA	59.961	TTGACTCCCACCCGATACCT	59.958	22	20	316	20
Pg1	75	p3	(CCA)5	15	587573	587587	TCCTTCCCACAACGAGAACG	59.967	TCACTCAAATCCGTCCACCG	60.038	129	20	463	20
Pg1	76	p3	(ACT)5	15	587908	587922	CGGTGGACGGATTTGAGTGA	60.038	CAACTGCAACGTTTCCCAGG	59.969	109	20	324	20
Pg1	77	c	(AC)54(GC)7(GA)6	134	597137	597270	TCGAACACGTAGGAGAACTGC	60.069	CACAAGTGTTGTACGTTCCGT	59.071	200	21	532	21
Pg1	78	p2	(AC)10	20	599742	599761	TCGAACACGTAGGAGAACTGC	60.069	GTGTCCGGATCGCAAGGATA	59.612	200	21	506	20
Pg1	79	p3	(ACA)6	18	602094	602111	TGGGCAGTGACCTCTCTACA	59.886	ATAGGGGCGCTTGGAGACTA	60.106	103	20	395	20
Pg1	80	c	(AC)9ag(AC)8	36	605690	605725	TCGAACACGTAGGAGAACTGC	60.069	TGTCCGGATCGCAAGCATAA	59.823	200	21	521	20
Pg1	81	p2	(AC)10	20	609739	609758	TCGAACACGTAGGAGAACTGC	60.069	TTCACTGCAAAGTGTCCGGA	59.821	200	21	517	20
Pg1	82	c	(AC)9ag(AC)8	36	611976	612011	TCGAACACGTAGGAGAACTGC	60.069	GTGTCCGGATCGCAAGGATA	59.612	200	21	522	20
Pg1	83	c	(AC)12agacagacag(AC)8	50	614484	614533	TCGAACACGTAGGAGAACTGC	60.069	GTGTCCGGATCGCAAGGATA	59.612	200	21	536	20
Pg1	85	p2	(GA)6	12	637156	637167	GTAGGTTGAAGACGGGGCTG	60.391	ACCTATCTACCCAGCCACCC	60.4	201	20	338	20
Pg1	86	p2	(AC)7	14	644121	644134	CTTGCACATGCCTTGTCTCG	59.833	GGCAGGTGATAAGGGCCTTT	60.033	172	20	363	20
Pg1	87	c	(TCC)7(TAC)5ccgccgtcgtcgtcatgc(CAG)5	69	644534	644602	GCAGCAATGGCACCTTCTTC	60.109	CCTCCTACGACACTGGATGC	59.897	189	20	534	20
Pg1	88	c	(ACG)6aggagga(CGG)6	43	651423	651465	CCCACCCCATGTACTTGCAT	60.033	CCACTGCACCATGGTCAGAT	60.035	199	20	464	20
Pg1	89	p3	(CGC)5	15	653628	653642	CGCAACAGCAGAGGACAAAG	59.763	TGTCGTCGTTCTCGCTATCG	59.974	55	20	338	20
Pg1	90	p2	(TA)13	26	653843	653868	AGCTCACCATGGTGGATTGG	60.034	CGCGGAGGAGGCATCTATTT	59.966	137	20	458	20
Pg1	91	p3	(TGC)8	24	657446	657469	CGTGGAAGTAGTGCATGCAC	59.556	TGAACCATGGTGAGCCTGAG	59.674	127	20	473	20
Pg1	92	p3	(AGT)5	15	661374	661388	GATCGACTCTCTCTGCTGGC	59.969	TGGCTGAGCATCACGAAGAA	59.679	142	20	391	20
Pg1	93	p2	(GT)7	14	662877	662890	TGCCTGTGTACATGTGTGCT	59.892	AACACACGCACACACACATG	59.901	197	20	316	20
Pg1	94	p3	(GGC)6	18	669041	669058	CAATCACTAGGTCCTCCGGC	59.895	CGACAAGTGGGTGCGTAAGA	60.319	217	20	322	20
Pg1	95	p3	(GCC)6	18	669375	669392	GTGGAAGTAGTGCGAGCAC	58.554	AGGAGCAGGAAGAGGAGGAG	60.032	0	19	317	20
Pg1	96	p3	(GCC)6	18	669534	669551	CTCCTCCTCTTCCTGCTCCT	60.032	CGATCCAGCCGAGCAACTAA	60.179	139	20	464	20
Pg1	97	p2	(AG)8	16	669971	669986	ACCACCGTATACCGCTGTTG	60.109	TCGTGCTTTTGGGCGATAGA	59.752	32	20	311	20
Pg1	99	p6	(GCACGG)6	36	704571	704606	CCGAACAGACTCCACACACA	59.896	GTATTGGAAAGCCGTCCCCA	60.035	225	20	499	20
Pg1	100	p3	(TGC)5	15	712602	712616	GCATGTGACGATGACGCAG	59.654	GAGTTGTTGGTGCCAAGCAG	59.969	125	19	434	20
Pg1	101	c	(CGG)5cgac(GAG)5	34	713043	713076	TGATCTCTCTCCGTTGCGTG	59.829	CAGCCACGCTTCACAACTTC	60.041	188	20	312	20
Pg1	102	p3	(GCG)5	15	726024	726038	AGCAAGGTCATCGCCAAGG	60.378	TAATGGGCAGACGAAGGTGG	59.748	16	19	319	20
Pg1	103	p2	(TA)9	18	727384	727401	ATCGGCTATAACCAGCGGTG	59.966	AAGGCGAGACTACACCTCCT	59.96	64	20	355	20
Pg1	104	p2	(GA)6	12	730116	730127	GTCGTGGAAGCAAGGTGAGA	59.966	TCTCTGAGTTCGCGGCTTTT	59.966	194	20	428	20
Pg1	105	p2	(GT)7	14	730625	730638	CACACGCTGAGAGGTGAAGT	59.967	AGAGTCTCGATGCTCCACCT	60.034	111	20	447	20
Pg1	106	p2	(TA)8	16	739591	739606	ATAAACAGGGACGACGCGTT	60.038	AGAAGCCCATCCCACACATG	60.034	210	20	489	20
Pg1	107	p2	(TA)6	12	747069	747080	CATAGCCCCGCTACCTTGAG	59.966	GATATTCACTCGAGGGCCGG	60.038	198	20	366	20
Pg1	108	c	(TA)6tnnnnnnnnnnnnnnnnnnnnnnnnnnnnnnnnnnnnnnnnnnnnnnnnnnnnnnnnnnnnnnnnnnnn(AT)9(GT)10	119	748449	748567	ATCCGGTGCTACAGACTCCT	60.033	CAGCGGCCAGATGATAAGGT	59.893	136	20	434	20
Pg1	109	p3	(CTG)5	15	749654	749668	CAGCAACACACGACAGAAGC	60.042	ATCCTCAGCTCCCCATCCAT	60.104	172	20	304	20
Pg1	110	p2	(TG)8	16	752711	752726	TGCTTCCCACGCTGAATCTT	59.963	TCAGCAAGCGAGCTTCTTGA	59.966	156	20	409	20
Pg1	111	p2	(TA)6	12	752943	752954	TCAAGAAGCTCGCTTGCTGA	59.966	CCTGGCCTGCAGGAACATAA	60.034	158	20	450	20
Pg1	112	p3	(AGA)5	15	754204	754218	CGATCGGTGGGCATATGTGA	59.967	ACGTTTGCGCGTACCCTAAT	60.39	153	20	402	20
Pg1	113	p4	(ATGC)5	20	776934	776953	GCCAAAACACGGTCATGCAT	60.038	ATTACACCTATGCGGACCGG	59.608	204	20	386	20
Pg1	114	p2	(TG)6	12	777985	777996	GCTGCTGGCTTACCCTTACA	60.035	TGTTTTCCCCACTAAGGCCC	59.886	200	20	392	20
Pg1	115	p2	(AT)9	18	783418	783435	GGATCTCCCATACGTCGTCA	58.684	ACACCTCTTCCCCCTATTCTGA	59.954	49	20	355	22
Pg1	116	p2	(TC)7	14	791209	791222	ACCTTTTGTGGCCTTTCCCA	60.032	AACCACACCCACCTCCATTC	59.888	30	20	377	20
Pg1	117	p2	(CA)7	14	794015	794028	ACGCGTCCACTGTAAACCAT	59.966	AGTGGTTAGCACACGGTGAG	59.966	118	20	445	20
Pg1	118	p3	(CGG)5	15	801528	801542	TCTTCTCACCTCGTTGTCGC	60.039	TAAATTCCCTGGGCCCACTC	59.371	197	20	513	20
Pg1	119	p2	(TA)7	14	806132	806145	CAATAGTTGGAGACGAGCTT	55.194	CTGAGTCAGTTCATGCCCGT	60.037	10	20	351	20
Pg1	120	p3	(CGG)5	15	826544	826558	TTGGAGCCTTCGTTTCCAGG	60.251	GAGAGCCAAACAAGTTGCCC	59.685	27	20	364	20
Pg1	121	p3	(GTT)8	24	861372	861395	AGCACTGTTCGGTAGTGTGG	59.966	CCATTCCCCACCTCAAGGAC	60.034	90	20	413	20
Pg1	122	p3	(GAG)6	18	891301	891318	ACGATCGACCCATTCATCCG	59.968	TGATCATCGAAGTCGGCGTT	59.827	212	20	320	20
Pg1	123	p4	(AAAG)5	20	893528	893547	TGTCTAAGCATGGGGGAGGA	59.956	ATCCCGAGGCACAAAGGAAG	60.035	152	20	447	20
Pg1	124	p3	(AAG)35	105	940089	940193	GTGAAGCTCAACACCCCTCA	59.891	TCGAAGTGGTCTTTGGACGG	59.967	178	20	461	20
Pg1	125	p3	(CGT)5	15	963757	963771	TCGCCATTGTCTCCACCATC	60.108	CATCTCACAACCCCGTCGAA	60.038	195	20	510	20
Pg1	126	p4	(ATAG)9	36	985745	985780	GATGGGGAGCACAGGAGAAC	60.107	TGTCTGCCTATCTGTCTGCC	59.173	67	20	324	20
Pg1	127	p2	(TA)6	12	990326	990337	CCAACCCTATGCCATGCGTA	60.179	TCACGTCTTCTATCGCGAGC	59.972	195	20	491	20
Pg1	128	p2	(AT)9	18	1028107	1028124	GTAGTGCTCCGCAAGAGTGT	60.038	GTCGGTCCAATAATTGCGGC	59.971	194	20	427	20
Pg1	129	p2	(AT)8	16	1053329	1053344	CGGTAATGAAGCGCCAACAG	59.903	ACGGAGCGTGGTGAATATCC	59.896	96	20	320	20
Pg1	130	p2	(AT)8	16	1054206	1054221	GTAGTGCTCCGCAAGAGTGT	60.038	GTCGGTCCAATAATTGCGGC	59.971	188	20	433	20
Pg1	131	p2	(TA)8	16	1060498	1060513	CGGTAATGAAGCGCCAACAG	59.903	GCAGCGTGGTGAATATCCCT	60.179	93	20	289	20
Pg1	132	p3	(TGC)5	15	1063480	1063494	AATGCTTCCGGCGAGTGTAA	60.037	CCCTGGATTCGAAGCATGGA	59.819	181	20	295	20
Pg1	133	p2	(CT)8	16	1078285	1078300	AGAGGACTCCTGGACGTACC	60.034	GAAGGAAGAGACACGTGGCA	59.966	159	20	387	20
Pg1	134	p3	(AAC)5	15	1081914	1081928	CCATTCCCCACCTCAAGGAC	60.034	TGAACCCGCCTGAGTTCTTC	59.965	104	20	364	20
Pg1	135	p2	(AT)6	12	1101113	1101124	CAACGTCTAAGCATGGGGGA	59.748	TCGGATTGCACATGGTTGGA	59.963	110	20	409	20
Pg1	136	p2	(AT)6	12	1101275	1101286	TCCAACCATGTGCAATCCGA	59.963	ATCCCGAGGCACAAAGGAAG	60.035	228	20	442	20
Pg1	137	p2	(CT)6	12	1122884	1122895	GAAGCGATAAGTGCCTGTGC	59.625	GCAAGCAAAGGGAGAGGGAG	60.679	55	20	338	20
Pg1	138	p2	(CT)6	12	1130714	1130725	CCCAAACCCTCTCCCCTTTT	59.513	TTAGGGGAAGGGGAAGAGGG	59.954	164	20	457	20
Pg1	139	p3	(GGA)6	18	1161993	1162010	ACCACCACACACTCCTAGGT	60.105	GAGAGGCACGACACTCCTTC	60.109	205	20	479	20
Pg1	140	p2	(AT)6	12	1177832	1177843	TCACATCTTTGCCCGAGGAC	60.036	GAGTGATCCCGAGGCACAAA	60.036	84	20	409	20
Pg1	141	p2	(AT)6	12	1197859	1197870	AGCGATTCCACTAAGCACCA	59.387	AAGTGTGGGGGAGAGCTAGC	61.268	133	20	440	20
Pg1	142	p3	(GAT)7	21	1244998	1245018	TTGGGTTCTACCAGGTGGGA	60.104	TCGACTTGGCCCGGTTTAAA	59.892	40	20	316	20
Pg1	143	p2	(CT)10	20	1256911	1256930	TGGGTGCAAAACTCTTCGGA	59.818	CGTACTCAGCAAGTGTGGGA	59.683	111	20	456	20
Pg1	144	p3	(GTT)5	15	1280994	1281008	TCGAAGTTGTTGTTGCTGCG	59.973	AAGCCCCCATAGAGCAACAC	60.034	89	20	300	20
Pg1	145	p2	(AG)7	14	1298140	1298153	AAAGGGGGAGAGGGAGAGAC	59.957	CTTCTCTCCTTTCGGCCCAG	60.108	185	20	325	20
Pg1	146	p2	(AT)9	18	1304489	1304506	CGAGCTGTGTCGGAGTTGTT	60.598	GTCCCATGTCACGTGGAAGT	59.965	140	20	365	20
Pg1	147	c	(AGG)5agcagcagcag(CAC)6	44	1305138	1305181	TCTTCCTCCTCCTCGGTCAG	60.034	TAAAGGAGGCAAGGACGCAG	60.036	176	20	488	20
Pg1	148	p4	(AAAG)8	32	1327783	1327814	TGCATGCGAGGAAAGAGAGA	59.102	TCGGATTGCACATGGTTGGA	59.963	168	20	453	20
Pg1	149	p3	(TTC)5	15	1340233	1340247	AGCTCCATCATCTCCCCCTT	60.029	CCCCAAGCTTGAAACGTTGG	59.968	211	20	328	20
Pg1	150	p2	(AC)6	12	1345378	1345389	AGGAAGCAGCGCAGAAAGAT	60.036	ACGACTTGTAGCATGCGGAA	60.038	60	20	288	20
Pg1	151	p6	(AAAAAC)5	30	1413474	1413503	CGCATCGAGGGCTAGCTTAA	59.968	ACGCTTGCGGATCATAGAGG	59.967	166	20	457	20
Pg1	152	p3	(GGC)5	15	1421368	1421382	ACAGAGTTGTCAAGCTCGGG	59.966	TGACGCGACAATCTGACGAA	60.04	219	20	442	20
Pg1	153	p3	(GAT)5	15	1443294	1443308	TTGGGTTCTACCAGGTGGGA	60.104	TCATCGACTTGGCCTGGTTT	59.6	40	20	313	20
Pg1	154	p2	(CA)6	12	1447422	1447433	AGTGGTGACAACTTGCTGCT	60.107	GCAAACAAACACCTCCATCCA	59.314	48	20	388	21
Pg1	155	p4	(CTCA)6	24	1455843	1455866	TTGCATTGCGTGTGGAAGTG	59.969	GCTTGCTTAGGGGAACGACT	60.036	131	20	445	20
Pg1	156	p3	(CTC)5	15	1479419	1479433	GCTCCCTCCAAACGGAATGA	60.035	CCGTGGTATTCCAATGGGCT	60.107	40	20	297	20
Pg1	157	p3	(TCA)8	24	1497728	1497751	TGTCTTTCTGCAGCTGCTGT	60.179	CCGTGTTCCAACCGAAGAGA	59.967	191	20	517	20
Pg1	158	p2	(GA)29	58	1507811	1507868	GGACCTTGCTGCCCACATAA	60.323	TGAACCAGGCACTACAACAGA	59.234	116	20	369	21
Pg1	159	p2	(TG)6	12	1548646	1548657	GCTCCACAGCAGTAACAGGT	59.965	GCAGCAAACTAGCCACATGG	59.828	43	20	344	20
Pg1	160	c*	(AAAT)5(AT)11*	40	1565066	1565105	GTTTTGAGACTCGCGTGCTG	60.111	TAGTGCCCCTGGGTTATCGA	60.032	170	20	504	20
Pg1	161	c*	(AAAT)5(AT)10*	38	1565254	1565291	TCCGCGAGCATGTAAACACT	60.038	TAGTGCCCCTGGGTTATCGA	60.032	149	20	316	20
Pg1	162	p2	(AG)6	12	1583072	1583083	CTGCTCCTCCAACACGAACT	59.966	TAGTGGTGATGAGGCAGGGA	59.957	229	20	367	20
Pg1	163	c	(AT)9tggacacgcagggtgttgaataatattcaacattcttgcggagcactaccgagctccggcgaattgaaatgccgc(AT)16tggacacgcagggtgttgaataatattcaacattcttgcggagcactaccgagctccggcgaattaaaatactcataactgatctctta(AT)9	232	1590804	1591035	TGTAGTATGAAATGCCGCAT	55.217	CGGTAGTGCTCCGCAAGAAT	60.46	197	20	532	20
Pg1	164	p2	(TA)7	14	1593766	1593779	GCAGCGTGGTGAATATCCCT	60.179	CGGTAATGAAGCGCCAACAG	59.903	226	20	436	20
Pg1	165	p3	(GCC)5	15	1604038	1604052	CAGCTGTCACTTTGCTCGTG	59.766	GCACCTCCAGCGATAGTGAG	60.249	216	20	509	20
Pg1	166	p3	(GAA)5	15	1657623	1657637	CACGAGTTTGTTGGCTGTGG	59.971	CATCCTTGGAGTTGGGGCTT	59.96	130	20	342	20
Pg1	167	p2	(TG)6	12	1679548	1679559	GCAAACAAACACCTCCATCCA	59.314	AGTGGTGACAACTTGCTGCT	60.107	123	21	463	20
Pg1	168	c	(AAT)6aact(ATA)5gtaaaatttatt(ATC)22atta(TAT)22	185	1683423	1683607	GCCCCACCTGACAGTACTTC	60.036	TCGCATGGACGTTAGGGAAA	59.391	199	20	469	20
Pg1	169	p3	(GCA)7	21	1701575	1701595	AAAGGAGGAGCGAGAACACG	60.038	TTCACGACATCCACCTTCGG	60.038	164	20	340	20
Pg1	170	p3	(TTG)5	15	1729771	1729785	CTACTTGGAGTCGGGATGGC	59.895	GTGCCCGACAAGGAGAAAGA	59.965	147	20	471	20
Pg1	171	p6	(AAAAAC)5	30	1755540	1755569	CGGGTTGATTAACGAACGCC	59.904	GTACGCTTGCGGATCGTAGA	59.971	214	20	466	20
Pg1	172	p2	(TA)6	12	1815323	1815334	GAGCGTAAGACGGGTCCAAA	60.038	AGCTGGGAGAAAAACAAAGTGC	59.899	190	20	322	22
Pg1	173	p2	(AT)7	14	1817393	1817406	GAAACGCTAAACTGGGGTGC	59.76	CCGCGCGAAATTCGAGAAAT	59.974	153	20	351	20
Pg1	174	p3	(TTC)5	15	1823016	1823030	TCTCCTCCTTGGTTGGTGGA	60.105	GTCTGGTGATTCCGACGAGT	59.473	137	20	381	20
Pg1	175	p3	(CTT)5	15	1823153	1823167	ACTCGTCGGAATCACCAGAC	59.473	ACGTCGATGTTTCCGAGCAT	60.109	225	20	374	20
Pg1	176	p3	(TAA)8	24	1834557	1834580	GAAGCAAACCAAGCACCAGG	59.967	CCATCCACAAGCCCACAGAT	60.034	167	20	451	20
Pg1	177	p3	(CGA)5	15	1849792	1849806	GTCTTGGTTGGGCATCTGGA	59.962	CGGAGTCGAAGTCAGAGTCG	59.904	213	20	314	20
Pg1	178	p3	(CCT)12	36	1858311	1858346	TTTGCGGATGAACTGTTGGC	59.686	GGAATGGAACGTGTGGGGAT	60.034	52	20	307	20
Pg1	179	p3	(CAA)5	15	1887277	1887291	GGCAAGAGCAAGCAGAACAC	60.04	GAGCAGCCTCAGGTTCACAT	60.036	224	20	503	20
Pg1	180	p3	(GAG)5	15	1889577	1889591	TCAACGACTCACATGGTGCA	59.894	GCCATATAAAAGCCAGCCGC	60.039	227	20	484	20
Pg1	181	c	(TA)6ggacctcgcacctcaattatgcttttttttttgccgattcatacagtacagaatcaaacgcacatatatgtcccagctagcactgaatttgctgc(AT)10	127	1906502	1906628	AATGTTGTTTTTCCGCGCGA	59.97	GTAGCCGACGGTGCAAAATC	59.904	132	20	410	20
Pg1	182	p3	(GGC)6	18	1938016	1938033	AGGTTCTCTCATCGCCCTCT	60.033	GGCTTCTCGGCGCAATTATG	60.041	67	20	414	20
Pg1	183	p2	(TA)7	14	1939846	1939859	GTGACCACAAGAAAACGGGC	59.97	CAGCACATCCGTCATGCATG	59.971	207	20	334	20
Pg1	184	p2	(AT)6	12	1940703	1940714	CTAAAACAACGCAGGCACCC	60.04	TACAATCTACGTTCCGGCCG	59.899	153	20	445	20
Pg1	185	p3	(TTG)5	15	1944756	1944770	AGATTCTCTGCACTTGGCCC	60.035	AGCTGGAAGAACTTGCGGAA	59.891	221	20	512	20
Pg1	186	c	(TA)8tgtatatatg(TA)6	38	1968129	1968166	GGATCGCATGTCCACTCACT	59.823	CTTTGCATGCTCTGGATCGC	59.971	38	20	310	20
Pg1	187	p6	(AAAAGG)6	36	1989702	1989737	CAGCCCCCACTAAGACCATG	60.107	GTTGCCGCGAGTATGTAGGA	59.898	14	20	361	20
Pg1	188	p3	(TCC)6	18	1990601	1990618	AGAGGTCAACGAGAACACCG	59.686	GAAGCAGATCGATCAGCCGA	59.969	25	20	329	20
Pg1	189	p3	(TGC)6	18	1995599	1995616	GATGGATCCCGTGTACGCAT	59.966	TTTGTTTTGATCCCGCCGTG	59.688	8	20	340	20
Pg1	190	p3	(TTC)5	15	2001096	2001110	TGTCCCGATCAGAGCTCTCA	60.034	CTAGCCTAGCTGCTTCCCAC	59.894	228	20	340	20
Pg1	191	c	(TGG)5(TGC)5	30	2004025	2004054	GCCAACGGTTCTTTCCCAAC	59.968	GCGCATGCGGATCATTGATT	60.04	38	20	333	20
Pg1	192	p2	(TA)7	14	2017399	2017412	CTATGAAAAGCTCCGCACGC	59.973	CCATGACGACGACAGGTAGG	59.899	198	20	458	20
Pg1	193	c	(TA)9tg(TA)7tctttgcatcctgagcaagttatagggtcagcttccctcttgttgttataaacaatgt(TA)7	106	2030952	2031057	GCGCTCCTTCCCCTCTTATAG	59.726	GGATGAGCAGGTGAGACAGT	59.099	113	21	389	20
Pg1	194	p3	(TAG)5	15	2040100	2040114	CGGTTTTCCCAACACACACC	59.898	GGAACCTGTGCATAGCCTGT	60.035	166	20	307	20
Pg1	195	p2	(TC)11	22	2041203	2041224	TGCAAGCAAGGATGGCAGTA	59.962	GCGACCTTCAAGAGCTCCTT	60.037	21	20	364	20
Pg1	196	p3	(TGC)6	18	2046094	2046111	GCAAGAGGAGCAGGACCAAT	60.035	GATCCGTGGTCGTCGAGATC	60.041	48	20	391	20
Pg1	197	p2	(TA)13	26	2046751	2046776	GGAGGAAGACAAGAACGGCA	59.965	GGGGAATGGGCATTGCTTTC	59.821	99	20	416	20
Pg1	198	p2	(CA)6	12	2051956	2051967	AGACACTGTGACTGCATGCT	59.604	AGGAACGCATGCTCCACTAG	59.823	162	20	475	20
Pg1	199	p2	(CA)6	12	2075103	2075114	TCGATCGAGAGGCACACTTG	59.829	GATGTGTGCCAAGGCCTTTG	60.038	71	20	316	20
Pg1	200	p3	(CCG)5	15	2076201	2076215	CACAGCTACGTGTGTGAACG	59.497	CAACTTGTGGAGGCCAAACG	59.969	192	20	464	20
Pg1	201	p3	(GGT)5	15	2094552	2094566	TCGTCTCCTCGTTATTGGCG	59.9	TTTTGGCTCCTACTAGCGCC	60.108	100	20	338	20
Pg1	202	p2	(TA)6	12	2094919	2094930	CAGCCACGTGTATGGATCGA	59.898	TGACTCAAACCTTGTCCAAAACG	59.872	148	20	309	23
Pg1	203	p2	(AT)6	12	2095086	2095097	GCAGGTGCAGGTACGTACAT	60.108	GTGCTCCCCCGGTTTCATAT	59.817	31	20	371	20
Pg1	204	p3	(GAC)6	18	2095420	2095437	GTGTTGCTCCCTCTTGACGA	59.966	GCGAGAAACTTTTGCAGGCA	59.969	104	20	395	20
Pg1	205	c	(GA)6(GT)7ggtggggggtggttagtgaagagcgagaagagtgggggccggccggcagcccacctccccgtcacagct(GGC)5	110	2103858	2103967	TGGCACAAGAACAGCAATGC	59.968	CCCATCCCTACCACCGATCT	60.472	192	20	433	20
Pg1	206	p2	(CT)6	12	2122500	2122511	TTTGGCTTGTGATCCCCCTC	59.96	TAGGAGCGGGGACTAGTGAC	60.107	33	20	338	20
Pg1	207	p2	(TA)11	22	2130132	2130153	CGAGCACCAGAAAGAACCCT	59.965	AAGGTGTGCCTGCATAATTGC	59.795	102	20	377	21
Pg1	208	p2	(TA)7	14	2131412	2131425	AGTGCTCCTCCAGTTTCTCT	57.977	ACTCGGGGAAGCCACTTTTT	59.815	28	20	319	20
Pg1	209	p2	(TC)9	18	2142214	2142231	AGCGAGCTAGTGGGTCAGTA	60.034	CACCCATCGACAGAAACCCA	59.964	184	20	321	20
Pg1	210	p3	(TAT)6	18	2145105	2145122	CCAAGTTTGAGTTCCATATGAG	54.817	TCTGTGGTCCATTATAGCCCAC	59.562	38	22	359	22
Pg1	211	p3	(CTC)5	15	2146735	2146749	TACCTCTCCTATCCCCTCGC	59.595	GCAGTAGGGGAGGAGAAGGA	60.032	41	20	303	20
Pg1	212	p4	(ATTC)5	20	2170077	2170096	AGCAGGAACAGAACGGATCG	60.109	GCTCACCAACTTCTGCAAGC	60.04	207	20	325	20
Pg1	213	p3	(CAA)5	15	2177552	2177566	CACTCTCCTCTCCCCAGTCA	59.96	CACTCGAAGCGGTAGTGGAG	60.179	70	20	382	20
Pg1	214	p3	(CCT)5	15	2224816	2224830	AGGGCCCAAAACAGAACAGA	59.444	GCACCTCTAACCGGAAACCA	59.964	85	20	411	20
Pg1	215	c	(AAC)36aat(AAC)9	138	2240781	2240918	GCCAAGCAAGAGTTGATAGGC	59.597	GGATGGTTCCAATCTGGGCA	60.033	219	21	480	20
Pg1	216	p3	(TGG)6	18	2245193	2245210	AATGACGTCCTGCAGACCAG	60.037	GTCCAGATGAGCTCGAAGGG	59.896	160	20	421	20
Pg1	217	p2	(AG)7	14	2280157	2280170	GCAGTCAGACTCACCACCTC	60.038	CATCAGCCGCCGAATCTTTG	59.971	140	20	371	20
Pg1	218	p2	(CT)8	16	2303738	2303753	AGGGCACGTGTAAACGGATT	59.964	TGGCATCGTGAGCTTTTCCT	59.963	148	20	353	20
Pg1	219	p3	(CCA)5	15	2338523	2338537	TGCCGAGAGTGGGATATTGC	59.893	TTAGGGTGTTACAGTGGGCG	59.678	138	20	309	20
Pg1	220	p4	(AGAT)14	56	2355939	2355994	GTACGTCCCTGCCACCTATG	59.896	TTGGCTGTGTACATCCCTGG	59.672	14	20	362	20
Pg1	221	p2	(AT)9	18	2360642	2360659	GGATGGCTGAGATGGCTTGT	60.107	ATGACACGTCCAATGCACTT	58.104	96	20	411	20
Pg1	222	p2	(AT)11	22	2364622	2364643	GTGCGTTTTTGTTTGCCGTG	59.976	CGATGGGGTCCATGATTCGT	59.893	73	20	395	20
Pg1	223	p4	(AGAT)12	48	2364870	2364917	TGTTCTTGTTACGGTGGCGA	59.896	GTAAGATGACTTGCGGCAGC	59.625	161	20	337	20
Pg1	224	p2	(TA)6	12	2377779	2377790	CATGCATCAAAGGGGGAGGT	60.033	CTTCCCGAACCCTATCGCAC	60.53	20	20	282	20
Pg1	225	p2	(AT)7	14	2392989	2393002	ATGGACCCCATCTTCCCTGA	59.954	GGAACCGTCATCCAGGATAGC	60.27	191	20	374	21
Pg1	226	p3	(AAC)5	15	2400213	2400227	GCAGACGATCACCCAAATGC	59.901	GTCACAGTAGCTGTCCCACC	60.037	222	20	498	20
Pg1	227	p2	(GA)12	24	2413864	2413887	CTCGTGATGGGATCCAGTCG	59.969	TTTGCCTCTCCCAACCATCC	59.96	173	20	320	20
Pg1	228	p3	(GAC)6	18	2491535	2491552	ATCGCCGCATTAATCGAGGT	59.966	GCGCAGGCCATAAAACACAA	60.039	160	20	410	20
Pg1	229	p3	(GCC)5	15	2505776	2505790	CCCTTAGGCTGCCCTTTTCA	59.96	TATAGGGCGGAGGGGGAAAG	60.473	182	20	336	20
Pg1	230	p2	(TA)12	24	2528772	2528795	AAAACACACACGCGTACAGC	59.973	TTCGCGTTGAGTTGCAGTTG	59.973	197	20	405	20
Pg1	231	c	(TGTA)5(CGTA)6	44	2529229	2529272	TTGCAACAAGGGTAGGTGCA	60.106	CTCCTCATCTCCGAAGCCAC	59.896	183	20	490	20
Pg1	232	c	(AGCG)6agtgagtgggtgggtgg(GTGA)15	101	2555150	2555250	GTCGGTCGAGGAACTGAAGG	60.109	TATCTTCGGTCGTAACGCGG	59.972	80	20	376	20
Pg1	233	p2	(GT)7	14	2558898	2558911	AATCCTCTGCGCCTCCAAAA	59.962	CGGCGCCAGATGTACATTTG	59.972	167	20	446	20
Pg1	235	p3	(GAG)5	15	2579716	2579730	GGAGAAATAGGAGTGGCGGG	59.893	ATTCCACAGCCATTACCGCA	60.035	218	20	423	20
Pg1	236	p3	(GCC)5	15	2582834	2582848	TTCTTCTGGTTCTGCGCGAT	60.037	CAAATTAGCTCGCCCATGGC	59.969	118	20	442	20
Pg1	237	p2	(AT)6	12	2584325	2584336	AGTTGCAACTTGACAGGGCT	60.107	CAAATTTGGGGAGGTGCAGC	60.037	89	20	332	20
Pg1	238	p4	(ATAA)9	36	2584468	2584503	GCTGCACCTCCCCAAATTTG	60.037	GATCTCGCTCGACCGGATTT	59.969	170	20	395	20
Pg1	239	c	(TGG)5tctgcgccggtggtgaggtgctgcagcgcggacgccgtggaccagaactcctggtcctggtcctggtc(CTG)5	98	2587285	2587382	GGCAGGTCATGGAACTGGAA	59.962	GATGACGACGATGGCGATGG	61.278	220	20	543	20
Pg1	241	p2	(AT)10	20	2588864	2588883	CGCTTCAGGCCTGCATATGA	60.534	TACCTGTGGTCGAGAAGGGT	59.886	81	20	323	20
Pg1	242	p3	(CCA)5	15	2589088	2589102	ACCCTTCTCGACCACAGGTA	59.886	GCTAGCTAGCGCCGATACTT	59.759	80	20	371	20
Pg1	243	p3	(ACG)6	18	2589394	2589411	TCCAAGACGGCACATACACC	60.037	TTGATGCGTTTCTCGACCGA	60.039	230	20	499	20
Pg1	244	p2	(GA)7	14	2590297	2590310	TCGAGCAGTGGAGAAGAACG	59.759	TCCTCCGTCTTCCTCCTCTG	60.034	214	20	402	20
Pg1	245	p2	(AC)6	12	2591911	2591922	CGATGAGCATCCGTCCATGA	59.967	CTGCATTTGCTCGGATGACG	59.973	133	20	374	20
Pg1	246	p2	(AT)6	12	2592338	2592349	TGAGGACTTGCTGCAGAGTG	59.966	GCTAGCTGCTACACGTCGAT	59.97	54	20	314	20
Pg1	247	p4	(ATAC)5	20	2592931	2592950	GCCGAAAACCGACAAGACAC	60.042	TTTTCTCGGCGGCAGTTTTG	59.97	226	20	478	20
Pg1	248	p3	(CTA)5	15	2593955	2593969	AACCCTAGCACGCATGTCAA	59.964	AGGTCACGAACTTGTGCACT	59.822	110	20	373	20
Pg1	249	p3	(CTG)6	18	2602094	2602111	CAGTCGGAGTCGGAAGGATG	59.899	CTACTTCTTGTGTCCGGCCA	59.68	9	20	293	20
Pg1	250	p2	(AC)7	14	2608574	2608587	AATCAGAGAACGGCGTGTGT	59.966	ACTCACAAGCAGGTACGACG	60.039	99	20	359	20
Pg1	251	p2	(GA)6	12	2656090	2656101	TCAGACCAACAACACCCCAC	60.107	AAACTCATGTAGCGGTGGCA	59.964	99	20	288	20
Pg1	252	p2	(CT)7	14	2703536	2703549	AGGGCACGTGTAAACGGATT	59.964	TGGGATGTTGTTGTTGGGGG	60.471	149	20	317	20
Pg1	253	p2	(CT)8	16	2707323	2707338	GTGGCGATGGCAATTGCTAG	59.97	AACACCCAACACACGAGAGG	60.179	167	20	456	20
Pg1	254	p2	(TA)7	14	2722309	2722322	TTTGCAGTCACGCTAGCTCA	59.967	TGCCAACCGTGAGATCGAAT	59.751	149	20	463	20
Pg1	255	p3	(CCA)8	24	2722540	2722563	TGGCATACATACACGCCCTG	60.179	TGCCTTGACACGCCCAATAT	60.035	228	20	475	20
Pg1	256	c	(CTC)5cttccccacctcgacgggccgcctccgcctcctc(GCT)5	64	2734075	2734138	CCTCTCCCATCGTGCAATCA	59.821	GAGATCCACACCGGGAATGG	60.179	135	20	397	20
Pg1	257	p3	(TAA)5	15	2740019	2740033	AGGCCTAATTCTTGGGTCGC	60.107	GCTTCGGCCTTAAGCAACTC	59.552	210	20	481	20
Pg1	258	p2	(AG)6	12	2740696	2740707	TGCATGTGTTGTGTTGCAGG	59.897	ATGGCTCTGCACAATTGGGA	59.96	25	20	315	20
Pg1	259	p2	(TC)9	18	2747879	2747896	GCCCCCTCCTTCTTCAAGAC	60.035	TGACGCGCGACAAACATTTT	59.972	174	20	416	20
Pg1	260	p3	(CGC)5	15	2749095	2749109	GGCCTGCAAACCTATCCTGT	60.034	AAGCAGACCTTGGAGATGGC	60.035	43	20	321	20
Pg1	261	p3	(GGA)5	15	2764631	2764645	ATTCAGTGAGTCCGGACTGC	59.752	CAGGTAGGCGTGATGCTCAT	59.894	87	20	320	20
Pg1	262	p4	(GGAG)5	20	2770919	2770938	ACACTGGCGTCAAGAAGGAG	59.966	GTCGTTTTCGTCGAATCCGA	58.67	146	20	449	20
Pg1	263	p3	(GAA)5	15	2777173	2777187	TGATGCTCGACACGATCCTG	59.899	ACCAGCTGCACATGGATCTC	60.107	130	20	479	20
Pg1	264	p2	(GA)7	14	2777907	2777920	GGTCTCTGGGCAACTGGTTT	60.179	AGGGCACGTGTAAACGGATT	59.964	163	20	366	20
Pg1	266	p3	(CGC)6	18	2800904	2800921	TCGTCCATGGACTCAGCAAC	60.037	TGGAATTGGGGGTTCATCCG	60.034	228	20	457	20
Pg1	267	p3	(CAT)9	27	2913938	2913964	TTCTGCACCTCGACCATGTC	60.037	GACGAGGAGGATGATGCTGG	59.967	25	20	301	20
Pg1	268	c	(AGG)5aa(GAG)9	44	3039682	3039725	TTCATGAGGAGGGGGAGGAG	60.031	TTCCACACATGGTTCCCCAC	60.179	31	20	316	20
Pg1	269	c	(GCC)5catggctctcccaaccctagccgcctcgggggagcccaatcccctgcccacctacccgcagccagaggagaaggagaagg(GGA)5	110	3067394	3067503	GCTCCCGCCGCTATAAGTAG	60.109	TGCTGCTCCTAATAGCGTCG	59.969	231	20	553	20
Pg1	271	p3	(GTC)5	15	3105620	3105634	ACTGACCTTCGCACTTCTGG	59.966	CACTTTCTCCCCCTCGCATT	60.035	136	20	452	20
Pg1	272	p2	(AT)10	20	3133576	3133595	ATCCCGAGGCACAAAGGAAG	60.035	CAACGTCTAAGCATGGGGGA	59.748	4	20	336	20
Pg1	273	p2	(CG)6	12	3171174	3171185	TTTCTTGGCAAGGGACTGGG	60.179	AAAGACTTGCAGGGACCGAG	59.965	163	20	317	20
Pg1	274	p3	(CAA)5	15	3172199	3172213	GGACAAAGCCAACGCCAAAT	59.967	GCACTTCTCCTTCAGCAGGT	59.964	157	20	391	20
Pg1	275	p2	(CT)7	14	3184119	3184132	CACCTCCTCCCAAATCCACC	60.034	GCGGCACTCCTTCTCATCAT	60.179	219	20	509	20
Pg1	277	p3	(GCT)5	15	3195202	3195216	AAGGGGACGTTGAAGGTGTC	59.892	GTCCCCGAACGTCAACATCT	60.038	114	20	377	20
Pg1	278	p3	(GTC)6	18	3195440	3195457	AGATGTTGACGTTCGGGGAC	60.038	CTAAGGATTGGCCCTGACCG	60.179	120	20	355	20
Pg1	279	p3	(GCC)5	15	3201431	3201445	GACATGACGCACGCATCTTC	59.974	GTCCCCCGGTCGAAGAAATT	60.036	117	20	300	20
Pg1	280	p2	(TA)9	18	3204909	3204926	CGGCGTTCTTGCTAATTCCG	59.974	GCGGAGAGACTGTTTCGTGA	60.039	175	20	349	20
Pg1	281	p3	(TAA)9	27	3205782	3205808	TCTTCCCAGCAGCACTCATG	60.036	TCGCTGAAATCCACAACTGGT	60.203	230	20	410	21
Pg1	282	p3	(GCC)5	15	3214521	3214535	GGATCCTCCCGTCAGGTAGT	60.106	CGTGGATTCGCAACATGCTT	59.831	44	20	306	20
Pg1	283	p3	(TAT)5	15	3222872	3222886	GGTTGTGGGGAAATGTTCGC	60.039	TCCATGATGCATCATCCCCG	59.963	100	20	307	20
Pg1	284	p2	(AG)8	16	3244367	3244382	CCTATGTACGTGGAGGCACC	59.896	TCTCCTCTAGGGGTGTCGTG	60.034	221	20	405	20
Pg1	285	p2	(TA)8	16	3246025	3246040	TCCCTTTCCTGGCTCGATCT	60.326	CCACCTAGCCAAAGCCATGA	60.034	181	20	339	20
Pg1	286	p3	(AGG)6	18	3320223	3320240	GACAGCAGGAGGAAGAGCAG	60.108	ATCAGTGGTCGTCCCGAAAC	60.038	226	20	475	20
Pg1	287	c	(CA)12(TA)7c(AT)6ac(AT)7	67	3333658	3333724	TCGATCCTCCTCTCGAGACA	59.169	CAACGGGATATCGGTGGACA	59.538	152	20	487	20
Pg1	289	p2	(TG)6	12	3518345	3518356	GCGACCACTACAACTACCCC	60.108	CCTCGCCATGCATTGTGTTT	59.756	16	20	338	20
Pg1	290	p6	(AAGCCC)5	30	3519777	3519806	TGGTAGGAATTGCGTGCCTT	59.962	AGAACGACTCCTTGCTTGGG	59.965	164	20	341	20
Pg1	291	p2	(AC)7	14	3559410	3559423	TTTCTGGAGGAAAGGGACGC	59.964	GGGCTGACAACCTGTGAGAA	59.891	168	20	433	20
Pg1	292	p3	(CAA)6	18	3571280	3571297	CCCAGAGGCCGAGAAACTTT	59.963	GTTGGAGTAGGTGGTGGTGG	59.964	81	20	361	20
Pg1	293	p2	(TA)6	12	3597553	3597564	CTCATCCCGCGTTGCTAGAT	59.967	TCCCCATATTCCATGCGACG	59.965	113	20	317	20
Pg1	294	p2	(TC)6	12	3605735	3605746	CTCCATTCTCCGACAGCAGG	60.179	TTCTTCCTCCTCCTCCTCCG	60.033	119	20	400	20
Pg1	295	p3	(GGA)5	15	3605867	3605881	AGCTCATCAGTCAACGGCTC	60.108	TCTCCGATGGCTCTACACCA	60.034	170	20	425	20
Pg1	296	p3	(CTT)6	18	3612072	3612089	CCTCCAGCCTCAACCATGTT	59.961	CCGAAACACAAGAGACGGGA	59.967	132	20	466	20
Pg1	297	p3	(GGT)5	15	3613665	3613679	GTTCGGGCTTAGGTGCTACA	59.752	TTAGTGGAGGGGTGAGGGAG	59.957	142	20	372	20
Pg1	298	p2	(CT)26	52	3621586	3621637	AGGTGTACCCTCCATCTCCC	60.031	GGACCTTCACTGCCACTACC	60.036	231	20	409	20
Pg1	299	c	(AT)12ccatgaggtcaaacgacgatatacgaatatataggctgtacgcgtgtgtgttttctgatggaatatatacgtagtgttagtag(TA)7	121	3631611	3631731	TTGCATTGCTTCCTCCGAGT	59.963	ATCGAGCTGAGTGAGTGAGC	59.545	131	20	430	20
Pg1	300	p3	(GCT)8	24	3639442	3639465	GGGACTTGTCCACGATCGTT	60.038	GCGGACATGGCTAAGACTGT	60.108	221	20	498	20
Pg1	301	p2	(CT)6	12	3660446	3660457	TCGGGACTTTTACGCGACTT	59.685	GGGTGAGCACTTGTCGTACT	59.683	114	20	462	20
Pg1	302	p5	(CTCTG)6	30	3702541	3702570	AGCTTCGGACACGGGTAAAG	60.038	AGATGCGTCGTCATCATGCT	59.896	187	20	330	20
Pg1	303	p3	(GAT)5	15	3704156	3704170	CCCTCATGAAGGCAAGAGCA	60.035	TGCTGAACCATGGCTAGCTC	60.108	173	20	296	20
Pg1	304	p3	(CTG)5	15	3711188	3711202	TCTTGTTCGGGAGCCTGTTC	59.965	TCAGCTGAACGAGGAGGAGA	59.962	208	20	366	20
Pg1	305	p4	(TTGG)6	24	3716206	3716229	TGGGCAGCAACTACTAGCAC	60.036	GCAAACGGGTTGTCACTGTC	59.971	202	20	443	20
Pg1	306	p3	(CGG)7	21	3726391	3726411	CGCTGATCATGCCCTTGTTG	59.9	TCAGCAGCACACAGTACCAG	59.966	132	20	427	20
Pg1	307	p3	(GCC)6	18	3731337	3731354	CACTGGTAACTCATCCGCCA	59.751	GTTCAGCTAGCCATGCATGC	59.97	146	20	410	20
Pg1	308	p2	(TA)6	12	3747501	3747512	TCACTCTAGCTCACCCGTCA	59.962	GTGTTGTGTGTGCGTGTACC	59.973	147	20	345	20
Pg1	309	p2	(AT)7	14	3747706	3747719	GGTACACGCACACACAACAC	59.973	AACCAGCAGAGCCAGAAGTC	59.964	121	20	301	20
Pg1	310	p3	(CCG)6	18	3752921	3752938	ATTACGGGCCATGTCGACTG	60.179	TCGGGACACGTCTGAAATGG	60.038	91	20	349	20
Pg1	311	p2	(CT)7	14	3772151	3772164	TGGCTAATCCGGTGCCTTTT	59.961	CCGGGAGTTCTCAGTGTCAC	60.038	160	20	496	20
Pg1	312	p2	(CA)6	12	3784436	3784447	TCGAGAATGGTGACGTTGCA	59.967	GTTTCCTTGTGCAGGGGGTA	59.888	67	20	306	20
Pg1	313	p2	(GA)24	48	3790892	3790939	GTCACTTACATGTGGGGCCA	59.962	CAGAGTGGAGGCAGTTCGTT	59.966	103	20	356	20
Pg1	314	p2	(AT)6	12	3791871	3791882	ACGCTACTTAAAGTCCTGGCC	60.066	TCCTTGCAATGCTCACAGGA	59.599	152	21	471	20
Pg1	315	p2	(CA)6	12	3792646	3792657	ACTCCCAAATTGGTGCCTCG	60.609	TTTGCACAGGCGTTCAAGTG	59.9	156	20	482	20
Pg1	316	p3	(GCG)6	18	3805947	3805964	AATTGGGGGAGCAGGGAATG	60.032	CTCTCCCCCTCTCATCCACA	60.032	162	20	488	20
Pg1	317	p3	(ACA)6	18	3810109	3810126	AGACCCTTCGCAAGTACACG	60.039	CTTGCGCTTGCGATTAGGAC	59.973	1	20	323	20
Pg1	318	p2	(AT)8	16	3841899	3841914	GTGTACTCCCTCCCGTTTGG	60.037	CCCACATGTGATGTTGCAGC	60.109	144	20	466	20
Pg1	319	p2	(TC)6	12	3847665	3847676	AACTATTCCGTTGCGCAGGA	60.037	GTGTTGTGGTCGTTCTTCGC	60.042	147	20	302	20
Pg1	320	p2	(TC)10	20	3852417	3852436	TCCTTCACATGGTGGACTGC	59.963	GCCCATAGAGCAAACAACACC	59.798	37	20	372	21
Pg1	321	c	(AT)10ag(AC)6	34	3854582	3854615	AGAGAGCAGGGCACAACAAA	59.817	TGCAGCTACAGGCCTTTCAG	60.322	72	20	378	20
Pg1	323	p3	(GCT)6	18	3864269	3864286	AAGGGGACGTTGAAGGTGTC	59.892	GTCCCCGAACGTCAACATCT	60.038	114	20	380	20
Pg1	324	p3	(GTC)6	18	3864510	3864527	AGATGTTGACGTTCGGGGAC	60.038	CTAAGGATTGGCCCTGACCG	60.179	120	20	355	20
Pg1	326	p3	(TAA)11	33	3889203	3889235	CTTCCCACCAGCACTCATGT	59.963	TGAATTGGGCGACAGATGGT	59.672	231	20	514	20
Pg1	327	p3	(GCC)5	15	3904931	3904945	GTCCTCCTTCTCGTCCTCCT	60.034	TCCAAAGCACGGCCCTTTAT	59.961	214	20	479	20
Pg1	328	p2	(TA)9	18	3912632	3912649	TGCTCCCAAATGACGGTGAA	59.89	TAAGTGTCCGTGCGTTGTGA	59.897	177	20	470	20
Pg1	329	p3	(ACA)5	15	3913416	3913430	AATCAATCCGGCTCTTCGCT	59.821	ATAGGGGCGCTTGGAGACTA	60.106	214	20	398	20
Pg1	330	p2	(AG)8	16	3971281	3971296	GCGGGCTGTAGGTTGAAGAT	60.108	CCGCGGCCTATCTACTGTTT	59.896	196	20	316	20
Pg1	331	p3	(GAT)5	15	4017878	4017892	ACAGAAATCTCACGGCGTGT	59.966	TCGACTTGGCCCGGTTTAAA	59.892	172	20	310	20
Pg1	332	p2	(AG)9	18	4022243	4022260	CTAGCGTCGATGTGGACTCC	59.97	TCGATCTCACTCTCCCCCTC	59.816	64	20	350	20
Pg1	333	p3	(TTC)5	15	4025920	4025934	ATGTGCATCCTTGGAGGTGG	60.034	TCGCCAAGCTTGAAACGTTG	59.971	215	20	335	20
Pg1	334	p3	(TGA)6	18	4028230	4028247	TTGGGTTCTACCAGGTGGGA	60.104	TCGACTTGGCCCGGTTTAAA	59.892	41	20	311	20
Pg1	335	p3	(CGA)5	15	4033698	4033712	GATCACAAACTCTCGCCGGA	60.109	TCCCGACGATCAACGGTATG	59.617	35	20	351	20
Pg1	336	p3	(CTT)5	15	4034326	4034340	CTCTGCTCCATGACCGTCAC	60.459	TGGCCATTGTGTCTCTGTCC	59.963	161	20	507	20
Pg1	337	p2	(AC)7	14	4035054	4035067	ACAGGCACAACGACTCAACA	60.108	TGACATTTTCGGGGGCTCTG	60.322	56	20	297	20
Pg1	338	p2	(TG)7	14	4039148	4039161	CTTTGCAGACCGTGTCGTTG	60.042	GCAGCAAACTAGCCACATGG	59.828	165	20	346	20
Pg1	339	p3	(GAG)5	15	4086052	4086066	CCTTGTGTTTGAGTTGCGGG	59.969	CCGTGGTCGTGGTAAGGAAA	59.966	154	20	321	20
Pg1	340	p3	(CTC)10	30	4099345	4099374	AGAATCGAGCCACCAAAGGG	60.035	GAAACCCCTCCAGTCGAGTG	60.037	74	20	421	20
Pg1	341	p2	(CT)10	20	4152505	4152524	CAGAACAAACCAGCACCAGC	59.969	GCTCCTCTAGTTGTCGTCCG	59.901	52	20	307	20
Pg1	342	p3	(CCT)5	15	4154238	4154252	GGAGCCTTGGATGGGTGTAC	60.107	GCAGCATCTACTCCTCGGTC	59.969	193	20	507	20
Pg1	343	c	(CCG)6ccctgctccatgaccgtcacggcgtggcccagcccctaaacgccggtgccgaccacgcacac(CTT)5	95	4154562	4154656	GACCGAGGAGTAGATGCTGC	59.969	AGCTCGATCTGTTGCTCTCG	59.9	164	20	457	20
Pg1	344	p2	(TA)6	12	4156876	4156887	TGGGGCCGTAAAAATTCGAA	58.093	GATCTTCACGTCGGCTTCCA	60.109	88	20	411	20
Pg1	345	p3	(GCT)5	15	4188430	4188444	CGAATCCTCCTCTCGTTCGG	59.97	GAATCGAGAGGGCACTACCG	59.969	202	20	361	20
Pg1	346	p2	(TC)27	54	4200529	4200582	GATCTGTAGTGGCGAGCTCC	59.969	GCGACCTATGGGGGAAAACA	60.035	52	20	337	20
Pg1	347	p3	(GCA)5	15	4231267	4231281	AAACTTACGAGCTCGACCGG	60.109	ACTGTCGAAGAGCTCTTGGC	60.038	131	20	329	20
Pg1	348	p3	(GCT)9	27	4278862	4278888	GGTGTAGGATTCGCCGAGAG	59.969	GGTAACGGTAGCCTCCAACC	60.108	56	20	334	20
Pg1	349	p2	(CT)9	18	4286651	4286668	CTTCTCGATTTGGGTGGGCT	60.035	ATCGGGATTACAGGTTAGAA	53.124	52	20	288	20
Pg1	350	p2	(CT)6	12	4291078	4291089	ACAAATAGCGCTTGGTGGGA	59.962	GGACTTCAACCCCAGTAGGC	60.035	199	20	502	20
Pg1	351	p3	(TGA)5	15	4312638	4312652	CCCTCATGAAGGCAAGAGCA	60.035	TGTAACTGGGCTGCGAACTT	59.892	174	20	348	20
Pg1	352	p2	(CT)6	12	4413944	4413955	TCTCCCCCAACATCTTGCAC	59.962	GAGGAGCGAGAGGAGAGGAA	60.107	223	20	325	20
Pg1	353	p3	(GGC)5	15	4428782	4428796	GGGTAAACTGGAGGTCCTGC	60.035	CCACAACCAACAGGTGCAAC	60.179	194	20	468	20
Pg1	354	p2	(TA)8	16	4434638	4434653	TCATTCGGTCCTGATAGCGC	59.968	ATGGCGTTACATTCGGGGTT	60.035	212	20	357	20
Pg1	355	p2	(TA)8	16	4459379	4459394	TTGATGCCTGTGTGGTACGG	60.321	GTCTCGCAGTCTGGATCAGG	59.898	39	20	383	20
Pg1	356	p2	(AG)7	14	4459863	4459876	CTACCTTAGGGCCGAAGCAC	60.179	AAGGGAACTGTTGCGGGTAG	59.964	207	20	328	20
Pg1	357	p2	(AT)8	16	4464853	4464868	AATGCGTGTAGGAGCTGTCC	60.108	ATCCTCCTGCGACACTTTGG	60.036	193	20	505	20
Pg1	358	p3	(GCT)9	27	4474015	4474041	TCGGTGACTCTCCTTCTGGT	59.887	AAGACTGTTGGGCGGTTGAA	60.107	198	20	489	20
Pg1	359	p3	(GCA)5	15	4490109	4490123	AGCGTCTCCCGAAAAATCGT	60.038	TCGGTGACTCTCCTTCTGGT	59.887	188	20	330	20
Pg1	360	c	(CTTG)5caacatggcggctcaggag(GCC)5	54	4498321	4498374	GGACACGAAATTCGGTCCCT	60.037	GTCACATTCGTCTCCGGGTT	60.038	101	20	419	20
Pg1	361	p3	(GCA)8	24	4498680	4498703	CTGGAAAGCGCTGATTGACG	59.904	GCACTTGCTGAAACGAAGGG	60.04	1	20	344	20
Pg1	362	p3	(CAG)5	15	4499824	4499838	CGTCCTCCAATGGGTTTCGA	60.037	TGAAGGCGGAATAGCAGCAA	60.036	154	20	291	20
Pg1	363	p3	(GCT)5	15	4505816	4505830	CCAACTCCTTTCGTACCCCC	60.036	GCATCTGCAGAGGATGACCA	59.82	123	20	389	20
Pg1	364	p4	(TCCC)5	20	4519677	4519696	TGGGTGTTGCTCGTTAGTGG	60.25	CCATTTCCGGTGGAGGTGAA	59.962	155	20	382	20
Pg1	365	p2	(TG)6	12	4520029	4520040	CACCTCCACCGGAAATGGAA	59.962	GTGGGCCGTCTCAACCTTAG	60.391	13	20	327	20
Pg1	366	p4	(GCTA)5	20	4529391	4529410	TGGGATCATTGGTGGGTGTG	59.961	CATGTCCAGGACCACACACA	59.892	224	20	477	20
Pg1	367	p2	(AG)9	18	4544817	4544834	CGGCCAGAGGAAGAAGATGG	60.179	ACTCCCTCCCCTTTCCTTCT	59.501	199	20	332	20
Pg1	368	p2	(TG)7	14	4554176	4554189	TGGGATCATTGGTGGGTGTG	59.961	CTAAGTCGTCCTCCCATGCC	59.895	80	20	403	20
Pg1	369	p2	(CT)6	12	4567066	4567077	CCACCTCTGGTCCTCCCATA	60.031	ATGTTAGGGCACTGCAGTGG	60.323	20	20	310	20
Pg1	370	p2	(CT)8	16	4568469	4568484	CGAGTTGGACCCACAAGTCA	59.894	GCCCAATAACCAGAGGGAGG	59.816	81	20	403	20
Pg1	371	p2	(AC)6	12	4573562	4573573	GTCACCCGGCCATGCTATAA	59.892	ATCTGATGTGAACGAGGCCG	60.179	196	20	489	20
Pg1	372	p2	(TA)6	12	4574860	4574871	CCGCCCTTCAACATGTCGTA	60.391	TGAGCTTTGGTTCTTCGACCT	59.584	125	20	466	21
Pg1	373	c	(TA)6(TG)9	30	4582201	4582230	GGCTGCATCTGTGTGGGTAT	60.107	GTGACAGAGCTCATGCCTGT	60.037	127	20	421	20
Pg1	374	p3	(GCA)6	18	4587505	4587522	AGCGTCTCCCGAAAAATCGT	60.038	TCGGTGACTCTCCTTCTGGT	59.887	188	20	321	20
Pg1	375	c	(CAA)5cg(ACA)10	47	4588394	4588440	AAGTCCAAGCAGAACCAGGG	59.889	ACTGCTCCGTAGTGTGGTTG	59.966	194	20	458	20
Pg1	376	p2	(AT)48	96	4591505	4591600	CAACCGATCGAGACTGCGTA	59.902	GAGCCCGTCCCAAACTGTAA	59.964	157	20	504	20
Pg1	377	p2	(AC)9	18	4596853	4596870	CAAGTCACCCTGCCATGCTA	60.035	ACCGGTCACCAAAGGAGATG	59.675	193	20	337	20
Pg1	378	p2	(GA)9	18	4624862	4624879	CAGGCAGTTGAAACGGTGTG	59.971	TCCGGGTCAACTGTCAACTG	59.894	47	20	366	20
Pg1	379	p2	(TC)7	14	4628478	4628491	AAACCGTGGAGTTGTTGGGT	60.034	ACAGTACGACCAGCACGATG	60.109	79	20	370	20
Pg1	380	p3	(GCA)5	15	4629497	4629511	ATGCACGCCATCACTCATCA	60.108	CGCCTTGTCCATCAACCTCT	60.036	220	20	407	20
Pg1	381	p2	(CT)7	14	4651017	4651030	CCACCTCTGGTCCTCCCATA	60.031	TGATCCAGGGACTATCGCGA	60.179	20	20	357	20
Pg1	382	p2	(AC)7	14	4671476	4671489	CAAGTCACCCTGCCATGCTA	60.035	ATCTGATGTGAACGAGGCCG	60.179	193	20	493	20
Pg1	383	c	(TA)11(GA)10	42	4678475	4678516	TGGCTCTGTTGCATCTGTGT	59.891	TAGCAGTCAAGCCTGTTCGG	60.037	121	20	388	20
Pg1	384	p2	(TA)9	18	4680879	4680896	ACAGCAGCACACATCCAACT	60.179	GAGCCCGTCCCAAACTGTAA	59.964	225	20	427	20
Pg1	385	p2	(AC)6	12	4688412	4688423	ACGCAACTGCTACCTGTGAA	59.894	CGGGTGAGTAGCGCAAGTAT	59.898	76	20	384	20
Pg1	386	p2	(AT)10	20	4689278	4689297	TAGTGCCCCTGGGTTATCGA	60.032	AGCTGTGAGGGTCTTTTCGG	59.965	221	20	441	20
Pg1	387	p2	(AT)6	12	4696292	4696303	ATCTGCTTGTCTGGCTGCAA	60.251	GTCTCGCAGTCTGGATCAGG	59.898	218	20	373	20
Pg1	388	p2	(AG)6	12	4697050	4697061	TTCGCCGGTTCAAGATTCCA	59.964	CTCCTCCCTCTCCTCTGCAT	60.106	127	20	455	20
Pg1	389	p2	(AC)9	18	4699165	4699182	CGACTACGCTGCAGCATTTC	59.974	ACCGGTCACCAAAGGAGATG	59.675	128	20	337	20
Pg1	390	p2	(AT)6	12	4700009	4700020	TCTTGCTGCAACTGCGAGTA	59.967	TTGGCAAAACCGTACGCTTG	59.97	226	20	420	20
Pg1	391	p2	(GC)6	12	4703866	4703877	TCGGGGGACATGACCTACAT	60.032	TGCTAGTCCATCCGTTTCGT	59.107	6	20	326	20
Pg1	392	p2	(AC)6	12	4705575	4705586	GTCACCCGGCCATGCTATAA	59.892	CGGGTGAGTAGCGCAAGTAT	59.898	196	20	384	20
Pg1	393	p2	(AT)12	24	4706681	4706704	GGGCAGTACTACCCCAACTG	59.748	CGGTGGACTTGTGGTGTGTA	59.895	101	20	368	20
Pg1	394	p2	(AG)6	12	4709081	4709092	CTGCTCCTCCAACACGAACT	59.966	TAGTGGTGATGAGGCAGGGA	59.957	229	20	367	20
Pg1	395	p3	(CCG)5	15	4711900	4711914	CGCGTTCTCATCCAGATCCA	59.897	AACATCCACTACGCCAGCAA	59.964	54	20	323	20
Pg1	396	p2	(TA)7	14	4760161	4760174	CCTGGTAAGCAACTAGTGGCA	59.997	AGGATTTTGTTGCCTTGTGT	56.034	83	21	332	20
Pg1	397	p2	(AT)7	14	4775036	4775049	CATCATCACCAAGGTGGCCT	60.034	TTCAGCTGCGAAGTTGCAAC	59.971	110	20	341	20
Pg1	398	p2	(TA)7	14	4775504	4775517	CAAGGGTGGGTGCATTCTCT	59.961	GCTGCAGCCCCTAACAGTTA	60.035	194	20	368	20
Pg1	399	p3	(ACG)12	36	4780997	4781032	AACGTTGATTGGAGCTCGGA	59.68	GGGGTTCTCCTAAGGTTGCT	59.007	208	20	528	20
Pg1	400	p3	(GCC)6	18	4809200	4809217	ATTCCAAACCCTAGCACCCG	60.034	GGATCGAGGAATCCCACGTC	59.968	198	20	445	20
Pg1	401	p4	(TAAA)6	24	4814764	4814787	TGTAACTTGCCGGGTGGTAC	59.965	TGCGGTAGACTAGTGCTTTGG	60.067	20	20	338	21
Pg1	402	p4	(TAAA)5	20	4828694	4828713	CGGGTGGTACCAGACAGTTC	60.038	CGGTAGACTGGTGCTTTGGA	59.68	30	20	332	20
Pg1	403	p2	(TA)7	14	4835767	4835780	TAGGGTTTGCGTGCGTGTAT	60.037	GGGTAACTCTTGGACCCCAA	58.93	7	20	287	20
Pg1	404	p4	(TTAT)10	40	4839622	4839661	ACACTAGCGGACAATGTGCA	59.965	AACAACCCTGATTGCGACCT	59.89	210	20	335	20
Pg1	405	p2	(AT)6	12	4840389	4840400	GGAAAACTTCGCATCGGACG	59.905	GGAGGCAGGCATGTTTACCT	60.034	198	20	431	20
Pg1	406	p6	(ATAGAT)12	72	4840602	4840673	AGGTAAACATGCCTGCCTCC	60.034	AATCTAGGTCGCATGGTCCA	58.504	199	20	506	20
Pg1	407	p2	(TC)6	12	4844138	4844149	TTCATGCCGATGTGTCGTGA	60.038	ACGCACGGCAGAGAGATATG	59.969	102	20	451	20
Pg1	408	p6	(AGATAT)10	60	4851859	4851918	ATCGCACGACTAGCCATAGC	60.039	TCTCACCTTGGTGATTTCTCCA	59.021	156	20	502	22
Pg1	409	p2	(CT)6	12	4855649	4855660	CCTCGGACCCCAAATTTCCA	59.961	TTTATCTCACCGGCCGCTAC	59.896	164	20	489	20
Pg1	410	c	(AT)6nnnnnnnnnnnnnnnnn(AT)10	49	4858333	4858381	AACTCTCCATCCTGCCAAGC	60.035	TCCCTCCCTCATAGCGTTGA	60.033	133	20	416	20
Pg1	411	p2	(TA)11	22	4889527	4889548	GGTGAAGCCATCCAGCCTAG	60.179	CTGCCTACTAGGACAACGGC	60.179	87	20	311	20
Pg1	412	p4	(CATG)5	20	4890205	4890224	ACCTAAATGGCTGTGCTGCT	59.961	CCATCGTGGCGGAAAACAAG	60.11	193	20	511	20
Pg1	413	p2	(GA)6	12	4893700	4893711	TCACTCTTCACTGGCGCAAG	60.601	ACTGTGACTCTGTCCTCCGA	59.889	37	20	289	20
Pg1	414	p3	(CAA)5	15	4920888	4920902	TTCAACTTGCCGGGGTACAT	59.597	TGCGTGTTGTACCGTGTGAA	60.46	1	20	338	20
Pg1	415	p2	(AG)10	20	4940094	4940113	TTCCTTTGCACGAGGGGATC	60.035	GTCCTCCTTGATGTGCAGCT	60.036	48	20	395	20
Pg1	416	c	(AT)7(TA)44	102	5008810	5008911	TGCGATGTCTACAGCTTTGGT	59.998	CCCACCCTAACCAGTTGAGC	60.323	104	21	439	20
Pg1	417	p2	(CT)6	12	5010754	5010765	GTGTTTGTGGAAATGCGCCT	59.968	GTAGGTTGGGTTCCTGTGGG	59.962	196	20	353	20
Pg1	418	p3	(TAA)14	42	5013706	5013747	AGTCAATGGTCAGTGGCAGG	59.963	GGCATCTACAATGCAGCGAC	59.694	76	20	425	20
Pg1	419	p2	(TA)15	30	5016890	5016919	GCAGCTCATGACTGGAGGAG	60.179	CATGCCATGACAGCAACAGG	59.827	100	20	392	20
Pg1	420	p2	(TA)7	14	5017042	5017055	CTGTTGCTGTCATGGCATGG	59.827	AACCGTCTGCGACACAAGAA	60.179	222	20	400	20
Pg1	421	p2	(TA)6	12	5042488	5042499	TCCCATTGGTCATGATGCCA	59.37	GGATCGTCTCGTGGGATTCC	59.968	156	20	453	20
Pg1	422	c	(GTG)11gtagtagta(GTG)5	57	5051375	5051431	ACCCCTGCTGATTTGCTTGT	60.179	TGGCGCACATATGAGATGCA	60.179	139	20	403	20
Pg1	423	p3	(GGT)6	18	5054792	5054809	TGGAATTTTAGGGTGTCACAGGT	59.861	TCCATTCAGCCGCCTCATTT	60.034	155	23	473	20
Pg1	424	p3	(GCC)5	15	5056912	5056926	TGCTTCTCAAGTACGCCGTT	59.967	AGAGAAATCTGGCGTGCGAA	60.037	151	20	446	20
Pg1	425	p2	(TA)6	12	5057189	5057200	TTCGCACGCCAGATTTCTCT	60.037	TGGCGCAGAAATCTTGACCT	59.963	150	20	325	20
Pg1	426	c	(AC)8(TC)7	30	5061848	5061877	AGGGGTGCCTATGTTGCTTA	58.705	CACTCCCCCTTTCTAGTCGC	59.824	224	20	414	20
Pg1	427	p2	(CA)6	12	5065473	5065484	GAGGCACCATCCGGTACAAA	60.036	CATTGCGCAATAGACCCTGC	59.97	54	20	314	20
Pg1	428	c	(GGT)5actaataataat(AAC)27	108	5070666	5070773	ACCAACCCTGCTGATTTGCT	60.179	GCTGTTGTGCAATAGTCCGG	59.552	146	20	473	20
Pg1	429	p3	(GCC)9	27	5077090	5077116	CTGGGTGTGGGTGTTGCATA	60.251	CTCATTGGCCGAGGAGCTAG	59.967	190	20	405	20
Pg1	430	p2	(AT)6	12	5086265	5086276	TGGTTCAAGCTGGCAGTCTT	59.817	CCATATTCCGCACCGACACT	60.179	164	20	392	20
Pg1	431	p2	(CT)8	16	5148178	5148193	CCCTCAAGCAATGGAGACGT	60.036	GACCCTAAGCGGACTGATGG	59.895	195	20	512	20
Pg1	432	p3	(GCA)7	21	5166924	5166944	AAGAGGAGCGAGAACACGTC	59.759	TTCGCAGTGGTAGAACGTCC	60.039	166	20	490	20
Pg1	433	p3	(CGC)5	15	5238284	5238298	ACCACTTCTGCTGGATCTGC	60.036	CATGTCCTGTCGTGCCTTCT	60.037	165	20	385	20
Pg1	434	p6	(CGAGGC)5	30	5238701	5238730	CTGTTCGACTACCTGCAGGG	60.109	CAGGTTCCCCATGAAGGTCC	60.034	149	20	388	20
Pg1	435	p2	(AT)9	18	5266245	5266262	TGCTGACATAAGCCCGTGAA	59.677	GGCAGTCGTCGACTTCAGAA	60.039	168	20	504	20
Pg1	436	p3	(CGC)5	15	5288227	5288241	GTTCGATGTGTAGGAGGGGC	60.179	TCATGCCATCCCATGACCAC	60.107	148	20	477	20
Pg1	437	c	(TTA)18(TTG)8	78	5341770	5341847	GGGCACTGGAAAGAAGCTCT	59.963	AAGACAGTGCATGAGCCACA	59.891	29	20	378	20
Pg1	438	p3	(GAG)7	21	5343618	5343638	GCCGGAACTCTGTTTCCTCA	59.965	GAGCGTCGTCATAGCTTCCA	59.899	111	20	316	20
Pg1	439	p2	(TG)10	20	5344477	5344496	TCCATACCTCCTTCCCACGT	59.958	TGGTAAGCCTGAAAGCTCGG	60.036	156	20	384	20
Pg1	440	p3	(AAT)8	24	5360095	5360118	CCGTGGTTTGACCGAAACAC	59.972	GTGTGGACCAATGTAGCCCA	59.962	180	20	353	20
Pg1	442	p2	(CA)7	14	5392675	5392688	TTCTCTCTCCTTCCCTCCCG	60.033	CCCGCAACCCTACACCTTT	59.926	175	20	478	19
Pg1	443	p5	(AGGAG)5	25	5393302	5393326	GTGTGCTAGCAGCCAGATGA	60.108	TCCCCTTTAGTACCGGGTGT	59.883	194	20	425	20
Pg1	444	p2	(AT)10	20	5400179	5400198	GATCGATGACCCTAGCAGCC	60.038	TAGAGGGAGGTACCGTGCAA	59.96	179	20	307	20
Pg1	445	c	(TC)8(TA)9(GA)6	46	5420810	5420855	GTCCAGTTGGCGACAGGTAA	59.966	GCTGCCTGGTATCGGAATCA	59.893	161	20	457	20
Pg1	446	p2	(CT)10	20	5439409	5439428	CCTCGAGATGGCGGAAGTTT	60.108	GATCGATGAGGTCCCAAGGC	60.25	37	20	348	20
Pg1	447	p2	(TG)6	12	5451448	5451459	CCTGAAAAGTAGGCGTCGGT	60.038	ACCTTGCACTCACTCAGCTC	59.965	36	20	302	20
Pg1	448	p3	(GGT)11	33	5465659	5465691	GCGTAGTCCACCGTATCAGG	59.97	AACCGTTCTCCTGTGCGATT	59.965	168	20	469	20
Pg1	449	p2	(TC)11	22	5474880	5474901	TTACGCCCCTTTGCTGATGT	59.962	CGGAAACTCTCGAGCGGTAA	59.83	15	20	358	20
Pg1	450	p3	(GGC)5	15	5476606	5476620	GAGACAGTGCAGCTTCGTGA	60.319	GAGAGCGAGAGGAATGGAGC	59.968	217	20	496	20
Pg1	451	c	(AGC)6aggcagagcagcagact(CAG)5	50	5494567	5494616	CAGAGGGCACACAGAGTCAG	60.038	CTGACTGCTCTGTGGTCTGG	60.038	211	20	342	20
Pg1	452	p2	(AC)9	18	5500439	5500456	TTATACCATGCGCGCAAAGC	59.971	GGAAGTGAGGTGCCATTGGA	59.962	229	20	334	20
Pg1	453	p3	(CTC)5	15	5505511	5505525	TCCTCCTTCCCGAACCCTAG	60.032	GCCATAGATCTGGTCGCACC	60.601	150	20	461	20
Pg1	454	p2	(AT)7	14	5512133	5512146	CAGGTCTTGGCTGTTGGGAA	60.179	TACGACATGTGCTTGCCCTT	59.964	129	20	468	20
Pg1	455	p2	(TA)7	14	5525011	5525024	GCCTGGACCCTCACATGATT	59.743	TAGGGGCTCTGATGGCTGAT	60.105	62	20	346	20
Pg1	456	p2	(GA)10	20	5557055	5557074	CAATCTTGTGTCCGACCCCA	59.964	GATAACCAGGCAGCAGGGTT	60.034	200	20	357	20
Pg1	457	p2	(TG)7	14	5557347	5557360	GGTCATGGTCTCCACTGTGG	60.036	TGCGTATGATCTTCCCAGCA	59.17	149	20	462	20
Pg1	458	p3	(AAT)6	18	5577230	5577247	CAGGCAGAGAGAAGGCAACA	59.964	CGGTCGATCGCTGGAACATA	59.97	223	20	370	20
Pg1	459	p3	(GCA)5	15	5582423	5582437	GCGGATGGTTTCATTCAGGC	59.899	GTATGCATGGCCGAAAGCAG	59.97	205	20	356	20
Pg1	460	p2	(AT)7	14	5603131	5603144	CAACGTCTAAGCATGGGGGA	59.748	GAGTGATCCCGAGGCACAAA	60.036	42	20	390	20
Pg1	461	c	(TC)9(AC)8	34	5607772	5607805	TGGGTTCCCAGGATACCAGT	59.88	ACTAGGATATGGGTCAGGTCCA	59.477	40	20	317	22
Pg1	462	p4	(CCGT)5	20	5613109	5613128	CGTGGTGCCCTCTTCTTCTT	59.965	GCTAGAGAGCGGCATTGGAG	60.6	194	20	351	20
Pg1	463	p3	(CCG)5	15	5644881	5644895	CGCGTTCTCATCCAGATCCA	59.897	AACATCCACTACGCCAGCAA	59.964	54	20	323	20
Pg1	464	p2	(CG)6	12	5646940	5646951	TAAAAGGAGAAGGGCGTGCC	60.322	AGAGAGGTCTCCTAAGCGGG	60.106	227	20	396	20
Pg1	465	c*	(GCGTG)8(TCGTG)6(ACGAG)6(GACCGT)6*	135	5653161	5653295	TGTTGGAATGGGAGGCTGAC	59.962	CGGTTACCTGTAACTGCCGT	60.038	192	20	504	20
Pg1	468	p4	(CTTT)5	20	5676322	5676341	GGACTAAAGGCCCGAACCAA	59.963	GTATCTGACGTGGCTCTCGG	59.97	135	20	462	20
Pg1	469	p2	(AG)10	20	5692049	5692068	GCCGCCGTATAGAGGTTCTT	59.612	AACGTGTTGGTTTTCGGTGC	60.179	83	20	413	20
Pg1	470	p3	(TTC)7	21	5776876	5776896	TGGTTGGCTAACTGGAGCTG	59.963	TGATGAGGAAGAGGATGGGGA	59.705	181	20	310	21
Pg1	471	p2	(TA)7	14	5777072	5777085	TGTCCCCATCCTCTTCCTCA	59.583	AATCCGGTGATGTATGGGGC	59.89	92	20	433	20
Pg1	472	c	(AT)7gta(TG)29	75	5777433	5777507	GCCCCATACATCACCGGATT	59.89	TTTTTCTTGTCTGCGCGCG	60.369	53	20	347	19
Pg1	473	p2	(TG)8	16	5783111	5783126	GCTGAAACCCTGGCTTCTCT	59.963	CTTGGCAATTCCCATGCACA	59.391	109	20	411	20
Pg1	474	p2	(TC)8	16	5819539	5819554	ACGCGACTTGTGGGTAAAGA	59.61	GGGTGAGCACTTGTCGTACT	59.683	128	20	467	20
Pg1	475	c	(TCG)5ccgccaccactgctgccaccgtccccgatca(TCG)6	64	5829204	5829267	CGTAACACTCGTCGTCGTCA	60.111	TGTCATTGCAGGCACTCGAT	60.036	188	20	514	20
Pg1	476	c*	(ACAT)32(TG)7*	141	5837610	5837750	AGCATCTCCCTTGCGAACTC	60.108	GATCACCACGGCCTACTACG	59.97	185	20	531	20
Pg1	477	p2	(TA)8	16	5838487	5838502	CTTGTATGGTCCGTGCTGGT	60.036	ACTATTGGGCAGCGCTCTAC	59.895	153	20	499	20
Pg1	478	c	(AT)11ctctgtgtgtgtggacaagttagttagttaaaaaataaattacatatgagacggaggta(AT)8	97	5840894	5840990	GGGTGCGGTATACATACGCA	59.968	ATGTGGAGTCTGCAGGCATC	60.107	176	20	453	20
Pg1	479	p2	(AC)6	12	5901854	5901865	TTCCCAGAATTGCCGAGCAT	60.034	CACTCACTGTAGGCCCTTGG	60.036	136	20	457	20
Pg1	480	p3	(GAA)5	15	5909756	5909770	CACGAGTTTGTTGGCTGTGG	59.971	CATCCTTGGAGTTGGGGCTT	59.96	130	20	342	20
Pg1	482	p2	(AG)8	16	6013373	6013388	GGCGGGGGTACTACTAGGAA	60.106	AGTAAGTGCGGTGCTAGTGC	60.39	5	20	316	20
Pg1	483	p2	(GA)6	12	6016987	6016998	TGCCTCTGCAGGAACATGTT	59.889	AGGGCACGTGTAAACGGATT	59.964	128	20	363	20
Pg1	484	p4	(TCCT)5	20	6032281	6032300	GCTCTCTCCCGAAAGCAACT	60.037	GTGAGGTAGGGTGGTTCAGC	60.036	55	20	298	20
Pg1	485	p4	(TAGA)8	32	6033530	6033561	TTCACTCTGCCTCTGCTGAC	59.68	TGCATGCAACAACCATTGAGT	59.312	148	20	496	21
Pg1	486	p2	(GT)8	16	6041835	6041850	TGTGGATCCCTCGGAGATGT	60.032	ACCGGAAAATCACACTTTGCC	59.66	33	20	373	21
Pg1	487	p2	(TA)7	14	6042530	6042543	GCGTAGACTTGCATGCATGG	59.971	CATCCAAACAGTGCCATGGG	59.467	172	20	392	20
Pg1	488	p2	(AT)10	20	6048757	6048776	CACAGCCCTGATGACGACTT	60.037	AACAAGGCTCCCGTCAAGAG	59.965	140	20	298	20
Pg1	489	p2	(GA)29	58	6050251	6050308	GGTCCACTCCTTCATGGGTG	60.035	CTGTGAGGAGCAGTGTCAGG	60.038	162	20	460	20
Pg1	490	p2	(TA)9	18	6051476	6051493	GATGATATGATCGTGCGCGC	59.976	CCACAAAATTCCTGCTGGCG	60.389	158	20	434	20
Pg1	491	p2	(TA)14	28	6051839	6051866	CGCCAGCAGGAATTTTGTGG	60.389	TAGTTGGGCCGGAACTAACC	59.385	52	20	298	20
Pg1	493	p2	(AT)13	26	6072518	6072543	GTCTCCAACCAAACATTGCCT	59.036	CAGGGGTCACATGCCTGAAT	60.034	59	21	386	20
Pg1	494	p2	(AC)7	14	6082161	6082174	TGCCCCTAGTTCGATCCTGA	60.033	CTGCCATGCACCGTATCAGA	60.179	190	20	302	20
Pg1	495	p3	(GCC)7	21	6091592	6091612	GAATGCTTGCGACAGGTTCC	59.831	GGTAGCGCTCGTCCTAACTC	59.971	161	20	309	20
Pg1	496	p2	(CT)6	12	6099739	6099750	GCTGTTTGGATCCGAGAGCT	60.108	CATCACCACTTTGGGGGTGT	60.179	207	20	453	20
Pg1	497	p2	(AC)7	14	6129871	6129884	AGGGCACGTGTAAACGGATT	59.964	TCACAAGCAGGTACGACGAC	60.04	16	20	364	20
Pg1	498	p2	(AT)11	22	6162136	6162157	CGTGCCTCGCTAGACTACTG	59.972	GCGTACGTATCTTCATAGGAGT	57.254	174	20	521	22
Pg1	499	p2	(AT)6	12	6162366	6162377	ACATACATAGCTACCGTGAGA	55.713	AGTGGTTTTGTAAAGACGCGT	58.718	0	21	308	21
Pg1	500	p2	(TA)8	16	6170421	6170436	TTCTTCGTTGACGCCCATGA	59.966	TGGATCGAGTACACACCGTT	58.75	87	20	407	20
Pg1	501	p2	(TA)7	14	6170539	6170552	TGCGTGTCAGCTGATGATGA	59.753	TGGATCGAGTACACACCGTT	58.75	55	20	289	20
Pg1	502	p2	(TG)7	14	6201300	6201313	GCAACTTCGGACCAACCAAC	59.97	CTGCATCACTTTCGATGGCG	59.973	179	20	489	20
Pg1	503	c	(TA)10tgtatg(TA)7tg(TA)7	56	6218404	6218459	CGCTTCTTGCAGTGTGTGTG	60.316	TCATGATGCGCAGGAATGAA	57.959	228	20	546	20
Pg1	504	p2	(TA)10	20	6218577	6218596	CGCTTCTTGCAGTGTGTGTG	60.316	TCATGATGCGCAGGAATGAA	57.959	55	20	373	20
Pg1	505	p3	(GGC)5	15	6236025	6236039	GGAAGTCGTCGTCGTCGTAC	60.517	GGCCCTCCAAATCCTCTTCC	60.106	227	20	443	20
Pg1	506	p4	(TGCA)5	20	6252049	6252068	CATGATGGCATGCATGAGGC	60.038	TGCCACGTGTCTCTTCCTTC	59.966	122	20	450	20
Pg1	507	p3	(CGA)5	15	6254537	6254551	TCTTGTGTCTTGCGCAGGAT	59.965	AGACCTTCAGCTTCTTCGCC	60.037	102	20	440	20
Pg1	508	p3	(GTT)6	18	6261625	6261642	TCCTTGAGTGCATGCCTGAG	60.036	ATGATCACGTCCTGGGAGGA	60.032	48	20	390	20
Pg1	509	p3	(AGC)5	15	6269215	6269229	CCCTCACATCTCGCAGCTAG	59.968	GTGTTTGGAGCAACAGCCTG	59.969	176	20	454	20
Pg1	510	p3	(AGC)5	15	6272209	6272223	ATCCCTGTCACCATCCCGTA	60.032	ATCTGTGCAGTTCTTCGCCA	59.965	165	20	417	20
Pg1	511	p3	(GGC)6	18	6272679	6272696	GGCTCTGACTCGGTGTTTCA	59.966	TGAAGATGTGATCGCCGACG	60.525	57	20	299	20
Pg1	512	p3	(GCG)5	15	6285690	6285704	TTTCTGGATCACCACTGGCC	59.962	CCTCTGTCATCTCCCGCTTC	59.896	77	20	290	20
Pg1	513	c	(AT)7(GT)85	184	6287660	6287843	ACTGGTTGCCTTTGGTGCTA	59.815	TGTTGGAGAATGTGCGTGGA	59.892	213	20	544	20
Pg1	514	p2	(GT)6	12	6288214	6288225	ACTTTTCCCAGACCCATGCA	59.518	ACCTTTCCTGCGAGACAAGG	59.965	136	20	383	20
Pg1	515	p2	(AT)6	12	6292483	6292494	TTGGAAGTGCTACCGTCGTG	60.319	TTCTGGACGGAGAACAGCAC	59.966	176	20	392	20
Pg1	516	p2	(GA)6	12	6295412	6295423	ATCCGGCCCTCTTCAACAAG	60.035	ACCGACGACAAGGAACATCC	60.038	203	20	414	20
Pg1	517	p3	(CGC)5	15	6308435	6308449	ATGGGGAAATACCAGTGCCG	60.107	AGGCGGGTTCCCATCAAATT	59.959	127	20	405	20
Pg1	518	p3	(CGG)5	15	6321672	6321686	GCTTCCGACAAGCAGTCTCT	60.038	GGCCGCGTATTCTGGTGATA	59.967	118	20	431	20
Pg1	519	p2	(CT)6	12	6361288	6361299	CGCAGATCTCGTACATGGCT	59.969	TAGGTGCGGATCTAGTCGGG	60.537	181	20	327	20
Pg1	520	p3	(CGC)5	15	6367608	6367622	AACCCTAGATTGGTTGGCGG	60.034	ACCGCTAGCCATGTAGGAGA	60.106	100	20	347	20
Pg1	521	p2	(CT)6	12	6367749	6367760	TCTCCTACATGGCTAGCGGT	60.106	TAGGTGCGGATCTAGTCGGG	60.537	187	20	357	20
Pg1	522	p2	(TA)13	26	6375435	6375460	ACTGAACGGACCAACTGACC	59.894	ATGTGAGCCCTGATGGTTGG	60.034	55	20	386	20
Pg1	523	p3	(GAC)5	15	6406938	6406952	CCACGATGCAGGAGGGTATC	59.966	TACCGATCTCATTTGGCGGG	59.894	56	20	364	20
Pg1	524	c	(AT)8aatgaatgaatgaaagaaagaaagaaagagagaaagaaagaaaagaatgagaaatatgagaaagaaaaaa(AT)7	100	6442316	6442415	CGTGACTTCCAAGGTGAAGGT	60.203	GAGTGATCCCGAGGCACAAA	60.036	218	21	476	20
Pg1	525	p2	(CT)12	24	6450965	6450988	GAGGTGGGTGGGATCAAGTG	60.035	GCATATGGCCCCCACCTATC	60.034	135	20	472	20
Pg1	526	c	(AC)9(AG)25	68	6452115	6452182	CGAACACAGACTGAGCACCT	59.967	GGAGTGCCTTGCTGATCCTA	59.167	145	20	340	20
Pg1	527	p2	(AG)10	20	6521525	6521544	AATTTGACGCCGGATCTGGT	60.035	CAGGGTGAGGAATGGTGACC	60.035	51	20	383	20
Pg1	528	p3	(TTC)5	15	6538411	6538425	GTGACAGAGCTAGCCAGTCC	59.825	AGCTTGAAGTTGGGAGAGCC	59.963	176	20	476	20
Pg1	529	p3	(CGT)5	15	6577127	6577141	CCCTTCATGCTCCCAACCAT	60.033	GGTGCCCAAGGAGAAGACTC	60.036	15	20	308	20
Pg1	531	p3	(CAC)5	15	6655907	6655921	GATGCATCCTCTAGGGCGAC	60.038	CGTCATACACTCCCGTCTCG	59.972	215	20	505	20
Pg1	532	p2	(AG)6	12	6752299	6752310	AGCTAGCGTGCCTTGAGTTT	59.965	ACATCACTTCTCCCTGCTGC	60.036	216	20	392	20
Pg1	533	p2	(AT)7	14	6758718	6758731	GCACGATTTGGGGGAAGACT	60.323	GGACCGTACTCTTTTCCTTGC	58.925	224	20	349	21
Pg1	534	p2	(AT)6	12	6811420	6811431	AGTGGCGTATGTGGGTAATT	56.907	ACTTCCCATAATGTGTGTCGT	57.304	46	20	291	21
Pg1	535	p3	(CTG)5	15	6900005	6900019	GCAAGAAGCAACAAGACGCA	59.971	TGGCATCACTGTTTGCTTGC	59.968	223	20	351	20
Pg1	536	p2	(TG)8	16	6903446	6903461	ACTAACTGGCCAGGGAGAGT	59.883	TCAAGAGACCGGAAAGCCAC	59.965	29	20	296	20
Pg1	537	p3	(GGC)7	21	6904230	6904250	CCATCCGCTGGTTGGAGAAT	60.107	CGACCGGGGTTAAGATCTCG	59.97	216	20	454	20
Pg1	538	p5	(GCATG)6	30	6904812	6904841	CCGCTGAAACCCCATACGAT	60.179	AGCGCGTACAATCCCAGAAT	59.822	230	20	443	20
Pg1	539	p4	(TGCA)6	24	6905005	6905028	ATTCTGGGATTGTACGCGCT	59.822	GGCCCATCCGATGATTGGAA	60.179	231	20	501	20
Pg1	540	p2	(AT)10	20	6905365	6905384	CGCCAATTGCACACAGTCAA	59.969	GACCCTCTCGTGAGACTTGC	60.109	30	20	366	20
Pg1	541	p2	(GA)6	12	6906187	6906198	CCGAAAACGACGGCCAAATT	60.04	ACCTGTCTCGATTGGTGCAG	60.037	89	20	348	20
Pg1	542	p4	(ATAA)9	36	6911038	6911073	ACCTCTTGCTCCAGTGCTTC	59.964	GGAGCTTCACCGGAGTTCAA	59.965	209	20	508	20
Pg1	543	p2	(TC)23	46	6913409	6913454	AACCTAGCATGGGCAAGGTC	60.034	AGAGCTGTGTTGGTCTTGGG	59.891	163	20	316	20
Pg1	544	p3	(GGA)7	21	6923342	6923362	GGAGCTCAGCAGGATCGATC	60.038	TCTCTCTGCCCTCCTCTCAC	60.034	48	20	388	20
Pg1	545	p3	(CGG)9	27	6939676	6939702	TTTGCCACAAGCCCACAATG	59.894	CGAGTTCGAAGAACAGCCCT	60.038	109	20	364	20
Pg1	546	p2	(TG)7	14	6960213	6960226	GGCCAGTAGGTGTCTGCTTT	59.963	CAGAACAAACCAGCACCAGC	59.969	152	20	319	20
Pg1	547	p3	(CAC)10	30	6983155	6983184	CATCGGCTACCTCATCCACC	59.966	CCACGGCTATCGCTGAATCT	59.967	80	20	397	20
Pg1	548	p2	(AG)6	12	6999535	6999546	CCTAGGGGTTTTGCTGGAGG	60.034	GGGATGTAGCGAGCAGTTCA	59.824	209	20	346	20
Pg1	550	p2	(GT)9	18	7009006	7009023	GTGCGCTTGCGGATTATCTG	60.042	TCACAAACTCACCGAGGAGC	59.966	181	20	486	20
Pg1	552	p2	(AT)6	12	7014663	7014674	ATGAGCCATCGTCGATCCAC	59.967	CGCCCTCAACCAACGAAAAG	60.04	139	20	318	20
Pg1	553	p2	(TA)11	22	7015518	7015539	AAATGAGGCTATAGCGGGCT	58.94	TCTCATGTACAATTTAGCCCCC	57.835	231	20	520	22
Pg1	554	p3	(CTT)5	15	7030981	7030995	ATTATGCCCGGATGGTCTGC	60.251	TGACGCAGAGGATTCACACA	59.321	119	20	467	20
Pg1	555	p2	(TA)7	14	7091874	7091887	GACCGGAATCAGCAGAGGAG	59.896	GCCATGCAGCATGTCCTTTT	59.752	215	20	358	20
Pg1	556	p2	(TA)7	14	7102234	7102247	GACCGGAATCAGCAGAGGAG	59.896	GTGGCGCAGATCAGAAGGAT	60.179	215	20	468	20
Pg1	557	p3	(CCT)5	15	7132503	7132517	GTCGAGACGAGATGAGCAGG	59.971	GCAAACAGAGGGAGAGAGGG	59.748	1	20	332	20
Pg1	558	p4	(ATAA)10	40	7165676	7165715	GCAGCGTCTTTGCTTGTTCA	59.971	AAAAGGGCAGCTCCTTGTGT	60.106	72	20	410	20
Pg1	559	p4	(AAAG)6	24	7174509	7174532	TGCATGCGAGGAAAGAGAGA	59.102	CAAGGCACCGATGATGTCCT	60.108	168	20	463	20
Pg1	560	c	(ACC)5actagcaccag(CAC)5	41	7177491	7177531	AGTCTCCCCTGCATTCAAGC	60.035	GCGTAGTCCACCGTATCAGG	59.97	156	20	394	20
Pg1	561	p2	(GA)7	14	7202603	7202616	CTCACCTCCTTTCTGCTCCG	60.108	AAAACGCTAACCTCCTCCCG	60.037	111	20	446	20
Pg1	562	p2	(TA)6	12	7219705	7219716	TGCTGGTGGTAGGAGTTTGAG	59.652	GAATGCGTCAATGGAGTGGC	59.901	228	21	367	20
Pg1	563	p3	(ATT)5	15	7246831	7246845	CCCAAGGCCAAGGTGTACAA	60.179	AAGCCTATACTAGCTGCGCG	60.039	157	20	505	20
Pg1	564	p4	(TCCC)6	24	7257295	7257318	TGGGTGTTGCTCGTTAGTGG	60.25	CCATTTCCGGTGGAGGTGAA	59.962	159	20	376	20
Pg1	565	p2	(TG)6	12	7257643	7257654	ATTAACGGTCGGCCATTCGT	60.108	CGGAAGCCCATCTCGAAAGA	59.824	150	20	494	20
Pg1	566	c	(TA)6(TG)7(CG)6	38	7278511	7278548	CAAGGGTGGGTGCATTCTCT	59.961	GCAGGAGAGAAGATGCCCAG	60.179	194	20	384	20
Pg1	567	p2	(TG)6	12	7280795	7280806	ACGTACGCCCTTCAATTCGT	60.038	ACACGGCCTCGATGATGTTT	60.036	166	20	356	20
Pg1	568	p2	(TG)8	16	7283077	7283092	AGATGGAAGGCAAGTCGCAA	59.963	CACGAGCCCACATGATTTGC	60.179	67	20	298	20
Pg1	569	p2	(AT)7	14	7287112	7287125	TGGACATGTGTTGCCCAAGT	60.106	AGCTCCCCCTAAATGTGTGC	60.034	37	20	375	20
Pg1	570	p2	(CT)7	14	7295556	7295569	ACGATGCCACCACAGAAGAG	60.037	TGCAGCCAAGCAGAGAGAAA	59.891	44	20	388	20
Pg1	571	p2	(CA)6	12	7300768	7300779	CTTGGTACCAAGTCACCCGG	60.321	ATCTGATGTGAACGAGGCCG	60.179	182	20	488	20
Pg1	572	p2	(AT)10	20	7302248	7302267	TCCTATCAAGGCTTAGCGCA	58.88	GCCAGCTCTGAGGGTCTTTT	59.963	112	20	422	20
Pg1	573	p3	(GCA)8	24	7310816	7310839	GGGGCGGATATGGCTAAGAC	60.036	GGGACTTGTCCACGATCGTT	60.038	24	20	304	20
Pg1	574	p2	(AT)6	12	7312244	7312255	CGAAACATGCAACTTGGGGG	60.038	TGCAAAGGGGGCTCTAAATCA	59.643	218	20	330	21
Pg1	575	p2	(TA)6	12	7326151	7326162	AACCACCAATCAGCCACCAA	60.106	GTTGGAACAGGTGGACAGCT	60.179	95	20	338	20
Pg1	576	p2	(AC)8	16	7330781	7330796	TACACGGAAGAGCGCAACTT	59.967	ATCTGATGTGAACGAGGCCG	60.179	217	20	493	20
Pg1	577	p2	(AT)10	20	7331721	7331740	CGTGCAGAGCTCTAGCAAGA	59.828	TTCTGTGGAGATGCGTGACG	60.389	100	20	412	20
Pg1	578	p4	(TATT)5	20	7332458	7332477	TGCAAGTGGAAGCCGAGATT	59.963	TTGAGACTCACGTGCTGCAA	60.179	62	20	391	20
Pg1	579	p2	(GA)8	16	7341939	7341954	ATGGCGAGGTAGACCGGTCA	62.849	AAAAACCGATCCACCGAGCT	59.964	103	20	313	20
Pg1	580	c	(TA)8catatac(AT)6ac(AT)7	51	7343807	7343857	TTACGGTTTGGGATGGGCTC	60.035	GAGCCCGTCCGAAACTGTAA	60.038	180	20	461	20
Pg1	581	p2	(AT)7	14	7353053	7353066	TAGTGCCCCTGGGTTATCGA	60.032	TAGGCATCCGAAACAACCGT	59.678	221	20	468	20
Pg1	582	p2	(TA)9	18	7354093	7354110	GAATGCAGCCATGGGGTTTG	60.108	CCACCACTACGTCCGGAAAA	59.966	171	20	448	20
Pg1	583	p2	(TA)10	20	7357901	7357920	GTCGAAGGTGTGGTAGAGGC	60.109	TCCGCGAGCATGTAAACACT	60.038	179	20	377	20
Pg1	584	p4	(TATT)6	24	7360008	7360031	CGGAGGGAGTTCTGCTTTGT	59.965	GGCAGAAATATAGGCGGCCT	59.963	150	20	489	20
Pg1	585	c	(TA)9g(AT)8(AG)8	51	7374720	7374770	TGCAAATCATCCCTCCCACC	60.033	TTGCACACGAGCCTAGTCTG	60.038	107	20	344	20
Pg1	586	p4	(TTAT)8	32	7399472	7399503	AAATCACTCGGGCCACTGTC	60.322	AGGCGCACAACTCACATGTA	59.965	60	20	317	20
Pg1	587	p2	(AT)10	20	7403405	7403424	GATGACGAGGGACGCAGAAT	59.897	GCACAGATCCCCAGCATCTT	60.107	84	20	347	20
Pg1	588	p2	(AT)6	12	7405624	7405635	GAGGGACGCAGAATACCGAG	59.969	CAGCGTGTATCCGATTCCGT	60.249	101	20	438	20
Pg1	589	p2	(AC)8	16	7406764	7406779	GCCTGCTGCACAACTAACAC	60.04	GCCATCGTGCTCCTTGGATA	59.893	129	20	477	20
Pg1	590	p2	(AC)8	16	7427300	7427315	AGCAGGTCATGTGCGTTGTA	59.965	CCTTCTCAGGTGAGTAGCGC	60.179	52	20	394	20
Pg1	591	p2	(AT)10	20	7428817	7428836	TAGTGCCCCTGGGTTATCGA	60.032	ATGAGCATCCGCGATCATGT	59.966	222	20	411	20
Pg1	592	p4	(TTAT)17	68	7430239	7430306	ACTGGCCGCGTGTACTTTTA	59.966	AGGCGCACAACTCACATGTA	59.965	74	20	353	20
Pg1	593	p2	(AT)7	14	7432395	7432408	ATATACAAGCCGGGATGCGG	60.036	GCACAGATCCCCAGCATCTT	60.107	33	20	341	20
Pg1	594	c	(AT)14gtatgtatgtatg(TA)6	53	7438151	7438203	TAGTGCCCCTGGGTTATCGA	60.032	GCCAGCTCTGAGGGTCTTTT	59.963	221	20	496	20
Pg1	595	p2	(CT)10	20	7449671	7449690	GCCACTTCCTTCTCTCCCAC	60.036	GATGATCTTGCGGCTCTCGA	59.969	94	20	420	20
Pg1	596	p3	(CTG)7	21	7467764	7467784	TCGTGGGCATCAGGAAACAG	60.322	TCCATGGGACGATCCTCCTT	60.031	169	20	403	20
Pg1	597	p4	(CTAG)5	20	7486398	7486417	AGGCGTGAATGCATGAGGAT	59.818	GCCAATCGCGGGTATTCAAC	59.971	191	20	373	20
Pg1	598	p4	(AAAT)5	20	7488643	7488662	TCTGCCCGTCTGTCTATGGA	60.034	GAGGCACACGAAGATGGAGT	59.752	40	20	335	20
Pg1	599	p2	(AT)6	12	7492101	7492112	GGCTGCAACTGCGAGTAATG	59.902	AGAGCACATTTGATCCGGCA	60.035	229	20	400	20
Pg1	600	p2	(AG)6	12	7511376	7511387	TCTTCTTGCCACTAAGCGCA	59.965	CCGGTTAGACTGTCTCCAGC	59.826	137	20	437	20
Pg1	601	p2	(CT)6	12	7570962	7570973	TACTGTTCACACTCCAGCGG	59.683	GAGAGAAAGGGTGCGAGAGG	59.825	144	20	283	20
Pg1	602	p2	(TA)6	12	7575181	7575192	CACCCGCGGACTCGTTTATA	59.899	TTTCTTCTTCCCCGAGTGCC	59.964	39	20	370	20
Pg1	603	p2	(TA)7	14	7626530	7626543	AATGTTGTCGTGCAGGGCTA	59.964	GTTCATCACAGGAGCGTCCA	60.037	89	20	385	20
Pg1	606	p3	(CTG)5	15	7704726	7704740	GAGGAGCAAGTTCACGACCA	59.966	CTGGAGCCATGCCCTGATAG	59.964	187	20	514	20
Pg1	608	p3	(GCA)5	15	7756509	7756523	GGGCAAAGCTTGACGAGGTA	60.321	AACATCCACCTTCGGCGAAT	60.035	46	20	338	20
Pg1	609	p3	(CTG)5	15	7767255	7767269	GAGGAGCAAGTTCACGACCA	59.966	ACCTCATCCGATTCGTGTCG	59.899	187	20	332	20
Pg1	610	c	(AC)11(AT)10	42	7768630	7768671	ATGGGTCCACACATGCATCG	60.749	CGCCTGCACACGTGATCATA	60.806	89	20	423	20
Pg1	611	p2	(GA)6	12	7769472	7769483	CGAACCCTACATGTGGACCC	60.108	CAACTATACATCGCGGGGCT	59.966	42	20	374	20
Pg1	612	p2	(AT)6	12	7769740	7769751	AGCCCCGCGATGTATAGTTG	59.966	AGCAACTGGGACTAAAGCCC	59.962	87	20	334	20
Pg1	613	p2	(AT)6	12	7774727	7774738	CTCGATCATCTCCTCCCGGA	60.251	TCGAGGCTCCAGAGTGGTAA	59.961	112	20	449	20
Pg1	614	p2	(AT)6	12	7776172	7776183	GGCTTGGCTCGTTAGTAGCT	59.824	TCGGCTCGGATCGTTCAAAA	60.038	170	20	502	20
Pg1	615	p3	(CCA)7	21	7827462	7827482	CCACCACCACTGATTCGTCA	59.965	GAGCGTAGATCTGGTGACCG	59.97	224	20	393	20
Pg1	616	p2	(GA)7	14	7827664	7827677	CGGTCACCAGATCTACGCTC	59.97	CAGGGGACAACAACGATGGT	60.251	172	20	404	20
Pg1	617	c	(TA)6gtagtgatacatcagtgaactcgca(AT)7	51	7829685	7829735	TGCCGTTAGCCTGGAATCTG	60.108	GCTCGAAAACGTATGCGGAG	59.702	158	20	469	20
Pg1	618	c	(CA)10(TA)7	34	7854358	7854391	TGCTCTACCCATCCTAAGCC	58.575	TGGATATCCGGCGAGGTTTG	59.894	231	20	468	20
Pg1	619	p2	(TA)10	20	7921221	7921240	ACCCCAGGCCTTCATAAATCA	59.071	GAGTCGAGTCCTCAGCCTTG	59.828	112	21	372	20
Pg1	620	p2	(TA)7	14	8054624	8054637	CGCCAGCATTTTGACGGAAA	60.04	TCTCATGGGCAAGTTGTCCC	59.962	73	20	414	20
Pg1	621	p2	(AC)7	14	8061098	8061111	AACGAACTAGGCTGCAGAGC	60.39	CAACTTTGGCTACACGCATGT	59.733	83	20	405	21
Pg1	622	p2	(AT)6	12	8111867	8111878	TTCGCCATTGCCATTCTTGC	60.109	AGCATTTCAGCCGCCATACT	60.107	23	20	370	20
Pg1	623	p2	(TA)12	24	8112257	8112280	GGCAGCTCTCCCTTTCCATT	60.034	GCACGTACAGGCATTGCAAA	60.04	95	20	410	20
Pg1	624	p3	(CTG)5	15	8113069	8113083	CAGAAGCATGCACGATGACG	59.974	GAGGAACCGACAGTTGAGGG	60.037	1	20	291	20
Pg1	626	p3	(CGC)5	15	8133996	8134010	TGCAACACAAATGGAAGCGG	59.968	TCATCGCGATCCTGCTCTTC	59.969	69	20	365	20
Pg1	627	p2	(AG)8	16	8173648	8173663	GGCAGGGTTATTTGGGTGGA	59.96	TTCTCTTTTCCACCCGAGCC	59.964	198	20	299	20
Pg1	628	p2	(AG)6	12	8183356	8183367	AGGGCAGGGTTATTTGGGTG	59.959	TTTTGCCCTATCCACCGGAC	60.035	196	20	439	20
Pg1	629	p3	(TCG)5	15	8217694	8217708	ATGATGCCAAGGTGCCAGAT	59.739	ATGGCGTACGAGTTGACTGG	60.109	94	20	342	20
Pg1	630	p2	(AG)22	44	8224286	8224329	GAGCATGCTAGAGGCCTCTC	59.682	TGCGGATCATGCACTTCTGG	60.745	186	20	530	20
Pg1	631	p2	(GA)6	12	8234838	8234849	GCCTTCTGTAGGTGCTGAGG	60.108	TCGCCACAGTATGCTGCTTT	60.322	65	20	404	20
Pg1	632	p2	(AG)8	16	8270605	8270620	GTAGGCCAGACCCACTTGTC	60.036	GGGGTGGTATAGGCTCTTGC	59.891	96	20	338	20
Pg1	633	p3	(AAT)17	51	8273205	8273255	GCAGAAGCCATGGAGGTTCT	60.035	CATGTCTAGCGCTGCTCTGT	60.179	191	20	356	20
Pg1	634	p3	(GGC)7	21	8275869	8275889	TGCTAGCAGGAGGAGGAGAG	60.106	TTATGGCGGCTCAGATCGTC	59.968	228	20	405	20
Pg1	635	p2	(GC)7	14	8278953	8278966	GCCTCAGGTCATCAGCTACC	59.894	GACGAAACTGCCCAACAACC	59.97	143	20	306	20
Pg1	636	p4	(CTCG)6	24	8279643	8279666	ACATACAACGACGACGGGAC	60.11	TCATGTTGCGCTCTGTGACT	59.966	210	20	437	20
Pg1	637	p3	(CTG)5	15	8287811	8287825	CGTCCTTGTCTGGCCTTGAT	60.036	CGTGACCTGAAACCAATGGC	59.759	125	20	305	20
Pg1	638	p2	(GA)7	14	8297408	8297421	CTGTCAAGTGGACCAGGGTC	59.965	CCCTACCCAGGAGTAAGGCT	60.031	86	20	303	20
Pg1	639	p2	(AC)6	12	8312308	8312319	CACCCACGCAGTTTGACCTA	60.25	TCTACACCAATGTCACGCCA	59.318	68	20	322	20
Pg1	640	p2	(AC)7	14	8313487	8313500	CACCCACGCACTTTGACCTA	60.25	TCTACACCAATGTCACGCCA	59.318	68	20	326	20
Pg1	641	p2	(AC)8	16	8314670	8314685	CACCCACGCACTTTGACCTA	60.25	TACACCAATGTCACACCGGC	60.604	68	20	324	20
Pg1	642	p2	(AC)9	18	8315852	8315869	CACCCACGCACTTTGACCTA	60.25	TCTACACCAATGTCACGCCA	59.318	68	20	328	20
Pg1	643	p2	(AC)6	12	8317079	8317090	CAACCCAATCCCCAACTCGA	59.962	TCTACACCAATGTCACGCCA	59.318	29	20	322	20
Pg1	644	p2	(AC)11	22	8318257	8318278	CACCCACGCACTTTGACCTA	60.25	CCAATGTCACGCCAGCTAGT	60.392	68	20	326	20
Pg1	645	p2	(AC)10	20	8319441	8319460	CACCCACGCACTTTGACCTA	60.25	TCTACACCAATGTCACGCCA	59.318	68	20	330	20
Pg1	646	p2	(AC)10	20	8320628	8320647	CCCACACCCACACACTTTGA	60.395	CCAATGTCACGCCAGCTAGT	60.392	64	20	324	20
Pg1	647	p2	(AC)12	24	8321810	8321833	CACCCACGCACTTTGACCTA	60.25	TCTACACCAATGTCACGCCA	59.318	68	20	334	20
Pg1	648	p2	(AC)12	24	8323001	8323024	CACCCACGCACTTTGACCTA	60.25	GTTCCACACCAATGTCACGC	60.04	68	20	335	20
Pg1	649	p2	(AC)7	14	8324190	8324203	CACCCACGCACTTTGACCTA	60.25	TCTACACCAATGTCACGCCA	59.318	68	20	324	20
Pg1	650	p2	(AC)10	20	8325137	8325156	CACCCACGCACTTTGACCTA	60.25	CCAATGTCACGCCAGCTAGT	60.392	68	20	324	20
Pg1	651	p2	(AC)8	16	8326319	8326334	ACGCACGCACTTTGACCTAT	60.32	CCAATGTCACGCCAGCTAGT	60.392	69	20	320	20
Pg1	652	p2	(AC)7	14	8327318	8327331	CACCCACGCACTTTGACCTA	60.25	TCTACACCAATGTCACGCCA	59.318	66	20	324	20
Pg1	653	p2	(AC)7	14	8328499	8328512	TTGTATGCACCCAACACCCA	59.814	TCTACACCAATGTCACGCCA	59.318	54	20	324	20
Pg1	654	p2	(AC)13	26	8329680	8329705	CACCCACGCACTTTGACCTA	60.25	TCTACACCAATGTCACGCCA	59.318	68	20	336	20
Pg1	655	p2	(AC)6	12	8330873	8330884	CACCCACGCACTTTGACCTA	60.25	GTTCTACACCAATGGCACGC	59.832	68	20	324	20
Pg1	656	p2	(AC)8	16	8332092	8332107	CACCCACGCACTTTGACCTA	60.25	TCTACACCAATGTCACGCCA	59.318	68	20	326	20
Pg1	657	p2	(AC)8	16	8333275	8333290	CACCCACGCACTTTGACCTA	60.25	CCAATGTCACGCCAGCTAGT	60.392	68	20	320	20
Pg1	658	p2	(AC)9	18	8334453	8334470	ACGCACGCACTTTGACCTAT	60.32	ACACCAATGTCATGCCAGCA	60.54	69	20	325	20
Pg1	659	p2	(AC)8	16	8335639	8335654	TGTTTGTATGCACGCCACAC	59.691	CCAATGTCACGCCAGCTAGT	60.392	51	20	320	20
Pg1	660	p2	(AC)7	14	8338005	8338018	TCGCGTGTCCCACATATAGC	59.968	ACACCAATGTCATGCCAGCA	60.54	8	20	321	20
Pg1	661	p2	(AC)7	14	8339185	8339198	TTTGTATGCACCCCACACCC	60.541	GTTCTACGCCAATGTCACGC	59.905	53	20	326	20
Pg1	662	p2	(AC)10	20	8340366	8340385	ACGCAGGCACTTTGACCTAT	59.675	TCTACACCAATGTCACGCCA	59.318	69	20	330	20
Pg1	663	p2	(AT)6	12	8359612	8359623	CCGGCATTGAGTATTTGCGG	59.971	GAGTGATCCCGAGGCACAAA	60.036	220	20	448	20
Pg1	664	p2	(AT)6	12	8367282	8367293	CACTAAGCACCATGGTAGACGT	60.094	TTTGCAAGACACGACGAGGA	59.897	139	22	474	20
Pg1	665	p2	(TA)9	18	8381539	8381556	AGATGTTGAGATGTGCGGGC	60.746	TGGGTGGATGGTTTTAGGCC	59.96	127	20	456	20
Pg1	666	p3	(CCT)6	18	8399101	8399118	CTCTTCTTCGAGGTCCCAGC	59.825	GAGGAGTGAGGAGTTTCGGC	60.109	7	20	344	20
Pg1	667	p2	(TG)7	14	8403282	8403295	CGGCCGGAACCAGGATAAAT	60.179	CGACAGCCTGCACACAAATC	60.11	111	20	350	20
Pg1	668	p3	(TGT)5	15	8406314	8406328	GTGTTGTACCGAGTTGTCTTCG	59.53	GACAACTTTGGCGCTGGAAG	60.04	224	22	415	20
Pg1	669	p3	(GGC)5	15	8441631	8441645	CCGTGGCAAAAACAAGCAGA	59.898	TTCTCGGTAGTGTGGTTGCC	59.966	225	20	455	20
Pg1	670	p3	(CAA)6	18	8454535	8454552	TCCTGGGCAGATGAAGAGGA	59.957	ACTGCTCGGTAGTGTGGTTG	59.966	140	20	431	20
Pg1	671	p3	(TGC)6	18	8461403	8461420	TATGCTTCTGCTGCTGCTGA	59.749	AGACTCAGCAGCAGCAACAT	59.964	224	20	331	20
Pg1	672	p3	(GCT)8	24	8496968	8496991	GGGACTTGTCCACGATCGTT	60.038	AAAGGAGGAGCGAGAACGTG	60.038	221	20	361	20
Pg1	673	p3	(CTC)5	15	8560742	8560756	CTAGTGTCGTCCGTCTCGTG	59.905	CTCCAGCAAGGGTAAGGCAA	59.962	114	20	304	20
Pg1	674	p2	(AT)6	12	8573121	8573132	ACAATGGGCAGCAGCATACT	60.034	GTCCCATTGTTCCACGGACT	59.964	75	20	363	20
Pg1	675	p2	(AG)6	12	8609181	8609192	CGTACTCAGCAAGTGTGGGA	59.683	TCGGGACTTTTACGCGACTT	59.685	63	20	399	20
Pg1	676	p2	(TA)6	12	8661104	8661115	GAGTGATCCCGAGGCACAAA	60.036	CAACGTCTAAGCATGGGGGA	59.748	38	20	333	20
Pg1	677	p2	(CT)7	14	8675668	8675681	GCTTCCTTCGAGTTGGGTGA	59.965	ACCCTAAGTTCGTGGAAGCG	60.038	208	20	335	20
Pg1	678	c	(CA)13g(AT)8	43	8699033	8699075	CCCCAAAAGAACCGGGCTAT	60.034	ACCCTGGGATGGTTTAGGTG	59	60	20	358	20
Pg1	679	p3	(CGG)8	24	8719708	8719731	TCTCCATCTGCGACGTTTCC	60.109	GTCATGGAGTAGACGGCCAG	59.897	33	20	342	20
Pg1	680	p2	(GA)8	16	8738959	8738974	AGCACGACGACAAGATGGAG	60.109	GAGTTCCGGCAGCTCGTTTA	60.389	20	20	334	20
Pg1	681	p3	(AGA)5	15	8744474	8744488	GCCAGGACTTACATGACCCC	60.107	CTCTTCTGGCTCCTCCTCCT	60.032	98	20	307	20
Pg1	682	p2	(AT)6	12	8766066	8766077	CAGGAAGCCCTTTCTCACGA	59.678	CCCGAACCACGCGTCTATAA	59.899	155	20	422	20
Pg1	683	p2	(AG)28	56	8802736	8802791	GCCAGCTACCCAAAGACAGA	59.675	ATGTCTCGCTTTGTCCCCTG	60.036	227	20	517	20
Pg1	684	p3	(GGA)5	15	8826524	8826538	ATAGTGTCTTCCGTCGGGGA	60.034	CCCCAAGAAGCGGATTGTCT	60.035	62	20	385	20
Pg1	685	p2	(TA)6	12	8868229	8868240	TTTCACCTCCCTCCACCTCT	59.806	GGATATATGCCGCAGAGCCA	59.75	229	20	381	20
Pg1	686	p3	(TTA)6	18	8908898	8908915	GCATCCAAATTTTAGGTGCCCA	59.764	TTAGGCGCCTATGGTCCATT	58.863	34	22	370	20
Pg1	687	p2	(TA)6	12	8916061	8916072	ATCCCGAGGCACAAAGGAAG	60.035	GCCCGAGACTAAGAAGCTGG	60.179	70	20	331	20
Pg1	688	p2	(AC)6	12	8957312	8957323	CACAGAAATAGCGCTTTCGGG	59.937	GCACACAACGAGTTTCCAACA	59.868	88	21	406	21
Pg1	689	p2	(GT)6	12	8957545	8957556	CACGCAACAAATCCACGGTT	59.97	TGCACTACCGGTCTACCAGA	59.961	226	20	354	20
Pg1	690	c	(TC)13nnnnnnnnnnnnnnnnnnnnnnnnnnnnnnnnnnnnnnnnnnnnnnnnnnnnnnnnnnnnnnnnnnnnnnnnnnnnnnnnn(AT)7	121	8959561	8959681	ACAAGAAGCGAAAACCCCCA	60.106	CTACGTGCCGAATAGCCACT	59.898	102	20	394	20
Pg1	691	p2	(AT)10	20	8966613	8966632	CACCACATCACTTCGACCCA	59.965	GCCTCTGGTTCAACCTGTCA	59.891	134	20	436	20
Pg1	692	p2	(AT)8	16	8975913	8975928	CGTGATCTCGGATCTCCTCC	59.122	ATATCTGTGTGTGGTCGCCG	60.179	213	20	507	20
Pg1	693	p3	(GGC)5	15	8976257	8976271	CGGCGACCACACACAGATAT	60.179	CTGACGGTGTCCATGAGCTT	60.037	144	20	446	20
Pg1	694	p2	(TA)8	16	8978158	8978173	GTCGCACCAGGACTGATCAA	60.037	GCATCGCCATCTACCTGTGT	60.179	46	20	350	20
Pg1	695	p2	(TA)8	16	8981250	8981265	GTCGCACCAGGACTGATCAA	60.037	GCATCGCCATCTACCTGTGT	60.179	46	20	350	20
Pg1	696	p2	(TA)6	12	9002633	9002644	GACTCGGAATCCAGCTCCAG	59.896	CGCAACGAACTCACATGCAA	60.041	89	20	343	20
Pg1	697	p2	(CA)6	12	9004044	9004055	GACATTGGTGCCTGCCTACT	60.035	TGTGGTTAGCCGGTTACCAG	59.678	150	20	403	20
Pg1	698	p2	(GT)13	26	9039334	9039359	GGTGGGTTTTCGACATGGGA	60.251	TCGGGAGAGAAAAACCGGTG	59.966	224	20	384	20
Pg1	699	c	(CCA)10tcatcaccatcaccatcatcatcaccaccaccgtcaccatcaccatcac(CAT)5	94	9064307	9064400	AGACTGCGTCTGGGAGGTAT	60.033	AGGTAGAGGTAGAGATGACGGT	59.221	22	20	369	22
Pg1	700	p2	(CT)6	12	9072635	9072646	CGTCGTGAAACAGAATGGCA	59.135	AGCTCCATTGTCTTTGCCGA	59.963	172	20	297	20
Pg1	701	p2	(TG)24	48	9074628	9074675	GGACTTACGTCAGTGAGGGC	60.109	TCCGCTTCTTCCCGTACAAC	60.038	82	20	414	20
Pg1	702	p2	(TC)6	12	9078905	9078916	CAGCGGAGGATGGATCTCTC	59.397	GCTATGTCGCCACTGTGTCA	60.39	38	20	295	20
Pg1	703	p6	(TCACGG)5	30	9081631	9081660	AAGTGTGTCTGTGCCAGAGG	59.893	CAAGGGTGGACCACTTGTGA	59.817	28	20	371	20
Pg1	704	p2	(GA)6	12	9118602	9118613	GACGTGGTGTCGGAAGTACC	60.388	TCTCCGTGTTTGTTTGATGGC	59.393	10	20	340	21
Pg1	705	p4	(ACTC)21	84	9164764	9164847	TTGACCGCCAGTACTGTGTC	59.967	ACGTCGGTCGAGGAACTAGA	60.037	98	20	373	20
Pg1	706	p3	(CTG)6	18	9183559	9183576	CGGCGAGTCTTCTTCTGGTT	60.038	AAGATCGACTTCCGGGGAGA	60.033	198	20	318	20
Pg1	707	p3	(CTC)6	18	9207938	9207955	CGCTGGTAGACGCTACCAAT	59.898	GTGACAGAGAAGGGTGGCTC	60.037	84	20	324	20
Pg1	708	p3	(AGG)7	21	9262925	9262945	GACCCATGCTACACCCCTTC	60.107	GCGGAGGGATCTCTACTCCT	59.888	92	20	347	20
Pg1	709	p3	(ATG)5	15	9309707	9309721	TGAGCATGCTAGGGCTGAAA	59.38	CATGCTCAACCAACTTGGCG	60.388	152	20	393	20
Pg1	710	p4	(TTTC)5	20	9337383	9337402	GAGTGATCCCGAGGCACAAA	60.036	TCGTTGTGGAAGTCATGGACT	59.308	88	20	321	21
Pg1	711	p3	(AAC)6	18	9340118	9340135	GCTTGATCGGAATGCTGCAG	59.971	CAACGGTCTCACTGCGTACT	60.039	63	20	408	20
Pg1	712	p3	(CGC)5	15	9400721	9400735	ACAGAAACGAGTCCACGACC	59.968	CCATTGCAGCCCACAAACAA	59.894	83	20	347	20
Pg1	713	p3	(GCC)5	15	9501572	9501586	CTCCTCCACCTGATCCTCCA	60.032	CCATTGCAGCCCACAAACAA	59.894	188	20	346	20
Pg1	714	p2	(AT)6	12	9531218	9531229	GCTATCACGGAGCCCTTCTC	59.967	AGGTTTTTAACGAGGCGGGT	59.891	59	20	302	20
Pg1	715	p3	(CAT)5	15	9536484	9536498	TTGTGCTGCGGTGTTTCTTG	59.9	CCCTCATGAAGGCAAGAGCA	60.035	35	20	342	20
Pg1	716	p3	(GCC)5	15	9542854	9542868	CTCCTCCACCTGATCCTCCA	60.032	CCATTGCAGCCCACAAACAA	59.894	188	20	346	20
Pg1	717	p2	(CA)8	16	9555120	9555135	TCGTCCTCGAGCTTATTGGC	59.898	GGAGCGAGTCAACCAACAGA	59.966	152	20	302	20
Pg1	718	p4	(AAAG)6	24	9609456	9609479	TCGTCTCGTCTCTAGCATGA	57.689	TCGGATTGCACATGGTTGGA	59.963	124	20	439	20
Pg1	719	p2	(GA)7	14	9671131	9671144	CGGTCACCAGATCTACGCTC	59.97	CAGGGGACAACAACGATGGT	60.251	172	20	404	20
Pg1	720	p2	(AT)15	30	9673188	9673217	TGCCGTTAGCCTGGAATCTG	60.108	GCTCGAAAACGTATGCGGAG	59.702	121	20	449	20
Pg1	721	p4	(AAAT)6	24	9728221	9728244	ACATCCGTTGGTTGAGTGCT	59.891	TCAGGGTATGACGTGGAGGT	59.959	212	20	505	20
Pg1	722	c	(TGCA)5tgccctgttgttgttgccttatccgatcccattcctaaactctgatccagattccagtagcatggatcccaagggcacatgcaca(AG)10	125	9733177	9733301	ATGCGTGCAGATCATGACCT	59.82	TGCAGTGATGCTTTGTGTGC	59.969	221	20	530	20
Pg1	723	p3	(GCC)5	15	9764582	9764596	GAGCAAAGATGGCGGAGACT	60.108	CTTCTGCACTCCCATGAGCA	60.036	185	20	300	20
Pg1	724	p4	(AAAT)6	24	9771280	9771303	GTGTCGGAACAAATAAGAACAAGC	59.09	ACTCCTTTTTCTCTCCTTCTCT	56.121	134	24	360	22
Pg1	725	p2	(TC)6	12	9781409	9781420	GGCGCAGTTCGAGTTCCATA	60.46	TCGGTGCACCAAGTGATCAA	59.892	175	20	499	20
Pg1	726	p3	(CCG)5	15	9800506	9800520	CCCCCTAATTTGGATCGCGA	59.892	TTGCAGGCAAAGCATCGAAC	60.039	142	20	416	20
Pg1	727	p3	(CCG)5	15	9813398	9813412	GCCCCCTATATACGATCGCG	59.97	ACCTATCCCAACCGAGACGA	60.034	68	20	375	20
Pg1	728	p3	(GCT)5	15	9823769	9823783	CGAATCCTCCTCTCGTTCGG	59.97	TCCTTCCTTTCGCAGCTGAG	60.037	202	20	387	20
Pg1	729	p2	(CT)9	18	9845564	9845581	CCCATCCCGCACTTCTTTCT	60.035	TTGGATCTAGCCGGAGTGGA	60.033	160	20	418	20
Pg1	730	p2	(TC)6	12	9846216	9846227	CTCCAGCAACAAGATCCGGT	60.036	TATACCGCCTCTCCCATCGT	59.888	59	20	356	20
Pg1	731	p3	(CTG)5	15	9850968	9850982	CTCCTCTTCCTCCTCCTGCT	60.032	AGTGTCAGCAAGAGAAGGCTC	59.998	7	20	290	21
Pg1	732	p3	(TTC)6	18	9858273	9858290	TGAATGTTATGCCCCCGCTT	60.034	ACAAGACGGGCAGAAAAGGT	59.817	218	20	384	20
Pg1	733	c	(TG)6attttgcatatctcgtcatgaagatatgaccgcattgtaaccttgttctgatatatcaatgatgactgcaatctt(TG)8	103	9867001	9867103	AGATCGACACTTGCGAGCAA	60.038	GTTGCTCTTAGCCAGACCCC	60.393	224	20	558	20
Pg1	734	p2	(GA)6	12	9880798	9880809	TCTATGGGAAGGGGACTGGG	60.03	CACTGTGGTTGGGAACAGGT	60.107	93	20	339	20
Pg1	735	p3	(AGC)5	15	9921395	9921409	GGATCGACTTCTGGCGAGAG	59.97	CGAATCCTCCTCTCGTTCGG	59.97	187	20	312	20
Pg1	737	p3	(GTT)8	24	9960150	9960173	ATAGGGGCGCTTGGAGACTA	60.106	GTGATTGGCTAGGAGTCGGG	59.895	124	20	430	20
Pg1	738	p3	(CGG)5	15	9969122	9969136	CAGTCGACGTCGTCAGAACA	60.042	CTCTTCGTCGTCCACCTAGC	59.901	128	20	354	20
Pg1	739	p2	(TA)6	12	9970655	9970666	GAAGCATTTGTGCTGGTGGG	60.038	TCCTCTATCCCCTAGCTAACCC	59.617	63	20	366	22
Pg1	740	p3	(CGT)5	15	9991258	9991272	CCCCTTTGAGGTCCCGAATC	60.107	CACCAAAAGAACAAGCGGGG	59.968	2	20	328	20
Pg1	741	p2	(AT)6	12	10006529	10006540	ATCCAGCGCCTCCCTATGTA	60.179	TCCGCGCTACATTGACTGTT	60.038	54	20	401	20
Pg1	742	p3	(TCT)5	15	10013845	10013859	TCTTTCACCCAGATTGCGCT	59.963	AGTTGCCTGGACCCTATTGC	60.034	129	20	350	20
Pg1	743	p2	(GA)16	32	10049613	10049644	CTAGCACCCTCCAACTAGCG	59.897	CTCTGATCCCACCACCACAC	60.036	152	20	333	20
Pg1	744	p2	(TG)8	16	10056286	10056301	TCACTTCTGCAGGTCAGCTG	59.966	TCTTATTTCAAGCGCGCACG	59.905	93	20	287	20
Pg1	745	p2	(AG)6	12	10069018	10069029	GCGGGGTGAGGAAGAAGAAA	59.964	GCATCATCAGTTGGCTTGCA	59.471	165	20	484	20
Pg1	746	p3	(GTT)5	15	10078337	10078351	GTCACAGTAGCTGTCCCACC	60.037	CGAACTTGGCCAACGTGATG	60.11	16	20	341	20
Pg1	747	c	(TA)9gatatatatatag(AC)8	47	10119533	10119579	TTGTTGGACCTCCGTTAGCC	59.964	GCCTAAGTTAACTAGCCCCCA	59.158	175	20	431	21
Pg1	748	p3	(TGT)6	18	10143193	10143210	TGCCTGAGTTGGTAGCACTG	59.965	AAGTCCAAGCAGAACCAGGG	59.889	72	20	334	20
Pg1	749	p2	(AT)6	12	10166767	10166778	GGGAGGCAACCCGATCTTTT	60.323	GTGCCTGCATGAACGCATAG	59.971	118	20	445	20
Pg1	750	p3	(TCG)5	15	10178516	10178530	AGTTTCTTCGTCACCCGCTT	59.894	CCGTCGTCGTGGAAGATACC	60.248	82	20	286	20
Pg1	751	p3	(TCC)5	15	10227275	10227289	ATCAGTGGTCGTCCCGAAAC	60.038	AAAAGGTCCAGGAGAGCACG	59.965	43	20	308	20
Pg1	752	c	(TA)6gtgggagattagaatctaatagctatatgcatagtttcatgtagcggctggaatattgaaatgtattcccgtttctaaattaaaaaagctagact(TG)6	119	10247227	10247345	GCATTCGGATCACGTAACGC	60.043	TCATCGCAGTAACCGTCGTC	60.179	148	20	462	20
Pg1	753	p2	(CT)9	18	10251388	10251405	TATCTGCTGACACGACACGC	60.456	AGGGAGAGGAGGGAGAGAGA	59.953	202	20	507	20
Pg1	754	p3	(TGA)5	15	10253442	10253456	ACACACGCTCACATCACGTA	59.687	CGTCATAGCCGCCTAATCGT	60.039	191	20	396	20
Pg1	755	p3	(CTG)5	15	10263058	10263072	GCTTTTAGCGCAGATGGAGC	59.971	ACACTTACAAGCTCGACCGG	60.039	197	20	387	20
Pg1	756	p3	(GGA)5	15	10263882	10263896	AGATCTTGCTCCATGTCGGC	60.179	GTAGCCAGAGATCGGTGCTC	59.969	198	20	370	20
Pg1	757	p3	(CTG)5	15	10268807	10268821	GCTTTTAGCGCAGATGGAGC	59.971	ACACTTACAAGCTCGACCGG	60.039	197	20	387	20
Pg1	758	p3	(GGA)5	15	10269631	10269645	AGATCTTGCTCCATGTCGGC	60.179	CGTCATCCCCTACTCCAACG	59.898	198	20	298	20
Pg1	759	p2	(AG)6	12	10311379	10311390	CTCCGCTCTTGGTCTGTTGT	59.966	AGGGCACGTGTAAACGGATT	59.964	34	20	363	20
Pg1	760	p2	(AT)6	12	10316843	10316854	GGTCATTGGCCCATCACAGA	60.034	AGAGTCAAGACGCACACGAA	59.616	222	20	470	20
Pg1	761	p2	(AT)10	20	10446590	10446609	ATCCCGAGGCACAAAGGAAG	60.035	CAACGTCTAAGCATGGGGGA	59.748	2	20	336	20
Pg1	762	p2	(TC)9	18	10458283	10458300	TCGGTTGTGTCGAGTCGTTT	59.899	AATCGGCCAAGAGTCAGTCC	59.749	206	20	492	20
Pg1	763	p3	(CAA)5	15	10718488	10718502	CCAAGACGGCCTCTACCATC	59.895	GCACTTCTCCTTCAGCAGGT	59.964	52	20	394	20
Pg1	764	p3	(GAT)5	15	10779742	10779756	ACCACAAGCCATGCTCTCTC	60.036	GATGTGTTGATGATGGCGCC	59.97	175	20	408	20
Pg1	765	p3	(CGC)6	18	10854761	10854778	GACCTAGCGACCAACAACCA	59.966	TTAGTCTACGCGGCGTGATC	59.971	142	20	301	20
Pg1	766	p4	(TTTC)5	20	10883919	10883938	ATCCCGAGGCACAAAGGAAG	60.035	ATGGGGGAGGAGGTACGTAC	60.106	92	20	418	20
Pg1	767	p2	(CT)6	12	10911218	10911229	CGGTCCAAAACCCTAGCTGA	59.676	AGTGAGCGCGAATGAAGGAA	60.037	55	20	287	20
Pg1	768	c	(CCA)8gcatcatcaccatcaccatcatcatcaccaccaccgt(CAC)13t(ACC)11(ATC)8	158	10927475	10927632	CGCGATCCTGAGTAGCATGT	59.969	AGTCTGGGGATAGCAGCTCA	60.032	123	20	445	20
Pg1	769	p2	(AG)26	52	10929385	10929436	TTTGACAACCCCCAAGGCTT	60.032	GGCATAAGGGCTACCAGCAT	59.889	224	20	432	20
Pg1	770	p2	(TC)7	14	10948630	10948643	TCTCCTCTCGCATTCGCATC	59.969	CCCCGAACAACAATCCTCGA	60.037	216	20	464	20
Pg1	771	p2	(AC)6	12	10970035	10970046	CTTCCTTTGTGCCTCGGGAT	60.035	ACCACCTTGCATCTTGCTCA	59.889	16	20	348	20
Pg1	772	c	(CGC)9agcgacgactattacgacgttgatgacgacgaggatgaaggagacgagatcgacgactaccaggaccgtgacgtt(GAC)5	117	10983795	10983911	CCTCTCCTTCGTGGACTCCA	60.612	GGATCTCGGTAGGAGTCGGA	59.892	228	20	449	20
Pg1	773	p2	(AT)6	12	10994633	10994644	ACTTGGCAAAATGGTGCACT	58.878	ACGAGCATGCTTCTCTGAAGT	59.725	122	20	374	21
Pg1	774	p4	(AAAT)5	20	10998610	10998629	GGTTTTGGTAACTTGCGGGT	58.966	AGCGTCATGGTGTGGGAATC	60.393	208	20	518	20
Pg1	775	p4	(AAAT)5	20	10998740	10998759	GGTTTTGGTAACTTGCGGGT	58.966	GTAGCGTCATGGTGTGGGAA	60.037	208	20	390	20
Pg1	776	p2	(AT)6	12	11023336	11023347	GATATCCGGCGAGGTTCGTT	59.968	CCACTTGCATGTTGCTCTACC	59.53	71	20	293	21
Pg1	777	p2	(CT)6	12	11077936	11077947	ACGAGAGGGTGCTTCCTTTG	59.965	AATCATGCAAGTGGAGGGGG	60.033	198	20	488	20
Pg1	778	c	(AG)6(TG)6	24	11081624	11081647	CTGATCGTGCTACGTACCCC	59.97	GAGGGTGCAACAAAAGGCTG	59.967	173	20	371	20
Pg1	779	p2	(CA)6	12	11095128	11095139	CAATTCACGATGGCGACGAC	59.975	ATTATCCCGACCGAGTTCGC	59.968	81	20	301	20
Pg1	780	p2	(AT)6	12	11162949	11162960	ATTGGTGCCGCATCTCTTGA	60.035	ATCCAGGTATGTCAACGGCC	59.82	21	20	294	20
Pg1	781	p3	(ACG)5	15	11167651	11167665	GGAGGATCGCTACCTTCGTG	59.969	TGGTCCTCGAACCACACATG	59.965	72	20	335	20
Pg1	782	p2	(AG)9	18	11209041	11209058	TCCACTCCCTAGCCTTGGAA	59.882	CTTGTGTCGGCTGGTCTCAT	60.037	218	20	422	20
Pg1	783	c	(AG)10ccattcgcaccaggaggacatccacaagct(AG)7	64	11232284	11232347	AATCATGCAAGTGGAGGGGG	60.033	GCTTCCTTCGAGGTGGTTGA	59.965	62	20	355	20
Pg1	784	p4	(GAAA)7	28	11271918	11271945	AGGTAGGTACGGTGCAGTCT	59.961	ATCCCGAGGCACAAAGGAAG	60.035	115	20	435	20
Pg1	785	p2	(CT)6	12	11294611	11294622	TCCTCCTTCTCCACGAGAGG	60.034	CAATGGTGGTGAGGACCGAA	59.964	186	20	473	20
Pg1	786	c	(GAG)10(GTG)6	48	11328752	11328799	TGAGCACTTTCGTTTGGGGG	60.822	CTCCTCCTCCTGAATCCCCA	60.031	210	20	523	20
Pg1	787	p3	(AGG)5	15	11329015	11329029	ATCTTGCGGGTGTGGGTATG	60.107	CCTTCCTCACATGGTTCCCC	60.034	130	20	288	20
Pg1	788	p3	(GCG)5	15	11331500	11331514	CTCTTCCTAGTCGTCGTCGC	59.973	GCAGTTTCCTCCCACTCTCC	60.036	47	20	289	20
Pg1	789	c	(TG)6atttttatatcttgtcatgaagatatggccgcattgtaaccttgttctgatgtatcaatcatgactgtaatc(TG)6attttgcatatcgcgtcatgaagatatgactgcattgtaaccttgttcttatgtatcaatgatgactacaatc(TG)8	185	11401418	11401602	AACCTGCGAGCAAGATCGAT	59.823	GTTGCTCTTAGCCAGTCCCC	60.393	211	20	555	20
Pg1	790	p4	(TTTC)10	40	11408010	11408049	ATTTCGTCGTCTGCCCTGTT	59.965	CGGTTTGGCTTTCGAGGAGT	60.603	198	20	487	20
Pg1	791	p2	(TC)9	18	11409478	11409495	TCCTCAGCTCCTCCCAAAGT	60.179	AGTCGTGCTCCTCCATACCT	60.033	229	20	338	20
Pg1	792	p4	(AAAG)6	24	11502099	11502122	CAACGTCTAAGCATGGGGGA	59.748	TCGGATTGCACATGGTTGGA	59.963	88	20	418	20
Pg1	793	p2	(CT)27	54	11527135	11527188	AGTCGTCAGATGCGCTTTGA	60.038	AGGTAGAGTGCGTCCCAGAT	60.033	152	20	470	20
Pg1	794	p3	(TCA)5	15	11537733	11537747	TGCTTCCAACTGACTTGCGA	60.179	ACTCACGATGCCACCACAAA	60.179	162	20	489	20
Pg1	795	p2	(AT)7	14	11538734	11538747	AGCGTCAGACAATCCAATGGT	59.996	GCTTGCTGGGATGTGCATTT	59.752	85	21	353	20
Pg1	796	p2	(AT)7	14	11559925	11559938	GTGCACTGCAATGTGACGTT	59.971	GGACCAGAGGTAAACGTGGG	60.037	218	20	379	20
Pg1	797	p4	(TTTA)6	24	11625707	11625730	TGTTTGGCATCGTGCTTGAC	59.689	GACCGGTCCTTATTTGGGCA	60.035	144	20	341	20
Pg1	798	p3	(CTC)6	18	11684435	11684452	TTGCTTGTGCTTGGGAGGAA	60.106	GAGGCCAAGAAGAGGTGACC	60.036	61	20	325	20
Pg1	799	p5	(TGAGG)5	25	11697077	11697101	GAAGGAAGAGACACGTGGCA	59.966	GACTTGTAACCCTGCCTCCC	60.035	134	20	333	20
Pg1	800	p3	(GTG)5	15	11722895	11722909	GGGCGCTCAGACTTCATACA	59.824	AAATGACAGGCCAACCGACA	60.179	169	20	342	20
Pg1	801	p2	(TA)6	12	11723471	11723482	ACCCTTTGGCGGTACTGTTT	59.816	GCAACACACAGCAACACGAT	59.971	188	20	416	20
Pg1	802	p3	(AAC)8	24	11761958	11761981	GTCTGGCTAGCCAACACTGT	59.965	ATAGGGGCGCTTGGAGACTA	60.106	140	20	399	20
Pg1	803	p2	(AT)8	16	11767136	11767151	TGCCAGGTTTTTAACGAAGCG	60.002	TCAAGGTTGCCTTTCTCACGA	59.86	205	21	403	21
Pg1	804	p2	(CT)6	12	11795547	11795558	GCTTCCTTCGAGGTGGTTGA	59.965	CCATCTTGGACGCGTGGATA	59.896	208	20	478	20
Pg1	805	p2	(CT)6	12	11826350	11826361	ACCGGTGATCATGGTTTCCC	60.034	CCCGGGGATTGAAACGTACA	60.036	152	20	500	20
Pg1	806	p2	(AT)6	12	11985221	11985232	GGACCACATGTGACAGATGGA	59.721	CACATTCGTGTCCCCAGGAA	59.964	144	21	333	20
Pg1	807	p4	(AGAA)6	24	12047757	12047780	CTGAGGAGCGGTCATCCATC	59.967	CAGGGGAGCTTTCTTGCTGA	59.963	152	20	386	20
Pg1	808	p2	(TC)11	22	12079806	12079827	CAACTACCCCCTTCGACACC	60.037	TGATGTGCACGAGATTCCCG	60.46	213	20	387	20
Pg1	809	p3	(GTT)5	15	12091081	12091095	ACGGGCACTTCTCCTTTAGC	60.036	CATCCGTGGCAAGAACAAGC	60.11	126	20	331	20
Pg1	810	p3	(CAA)6	18	12099502	12099519	AACACTAGCCAGGTCACTGC	59.965	GGCCCATTCACTGAGTTGGA	59.962	230	20	372	20
Pg1	811	p2	(TC)8	16	12103666	12103681	ACCGACTAAATCACGCGTGT	60.039	TTGGATTCCCGATGTGGTGG	60.035	170	20	372	20
Pg1	812	c	(GA)6tca(AG)18caaacctaggttgagggaggagagggat(CCA)5	94	12161894	12161987	ACGTGTTGGTAAGGAGGCAG	59.965	TCAACTCTTGGGCCGAATCC	60.035	100	20	424	20
Pg1	813	c	(TC)16c(CT)9	51	12243159	12243209	TGAACCAGGCACTACAACAGA	59.234	GGACCTTGCTGCCCACATAA	60.323	188	21	482	20
Pg1	814	p2	(CA)6	12	12251509	12251520	CCCCAAAAGAACCGGGCTAT	60.034	TCCCTTAACCTTGGACAACCC	59.574	62	20	391	21
Pg1	815	p2	(AT)6	12	12264741	12264752	AGAAGCATGCTCACGTTCCA	59.965	CTCCTGCACACCGTACAAGA	59.683	228	20	415	20
Pg1	816	c	(CGTGT)6cgagtcgtgtcgactcgagtcgagaagagaccga(GACCGT)6	100	12283918	12284017	CTGCTCTCTGCCATTCCCAA	60.035	TGACTGACATACGCGTCGTT	59.761	153	20	402	20
Pg1	817	p4	(CTTG)5	20	12314887	12314906	GCATCCTGCTATTCGCTCCT	59.965	TTTGAGCAAGAACCGTGGGG	60.822	124	20	350	20
Pg1	818	p3	(GCA)7	21	12337449	12337469	GGGCAAAGCTTGACGAGGTA	60.321	GCCGATCTCCAATCCACACA	60.108	49	20	382	20
Pg1	819	c	(TC)18cctccctcc(CT)6	57	12352695	12352751	TACAGTAGCGGCCCGAGATA	59.891	TAGGATGCCGCCACTAACAC	59.823	72	20	372	20
Pg1	820	p3	(CGG)5	15	12359116	12359130	GATCCGGCCGATCAGAGAAG	60.039	ATTGGGTTTGCCAATGGTGC	59.963	161	20	400	20
Pg1	821	p3	(ACG)5	15	12367928	12367942	ACGGGGCAAGAAGGGAAAAA	60.106	GGTTGACCGACGTTTTGTGG	59.972	200	20	381	20
Pg1	822	p3	(TCC)5	15	12407149	12407163	GTTCTCTTGCCACCGGAGTC	60.671	TTCAGGGTGTGACATCGTCG	60.039	158	20	286	20
Pg1	823	p2	(AT)8	16	12469090	12469105	CGATCATCACCGGCCATGTA	59.967	GCGTCGCACCAATTGTATCC	59.972	105	20	374	20
Pg1	824	p3	(GGA)5	15	12487296	12487310	GGCCAAGACGTTCGAGGAAT	60.391	CGTCTTCCTGATGAGCTCCC	59.896	148	20	436	20
Pg1	825	p2	(GC)6	12	12489035	12489046	CAAACTCCGGTGGACGTACA	59.968	TTTTTGCCCCCTCTCGATCC	60.034	95	20	349	20
Pg1	826	p3	(CCG)5	15	12495754	12495768	CTGGAACACGATGTCCACCA	59.965	CCAGCTGTCTTGCAAGAGGA	59.964	84	20	411	20
Pg1	827	p2	(AT)12	24	12502269	12502292	CAACGTCTAAGCATGGGGGA	59.748	ATCCCGAGGCACAAAGGAAG	60.035	102	20	421	20
Pg1	828	p2	(AC)6	12	12510273	12510284	TTGGACAGCTCCTAAACGCA	59.605	ATCTCCCTCCTCCTGGCTTC	60.4	188	20	503	20
Pg1	829	p3	(AGA)5	15	12559326	12559340	AGGAGGAGTTCTAGCAGGGG	60.032	CTCTTCTGGCTCCTCCTCCT	60.032	195	20	307	20
Pg1	830	p3	(TAT)5	15	12592034	12592048	CCTACCATCCAAACAGTGCCT	59.995	CTTGGTGGCATCGTCGTCTA	59.827	119	21	434	20
Pg1	831	p2	(GA)15	30	12594105	12594134	CCGTGTGTGATTGGTTGCAA	59.616	AGCCACGTTGATGAAAACACG	60.003	112	20	302	21
Pg1	832	p2	(TG)7	14	12598758	12598771	CCAGATTAACCGATGGCCCA	59.817	ACCTTGCAGTCACTCAGCTC	59.965	19	20	304	20
Pg1	833	p2	(AT)7	14	12603826	12603839	GAGTTGCCGAGCGTATTTGC	60.248	GGTGAGCAAGTCCTCCAGTC	60.037	141	20	471	20
Pg1	834	c	(GT)26tt(GA)11	76	12625581	12625656	ACCTGTCAGAGAGGGAGGGA	61.15	CAGTGTTCCCTTCGACGACG	61.002	229	20	371	20
Pg1	835	p3	(GGC)6	18	12627695	12627712	TACCAAACTCGGTTCGGCTC	60.038	TGCCGTCTTCGTTTCCATCA	59.966	64	20	308	20
Pg1	836	p3	(CTG)5	15	12664052	12664066	TTCGTGACATCCACCTTCGG	60.038	GGGGCGGATATGGCTAAGAC	60.036	175	20	494	20
Pg1	837	p2	(CA)8	16	12669768	12669783	CCGTGGAAGGCAACAATTGA	59.042	GCTGGACCTACGATCATGCA	59.895	127	20	408	20
Pg1	838	p3	(CCG)6	18	12672297	12672314	CACTTCGTCACGTTCCCTCA	59.968	GGTGGTTCGGGGAGTTGTAC	60.321	182	20	347	20
Pg1	839	p3	(GAG)9	27	12672606	12672632	GTACAACTCCCCGAACCACC	60.321	TCGTCGTCGTCTTCATCGTC	59.906	19	20	302	20
Pg1	840	p2	(AG)10	20	12679202	12679221	AGCCACATCGATCGATCACC	59.967	CTGGCCTTCCCAAATTTCGC	60.109	160	20	368	20
Pg1	841	p3	(TAG)5	15	12681108	12681122	CCCGAAGCTTGACCAACGTA	60.32	TTTTTCAACCAGCAGCGGTG	59.898	85	20	332	20
Pg1	842	p2	(CA)6	12	12681649	12681660	GAGCAAAGCTGAATCACCGC	60.179	CGCTCTGGTCTGGTGTTCTT	59.966	36	20	305	20
Pg1	843	c	(AACC)5ttcttccatgctctccatgaccatctcttctttgctcccgcaacagagaaggaacgcagatttacatg(TA)7	102	12681853	12681954	AAGAACACCAGACCAGAGCG	59.966	GCAGTCGATCAGCACCTTCA	60.39	82	20	390	20
Pg1	844	p3	(GCC)5	15	12718852	12718866	ATTGCTTGCCACTTTGCCAG	59.966	CAGGTTCACGTTGTTGCAGG	59.971	140	20	327	20
Pg1	845	p2	(CT)7	14	12721661	12721674	GACGCCACCAGTCTTCTCAA	59.966	CCTGTCCGCTCTACGCTTAG	59.97	214	20	394	20
Pg1	846	p3	(GCC)5	15	12747444	12747458	AAGAGTCTCTCCGCCATCCT	60.033	AGCAGCAGCAACAGTCTCAT	59.964	214	20	459	20
Pg1	847	p4	(AATA)20	80	12748127	12748206	GACCGTGTCGCTGTCCTAAA	60.039	TGCTCCCCACTTTGCCTAAG	59.962	131	20	420	20
Pg1	848	p3	(CTC)5	15	12759884	12759898	CGCAATGTCGGAAAGCACAA	60.041	ATCATGTTGGTGGCCCGAAT	60.033	168	20	505	20
Pg1	849	p2	(AC)15	30	12766660	12766689	ACTACGCTCGGCAAAGCTAG	60.179	CAGTCACAGTAGGCCCTTGG	60.036	97	20	418	20
Pg1	850	p2	(TA)9	18	12781543	12781560	CCACACGTACGGGGATGAAA	60.037	GGGTTTGGAATGCTTGCCTG	60.037	125	20	437	20
Pg1	851	p3	(CTT)6	18	12789153	12789170	CACTTAGTCCCCGCAACGAT	60.108	GTTGGACGCCTCCTAATCCC	60.179	123	20	446	20
Pg1	852	p2	(CT)7	14	12793562	12793575	AAGGGCCTCTCCTTGCTAGA	59.957	ACACAGCCAAGACTGCAGAA	59.819	129	20	473	20
Pg1	853	p3	(CTC)5	15	12806985	12806999	CCGCTACATCATCCTCCTCG	59.758	GTTAGCACAGGAGCGATCGA	59.899	169	20	315	20
Pg1	854	p2	(AG)7	14	12833493	12833506	CATCTGCAACCGGTTTGAGC	60.11	AGTGGACGAGTCTCCATCCA	59.96	227	20	381	20
Pg1	855	p4	(GGGA)7	28	12833722	12833749	GTCGTGGATGGAGACTCGTC	59.901	GGAGGAGCCCAAGGACAATG	60.395	129	20	384	20
Pg1	856	p3	(ACA)5	15	12839674	12839688	CGCAGCAACAACAACTTCGA	59.973	ACCGAGCACTACACCTTGTG	59.966	231	20	362	20
Pg1	857	p3	(CGA)5	15	12867897	12867911	CGGCAAGACGAAGGACATGA	60.39	ACACACTACAAACCGGTGCA	60.108	85	20	345	20
Pg1	858	p2	(CT)6	12	12871024	12871035	CAACTACAACGGCCGGATCT	60.108	AGGGAGGGTGAGAGGACATC	60.032	195	20	300	20
Pg1	860	c	(AG)6g(GA)9	31	12916183	12916213	GAGGGACATTAGGGGAGGGT	60.03	TCACCCAGTAAAGCATGCGT	59.964	62	20	362	20
Pg1	861	p2	(TA)6	12	12919862	12919873	ACCGACGAGGAGTGTAGTCA	59.964	GACGCGAACCAATTGCAACT	60.04	65	20	377	20
Pg1	862	p3	(AAT)5	15	12926194	12926208	GAGTACAGAGTGCCACCACC	60.037	TCGACAAGCATAGGTTCTCGA	58.911	37	20	362	21
Pg1	863	p2	(TA)7	14	13011475	13011488	GGCTGGGTGGGTGTAGAATC	60.107	GCTCTACCTCAAGTCGCTCC	59.898	195	20	403	20
Pg1	864	p2	(TG)19	38	13020789	13020826	CGTCGAAGTGCCACAAGATG	59.56	CACCATGCATTCCTTCGCTG	59.9	137	20	470	20
Pg1	865	p3	(CGA)6	18	13037897	13037914	TCATCCATGAGTAGTCGCGC	59.969	TACGAGGGGCACATGAGGTA	60.033	73	20	340	20
Pg1	866	p2	(GA)7	14	13101298	13101311	ACTTTCTACGAGCCGAGCAC	60.109	CCACTCCTGTTCCGACAACA	59.894	67	20	291	20
Pg1	867	p3	(CCG)6	18	13133685	13133702	GCGTGGGAACAAACCTTTCC	59.968	TGTTTTGCATATGGGCCCCT	59.958	121	20	349	20
Pg1	868	p3	(CCG)7	21	13135630	13135650	TCACCTCGGAGGCCATCTAA	60.033	TCGCGATCCGGATATTTGCA	59.967	156	20	421	20
Pg1	869	p2	(GA)6	12	13144295	13144306	AGTGAGGAGGAAGACGAGGG	60.324	AGTGTGTATGGCTCAAGGGC	60.035	231	20	417	20
Pg1	870	p3	(GCG)5	15	13149637	13149651	AAAAGGAGAGCTGTGGTCGG	59.965	GTCCAGACCCCCTATCCCAA	60.327	32	20	380	20
Pg1	872	p3	(GGA)5	15	13155073	13155087	CGAAGAGGATGACGACGAGG	59.972	GTGATGCTTCAGCTCCCACT	60.036	178	20	491	20
Pg1	873	p3	(CTC)5	15	13161618	13161632	CCGTGGTCGTGGTAAGGAAA	59.966	CCTTGTGTTTGAGTTGCGGG	59.969	193	20	360	20
Pg1	874	p3	(GCT)6	18	13171530	13171547	TTCTTCCTCCTCTCCCTCCG	60.033	AGTCCCCATCCGGAATCAGA	60.031	37	20	328	20
Pg1	875	p3	(CGA)7	21	13195894	13195914	AGAAAGAGCGGCGAGAAGTC	60.109	CTGAAAACGGTCCTGCAACG	60.041	192	20	298	20
Pg1	876	c	(AGT)5(TGT)5	30	13213411	13213440	GCACTTCTCCTTCAGCAGGT	59.964	CTTCCAAGACGGCCTCTACC	59.824	134	20	482	20
Pg1	877	p3	(CCT)5	15	13231940	13231954	CTCGCCTTGTCCGAAATCCT	60.108	CCGAGGCAGAAACCCTAAGG	60.108	101	20	433	20
Pg1	878	p4	(GGCA)6	24	13239776	13239799	TGAAGTGAAGGAGTCCACGC	59.966	GACAAGGCGAGGGGGTTTTA	59.963	40	20	309	20
Pg1	879	p3	(CGG)5	15	13283409	13283423	CCCTCCCTCCTCTCCAATCA	60.031	CTCTTCCCTTGGCCCCAAAT	59.958	10	20	294	20
Pg1	880	p3	(GAA)5	15	13312669	13312683	GGCACATCGCAATGGACATC	59.97	CCCTTTGGAGACAGTCGACC	60.037	195	20	405	20
Pg1	881	p4	(TTTC)6	24	13322030	13322053	ATCCCGAGGCACAAAGGAAG	60.035	CAACGTCTAAGCATGGGGGA	59.748	95	20	422	20
Pg1	882	p3	(GAG)5	15	13345648	13345662	TGGATTTCCGCCCCTTTCTC	60.034	TCTGTGACTCTCGGTGAGGG	60.609	17	20	329	20
Pg1	883	p2	(TC)9	18	13412654	13412671	CTTTCGGGGCTCTTCTGGTT	59.963	AGTGCTGAGAAGACAACGCA	59.895	167	20	499	20
Pg1	884	p2	(AT)7	14	13434867	13434880	GTTGCTTAGTTGCGTGGCTC	60.11	TGGCGTGTGATGTGATGTGA	59.965	95	20	349	20
Pg1	885	p3	(TCC)5	15	13444075	13444089	CCTCCCATGCATGCTCTTCA	60.107	CCACCCAGCGGAAACTACAT	60.035	31	20	308	20
Pg1	886	p3	(TGT)5	15	13494683	13494697	CTTGCGCTTGCGATTAGGAC	59.973	GTAGACCCTCGAGCAAGGTG	59.826	197	20	471	20
Pg1	887	p3	(ACC)7	21	13525437	13525457	CCCCTTGGCGTCTTTCTTCT	59.963	TCTACGTCTGCATGATCGCC	59.969	211	20	437	20
Pg1	888	p2	(AT)8	16	13526460	13526475	CTGGATATCTTCGCGTGCCT	59.967	TTCGACAAGCTCCTCAGGTG	59.682	127	20	304	20
Pg1	889	p2	(TA)6	12	13534484	13534495	CATCTATCTCGCTGGGCTGG	60.038	TATGCGTGTATCGGGCACTC	59.968	72	20	403	20
Pg1	890	p3	(TTC)5	15	13535949	13535963	GCACAGTTCCAACTCCTCCA	59.891	GCCATGCACCATCAACGAAG	60.179	26	20	304	20
Pg1	891	c	(AC)7(AT)8	30	13564833	13564862	TTGCCGAGCGTAATTGCATG	59.901	GCAGGCCCTTGGACTTAGTT	59.962	131	20	460	20
Pg1	892	p3	(GGC)5	15	13585476	13585490	TGCTCCTGGTCGCGATATTC	59.968	AAGAAAGCCCTGTAGCGCAT	60.035	152	20	323	20
Pg1	893	c	(TA)8gtagtcttattgataaccggatgttttttgtatgagaaactctagggttta(TC)7	81	13586441	13586521	GCATACGTGGGTAACTTTTGGG	59.837	CGCAAGAATGGCAAGCAACT	60.039	179	22	507	20
Pg1	894	p2	(CT)6	12	13596152	13596163	TACCGCTCAGTCTCCCTTCA	59.961	ATCAACATGGCCGGTAGTGC	60.748	60	20	318	20
Pg1	895	p2	(CT)9	18	13635366	13635383	TAGAGGACCCTACTCGCGAC	60.179	TACTCCTTCCGCAACCACAC	59.966	92	20	325	20
Pg1	896	p2	(AG)7	14	13675330	13675343	TTCCCCGCATTGTCTCTTCC	60.035	ATGGTGGTCATGGAGGCGAG	61.976	103	20	442	20
Pg1	897	p3	(CCG)5	15	13697710	13697724	GCTCTCTCTGGGTTGCTGTT	59.964	GTGAAAGGGGAAGCGAAGGA	59.964	134	20	445	20
Pg1	898	p3	(CGA)5	15	13702919	13702933	CTTGGAGTAGTCGCGCTGAT	59.899	ACCTCGACCGCAGATGAAAG	60.109	77	20	314	20
Pg1	899	p3	(AGT)6	18	13709947	13709964	GCCATCCTTCTTCTTGCCCT	60.034	ACGCCAAGTACGACACCATT	59.966	17	20	354	20
Pg1	900	p3	(CCG)5	15	13719457	13719471	TTCCTGCCATTTTCCCCTCC	59.959	CAAGGACGTGAACTTGCAGC	60.041	31	20	371	20
Pg1	901	p2	(TC)6	12	13759577	13759588	GGTGCACTGTGTTCGATTGG	59.762	GCTCTCAGCAAGTCCCATGT	60.036	113	20	444	20
Pg1	902	p2	(GA)7	14	13769667	13769680	GAAGAGATGCTCGGGGATGG	59.965	CATTAGCTCCCAGCCCACAA	60.034	15	20	322	20
Pg1	903	p2	(TC)6	12	13804193	13804204	GGTGCACTGTGTTCGATTGG	59.762	GCTCTCAGCAAGTCCCATGT	60.036	112	20	444	20
Pg1	904	p2	(AG)6	12	13905456	13905467	AATCATGCAAGTGGAGGGGG	60.033	GCTTCCTTCGAGGTGGTTGA	59.965	9	20	306	20
Pg1	905	p2	(TC)8	16	13942598	13942613	CTTTTGCAACCCCAGCTCAC	59.967	CTGTGCACAAGAGAGAGGGG	60.037	106	20	455	20
Pg1	906	p3	(AGA)5	15	13945149	13945163	GGGCGTTTTCCTACTGGACA	59.964	CCATCTGCGTCTGCCTCTAG	59.968	134	20	363	20
Pg1	907	p2	(CT)18	36	13999929	13999964	GTGGGGGAGTGGTGTTAGTG	59.964	CCACTGTTACCACCAGCCTT	59.89	54	20	331	20
Pg1	908	p2	(TA)7	14	14009699	14009712	GTCAACCAGCCTTAGCACCT	59.963	GTCTGACAAGTCGGTGTGCT	60.249	10	20	350	20
Pg1	909	p2	(AT)6	12	14040343	14040354	AGGTTTTTAACGAGGCGGGT	59.891	TCACGGAGCCTTTTTCACGA	59.895	209	20	355	20
Pg1	910	p2	(GA)6	12	14048475	14048486	GCTCTCAGCAAGTCCCATGT	60.036	GGTGCACTGTGTTCGATTGG	59.762	67	20	398	20
Pg1	911	p2	(CA)6	12	14081744	14081755	CCCTTACCCTCACCCCCTTA	59.955	TAAGCCATGCACGGACCAAT	60.035	207	20	499	20
Pg1	912	p3	(CTC)12	36	14089345	14089380	TTGACGCGGGCTTTTAGTCT	59.966	TTGACGACAGTGACAGACCG	59.97	37	20	372	20
Pg1	913	p4	(TTTC)10	40	14097255	14097294	ATCCCGAGGCACAAAGGAAG	60.035	ATTCGGCGATGAACGTGACT	60.109	101	20	357	20
Pg1	914	p4	(AAGA)5	20	14136382	14136401	GGCGATGTACGTGACTTCCA	60.109	ATCCCGAGGCACAAAGGAAG	60.035	207	20	441	20
Pg1	915	p2	(TA)6	12	14153081	14153092	TCCTTAAAGGTTGGCGGACC	59.963	TGGATGCACGTTTATTAGTGGGA	60.055	39	20	336	23
Pg1	916	p2	(AT)10	20	14156880	14156899	TCACGCAGCATGGCAAAATC	60.109	CCAAGGAAGCTGGCACCTAA	59.962	211	20	501	20
Pg1	917	p3	(CTC)6	18	14208081	14208098	ATCAAGGATAGGCGCCATGG	59.963	CATCCGCTCCACCTCCATAC	59.966	75	20	323	20
Pg1	918	p2	(TC)6	12	14260150	14260161	AGCAACAAATGGCTAGGTTT	55.81	CGGGCTGGGCTAGAAGAAAA	60.035	19	20	291	20
Pg1	919	c	(AT)11annnnnnnnnnnnnnnnnnnnnnnnnnnnnnnnnnnnnnnnnnnnnnnnnnnnnnnnnnnnnnnnnnn(TA)7	104	14274160	14274263	GCGCGACTTACATTTGCTCC	60.248	TCGAAGAACGGAACAGCCTC	60.039	125	20	472	20
Pg1	920	p3	(TGA)6	18	14280180	14280197	CACGGATCAAGAGCGGAGAG	60.249	TTTCTGATGCGGCGATTCCT	60.108	142	20	487	20
Pg1	921	p2	(AT)12	24	14284133	14284156	CCTTGGGGCAGTAGACCTTC	59.747	ACGCAATTTGGGGGAAGACT	59.888	38	20	299	20
Pg1	922	p2	(TC)8	16	14290069	14290084	AACTTGTGCCACTTGTGGGA	60.034	AAAGATTGCCGGGTCCCTTC	60.323	182	20	491	20
Pg1	923	p2	(CA)6	12	14294175	14294186	CTAGCCACAACCCACACACA	60.179	AATGTTCGTGCGTGTGTGTG	59.973	226	20	499	20
Pg1	924	p2	(CA)6	12	14328617	14328628	ACATGTGAGACGAGCAGTGA	59.038	ACGGCTCTAAAGTCCAACCG	60.038	187	20	448	20
Pg1	925	p3	(CCA)6	18	14353402	14353419	CAACAGTTCAGGCAGTGCAC	59.97	AGCTCATGAACTCCCTGTGC	60.036	228	20	421	20
Pg1	926	p2	(AT)10	20	14365927	14365946	CAACGTCTAAGCATGGGGGA	59.748	ATCCCGAGGCACAAAGGAAG	60.035	183	20	515	20
Pg1	927	p2	(GA)6	12	14378557	14378568	GACGTGGTGTCGGAAGTACC	60.388	TCTCCGTGTTTGTTTGATGGC	59.393	7	20	340	21
Pg1	928	p3	(TCA)5	15	14381472	14381486	GTAGGGCACATCTCCACTGG	59.821	TAAGGTTTTGGGTCCCACCG	59.889	229	20	513	20
Pg1	929	p2	(GA)7	14	14452394	14452407	TTCCTTACAGAAGACGGCGG	59.754	AGACCACCACCACCGTAGTA	59.887	144	20	305	20
Pg1	930	c	(AC)8(AT)10	36	14455795	14455830	GCCAAAAGCCCTCGACAAAG	60.039	CTCATCGTAGGCCCTTGGAC	59.895	159	20	472	20
Pg1	931	p2	(TG)6	12	14464421	14464432	ACGATTGGTAGTGAGTGCCC	59.751	GACTGCACTGCACCTTCTCT	59.965	170	20	332	20
Pg1	932	p2	(AT)6	12	14465008	14465019	GTTGGTTTGCTCTCGATCGC	59.905	ACAAGAATGGACATGGGCGT	59.962	173	20	480	20
Pg1	933	p2	(AT)6	12	14465314	14465325	ACGCCCATGTCCATTCTTGT	59.962	AACTTTCGGCGAGGCGATAT	59.896	155	20	464	20
Pg1	934	p2	(AT)7	14	14486617	14486630	GGCTATCAGGAGGCCTCTCT	60.179	GGTTTTTAACGAGGCGGATCC	59.601	33	20	303	21
Pg1	935	p3	(CAT)5	15	14489147	14489161	CAGAGTTCTGGTGCGGTGAT	60.037	AGCAGAAAAGACGGCTCACA	59.893	28	20	326	20
Pg1	936	p2	(AT)6	12	14499177	14499188	AGGGCCTGGTAGCAGTAGAA	59.957	ACAAGAATGGACATGGGCGT	59.962	205	20	491	20
Pg1	937	p2	(CA)7	14	14499370	14499383	AGGGCCTGGTAGCAGTAGAA	59.957	ACAAGAATGGACATGGGCGT	59.962	12	20	298	20
Pg1	938	p2	(CT)6	12	14499573	14499584	ACGCCCATGTCCATTCTTGT	59.962	GAAAACGGGAGAAGGAGGCA	59.964	76	20	368	20
Pg1	939	p3	(TCA)5	15	14509900	14509914	CCTGAGTTCTGATGTGGCGA	59.753	CGGAGAGCAAAGCTTGAAGC	59.832	25	20	359	20
Pg1	940	p4	(TTTC)5	20	14521390	14521409	ATCCCGAGGCACAAAGGAAG	60.035	GCGATGTACGTGACCTCCAA	60.109	91	20	329	20
Pg1	941	p3	(TTG)22	66	14588782	14588847	AGATTCTCTGCACTTGGCCC	60.035	CTGGCTGTGTTCGAGGGATT	60.036	221	20	467	20
Pg1	942	p3	(GAT)5	15	14611320	14611334	ACTCACGATGCCACCACAAA	60.179	TCTCTTTCTGCAGCTGCTGT	59.604	28	20	328	20
Pg1	943	p2	(AT)7	14	14631352	14631365	AAAGCCCGAATCACGTGTCT	59.965	ACGAAACACGCAATTTGGGG	59.969	84	20	296	20
Pg1	944	p3	(CTG)5	15	14632880	14632894	ATCCTCCTCTTGTTCGGGGA	59.957	GTTAAGACCATTGTGCGGGC	59.83	192	20	484	20
Pg1	945	p2	(GA)6	12	14661228	14661239	AAGGGGCAGGGTTGTTTTGT	60.326	AGCCTCCTCTCCATTTCCCT	59.955	191	20	420	20
Pg1	946	p3	(CAA)5	15	14668252	14668266	AACACCAAGTACGACGCCAT	59.966	CTTGAGCTGGTAGCACTGCT	60.037	167	20	436	20
Pg1	947	p3	(GTT)7	21	14689125	14689145	CCTGTGCGTTGATGTGGTTG	60.04	AACACTAGCCAGGTCACTGC	59.965	9	20	291	20
Pg1	948	p2	(GA)6	12	14693718	14693729	TTGTAAGGGGCAGGGTTGTT	59.441	CCACCAAACCCCCTTTTCCT	60.105	184	20	283	20
Pg1	949	p2	(GA)6	12	14749625	14749636	GGGCAGGGTTGTTTTTGTGG	60.179	GTTCTGGACGCGATCTAGGG	59.969	191	20	351	20
Pg1	950	p3	(GAG)6	18	14782919	14782936	TTGACGACAGTGACAGACCG	59.97	AATGCTTTAGTCCCGGGTGG	60.034	139	20	438	20
Pg1	951	p2	(TC)6	12	14790918	14790929	GGTGCACTGTGTTCGATTGG	59.762	GCTCTCAGCAAGTCCCATGT	60.036	112	20	442	20
Pg1	952	p2	(AT)8	16	14818971	14818986	TTAGGACATGGGGCTCCGTA	60.032	TGGTACATGCATTGTTCCTTCT	57.967	78	20	331	22
Pg1	953	p3	(GGC)5	15	14822608	14822622	TTATAGGGCGGAGGGGGAAA	60.03	AAAGCACACCTGAGAGCTCC	59.964	177	20	348	20
Pg1	954	p3	(CTC)6	18	14880960	14880977	AATGCTTTAGTCCCGGGTGG	60.034	TCGGCGAATTATTCCGAGGG	59.967	76	20	321	20
Pg1	955	p3	(CAC)6	18	14952745	14952762	CATATCCGGATGAGGACGCC	60.109	CTTGCTGATGACCGCATTCG	59.973	202	20	359	20
Pg1	956	p2	(CT)6	12	14953390	14953401	TTGAGTGCCTTGGCTGAACA	60.107	CAGGGCAGGGCGTTATGTTA	60.107	227	20	482	20
Pg1	957	p3	(GCC)6	18	14957649	14957666	GAAGGCAAGGTCCAACTCGA	59.965	AGGCCTTCTCATGTCCTTGC	60.035	101	20	345	20
Pg1	958	p2	(CT)6	12	14970437	14970448	TCGGGACTTTTACGCGACTT	59.685	TCGTACTCAGCAAGTGTGGG	59.683	114	20	449	20
Pg1	959	p2	(TA)7	14	14973512	14973525	TTCAAATGCAGCTCACGTGC	60.04	TAATGGGCCCAATTCCACCC	60.032	146	20	425	20
Pg1	960	p3	(AGA)5	15	14984469	14984483	TAGCAGATCTGGACGGGGAA	60.033	TCTTGCCTGGCGAAATCCAT	60.034	185	20	480	20
Pg1	961	p3	(CAA)5	15	14992154	14992168	CCAAGCTCCCATGCAGTACA	60.035	TGCCGAAGTTGTTGTTGCTG	59.9	121	20	428	20
Pg1	962	p2	(CT)6	12	14999300	14999311	TACAAAGAGCCACTCACGCC	60.32	ACACACGGCATGATCAAGGT	59.963	231	20	505	20
Pg1	963	p2	(TA)10	20	15004230	15004249	AAAGAGTGATCCCGAGGCAC	59.749	GGAGGAGGTCGGTACAATGC	60.179	79	20	359	20
Pg1	964	p3	(CTG)7	21	15039853	15039873	CAGTGAGCTCCTCAACTGCA	59.966	AGCCGAAGAAGAAGAAGGCC	60.036	102	20	419	20
Pg1	965	p3	(GCT)9	27	15060820	15060846	TCGTAGTGGTAGCACGTCCT	60.322	TCCCGAAAAATCGTCCTCCG	60.109	33	20	334	20
Pg1	966	p3	(CTC)6	18	15076571	15076588	AATGCTTTACTCCCGGGTGG	60.034	TGGCGTCGGTGAATTATGCT	60.108	77	20	338	20
Pg1	967	p3	(CTC)6	18	15137991	15138008	TCCGTTAGGGAATTGCACCC	60.035	CATCCGCTCCACCTCCATAC	59.966	141	20	323	20
Pg1	968	p2	(AT)6	12	15153143	15153154	AAAGATGATTCGGCTCGGCT	59.821	AACTCGATTCGGCTCGGTTT	60.038	165	20	502	20
Pg1	969	p3	(TGA)5	15	15157026	15157040	CCCTCATGAAGGCAAGAGCA	60.035	GGTGAACCATGGCTAGCTGT	60.035	174	20	296	20
Pg1	970	p3	(AGA)5	15	15161907	15161921	TGCCACGTGTCTCTTCCTTC	59.966	CTTCTGGCTCCTCCTCCTCT	60.032	104	20	305	20
Pg1	971	p3	(AGC)5	15	15177858	15177872	TGAGAATGTCGCTGTGTCCC	60.037	GTGAACTCTCATCACGCCCA	60.037	177	20	319	20
Pg1	972	p2	(GA)6	12	15185236	15185247	TCGTGAGCTTTTCTTCGGCT	59.966	AGGGCACGTGTAAACCGATT	59.964	168	20	363	20
Pg1	973	p3	(TTG)7	21	15196380	15196400	CTACTTGGAGTCGGGATGGC	59.895	GCATTTCGTGAACACCGGTC	60.11	146	20	375	20
Pg1	974	p2	(AG)15	30	15240668	15240697	CACTATCGGGCTGCTACCTG	59.967	CACAACAGGCTGACAGTTGC	59.97	157	20	317	20
Pg1	976	p2	(AT)10	20	15258281	15258300	GCTGAAGATGTTGCTGGTGC	60.109	TAGCCCACCATTGTCACACC	59.962	81	20	321	20
Pg1	977	p3	(CTG)7	21	15273965	15273985	CGATCCCCGATCCACACAAA	60.108	GTCGCGGGTGTTCCAATTTC	60.11	141	20	419	20
Pg1	978	p2	(AG)6	12	15295238	15295249	TTGCCCTCGAAGGATCTTCG	59.824	GCTTCCTTCGAGGTGGTTGA	59.965	158	20	303	20
Pg1	979	c	(TA)6(CA)7	26	15346888	15346913	TGCACTTCAAACTTGGAGACA	58.002	ATTGAAGAACACCTTAAGGG	52.747	155	21	485	20
Pg1	980	p2	(AT)8	16	15369465	15369480	ACCGTTCAGAATACCAAGACCT	59.096	TGAAATGCTCCTCGGTGCTT	59.963	175	22	353	20
Pg1	981	p3	(GGT)6	18	15450913	15450930	CGTGGAGCGAGGAGATTTGT	60.109	GTCACCAAAACCACCAGCAC	59.898	210	20	398	20
Pg1	982	p2	(TC)7	14	15451614	15451627	TGTCTTGAGTAGCAGCTGGC	60.037	TGCACAACAAACTCAAGGGC	59.541	65	20	399	20
Pg1	983	p2	(TG)6	12	15464940	15464951	AGGTGTTCGTGTGACGGTAC	59.969	ACCACTGTGGATCTACCGGA	59.959	85	20	312	20
Pg1	984	p3	(GTT)22	66	15480503	15480568	TGCCTGAGTTGGTAGCACTG	59.965	GACGAAGAGGACAAGGCCAA	59.965	80	20	417	20
Pg1	985	p2	(AG)6	12	15489628	15489639	CTCCGCTCTTGGTCTGTTGT	59.966	GTCTCTCTGCGCTCACTCTG	60.179	36	20	300	20
Pg1	986	p2	(AG)6	12	15513238	15513249	CGGACGAGAGGATACAGAACC	59.666	TTTTCTCGGTGACCCTTCGG	59.966	150	21	397	20
Pg1	987	p4	(TTTC)7	28	15579796	15579823	ATCCCGAGGCACAAAGGAAG	60.035	CAACGTCTAAGCATGGGGGA	59.748	94	20	419	20
Pg1	988	c	(CTA)8t(TAC)6tatacaacaacaactacaactactatgctg(CTA)5	88	15601945	15602032	GGAAACCTCCCGGATTGTCA	59.673	AGGAGTGGCATAGTAGTAGTACT	57.35	69	20	403	23
Pg1	994	c	(CTA)6tgctactactattagtacta(TAC)5tag(TAC)26ttcttcct(CTA)20	202	15604577	15604778	TGCTACTACTACGCTGCTGC	59.899	ATGTGTCATCTGGCTTCCGG	60.108	231	20	507	20
Pg1	995	c	(CTA)18ttgttgctgctatactactactataccactactca(ACT)5at(TAC)6tatacaacaacaactacaactactatgctg(CTA)5	169	15605250	15605418	CCTCCCGGATTGTCACGAAA	60.037	AGGAGTGGCATAGTAGTAGTACT	57.35	201	20	484	23
Pg1	998	c	(ACT)5gctactgctcctactgctgctactactactgctgctactactactgctgctcctactactgctgctcctactactgctgctcctactactactgctc(CTA)20	172	15606180	15606351	CTACGACTGCTGCTCCTACG	59.972	AATTCGAACCCGTCTGACCC	60.037	230	20	555	20
Pg1	999	c	(CTA)27(TAC)5ttactactactactatt(CTA)15	158	15610974	15611131	CCTCCCGGATTGTCACGAAA	60.037	AGCAGCAACAACATAGTAGT	54.686	201	20	544	20
Pg1	1000	c	(ACT)6atgttgttgctgctactactatgctactactacttataatactctaatactactactactatg(CTA)11cttatactactatactca(ACT)48	276	15611237	15611512	ACTACTACTGTGCTACTCCT	54.31	GCAGCAGTAGTAGTAGCAGCA	59.865	204	20	548	21
Pg1	1002	c	(GCT)6actactactatgctactactatttgtactatactactactactgtactactactagtactatgctactactatactactac(TAG)7	120	15613135	15613254	TTCCAGGCCTTTTACGGGTC	59.963	GGTGGTGCGATGCCTTAAAC	59.83	200	20	461	20
Pg1	1003	p3	(AGA)6	18	15628342	15628359	GGTTGAGGAAGACCCAGTGG	59.963	AAGCACTGTGCCATCGTACA	59.965	220	20	349	20
Pg1	1004	p3	(TTG)7	21	15638428	15638448	CTACTTGGAGTCGGGATGGC	59.895	GCATTTCGTGAACACCGGTC	60.11	146	20	378	20
Pg1	1005	p2	(AG)13	26	15673434	15673459	CACTATCGGGCTGCTACCTG	59.967	CACAACAGGCTGACAGTTGC	59.97	157	20	317	20
Pg1	1006	c	(AT)10gtatgtatatatgtatatatg(TA)6tgtatatatg(TA)6tgtatg(TA)6	93	15679801	15679893	TTTGTGGAGTTTGGGGCCTT	60.032	TAGCCCACCATTGTCACACC	59.962	125	20	404	20
Pg1	1007	c	(AG)6atg(GA)6	27	15702336	15702362	TGTGGGTGCACATATGGAGT	59.009	CTTCCTACTTCGATCCGGCC	59.968	76	20	413	20
Pg1	1008	p3	(ATT)6	18	15709439	15709456	CACTGTCCACCGTGGTATGT	59.68	TGGCCAGAGACATACCCAGA	59.957	165	20	288	20
Pg1	1009	p2	(AT)8	16	15716012	15716027	TGCTTCACCTTCTGCTCCTG	59.964	CGTCATACGTCGGTGTGCTA	59.903	61	20	382	20
Pg1	1010	p3	(AAG)5	15	15718517	15718531	AGTGAGTCCTCGGGCTCTAA	59.668	CCAACTCGCCTCTTGCAAAC	60.04	121	20	448	20
Pg1	1011	p3	(GAA)5	15	15784438	15784452	GAGGAGAGGAAGTGTGGTGC	60.037	TCGTCCTTCTTGCATGCCTT	59.963	39	20	317	20
Pg1	1012	p2	(AT)8	16	15814964	15814979	TCGCACAAGTAACCATGGCT	59.964	AGGGGTCTACAAGTTTCCCA	57.872	34	20	316	20
Pg1	1013	p2	(TC)8	16	15818363	15818378	GATCACCCATTGCCACTTGC	59.826	CGAGACCAGTCAAAAAGGCC	59.125	198	20	302	20
Pg1	1014	p3	(ACA)7	21	15863486	15863506	ATTCCAGAAGCCCTCAACGG	60.035	AGATTCTCTGCACTTGGCCC	60.035	9	20	300	20
Pg1	1015	p2	(AC)7	14	15920356	15920369	AATTCACCACTGTACGCCGT	59.966	TGCCAGGCAAACCTCTACTG	59.963	138	20	364	20
Pg1	1016	p3	(TCT)5	15	15935657	15935671	GGGCCGATGTAGGTATGCTC	60.037	GCTGCAGGTAATGATCCGGA	59.893	82	20	347	20
Pg1	1017	p2	(AC)6	12	15947629	15947640	TGACCATGTTGCCTAGCACA	59.6	ATGACTTGCGACATGTGGGT	59.963	185	20	505	20
Pg1	1018	p3	(GAA)6	18	15963019	15963036	ACCGCATAATGATGAGCCCA	59.526	AGTGGAGTTGGGGTTGGTTG	60.106	30	20	326	20
Pg1	1019	p3	(ATA)9	27	15975738	15975764	GCCATGTTGCCTACCACAAG	59.472	GGGGCATATGTCGCATGGTA	59.964	216	20	329	20
Pg1	1020	c	(TA)10g(AC)7	35	15975937	15975971	TACCATGCGACATATGCCCC	59.964	CGTCAGGGATGGCTTGTCAT	60.108	111	20	343	20
Pg1	1021	p4	(GCTC)5	20	16017183	16017202	AAGGCAGAGCAATCCGTTCA	59.963	TTTTTCGCTGCGTGCCTG	59.669	50	20	302	18
Pg1	1023	p2	(CA)7	14	16133210	16133223	GGTCAGCGTCGATGGCTATA	59.403	CCGCCACTGCTGCTATTCAT	60.817	226	20	505	20
Pg1	1024	p3	(AGA)5	15	16139896	16139910	TGGAGGAAGACCCAGAGGAG	59.958	CCATCTGCGTCTGCCTCTAG	59.968	222	20	363	20
Pg1	1025	p3	(TGT)6	18	16147261	16147278	ATCGCCTAAACCCTCGTTGG	60.108	AAGTCCAAGCAGAACCAGGG	59.889	215	20	324	20
Pg1	1026	p3	(AGC)6	18	16206744	16206761	TGAGCTGACACTAGCAACCG	60.038	CTCCTACTCTCACCGGGGAA	60.033	225	20	434	20
Pg1	1027	p2	(TG)6	12	16269538	16269549	GTTGGCTAATCCGCGTCTCT	60.179	GTGTGTTGCAAGCTGCTTCA	59.899	218	20	362	20
Pg1	1028	p3	(CTT)5	15	16284424	16284438	GATGCACATCCAACATCGGC	59.97	GGGGCACAGTCATTTCCTCA	59.962	187	20	463	20
Pg1	1029	p2	(AT)7	14	16305725	16305738	ACATGGCCGGTGAGTACTTG	60.036	TCTGACTGAGGAGGATGCCA	59.958	108	20	397	20
Pg1	1030	c	(AT)6acatatatatacatatatatacatac(AT)6	50	16306969	16307018	TTGGTCCACAGTCGTAGGTG	59.323	CCGTGAAATGCTCGCATCAG	59.973	60	20	376	20
Pg1	1031	p2	(TG)8	16	16326294	16326309	CGCTCTTTACCGGTGACCAT	60.108	TGTCAGTTCCCTTGCAGCAA	60.107	110	20	444	20
Pg1	1032	c	(TAT)16tac(TAT)23	120	16335322	16335441	AGCAGCCAAAGTTATGCTTT	56.201	AACTAGGAATGTGCCCGTGC	60.677	181	20	442	20
Pg1	1033	p3	(ATT)16	48	16339171	16339218	GAATTCGCTGCACCCGTAAC	59.904	AACTAGGAATGTGCCCGTGC	60.677	189	20	369	20
Pg1	1034	p3	(TCT)5	15	16370778	16370792	CTCCGTGTGCCCTCTGAAAT	60.036	CGGAAGGGTAAGGCAGTTGT	59.964	156	20	289	20
Pg1	1035	p3	(CGT)5	15	16379678	16379692	CCTGAGGTGGAGAGGAAGGA	59.958	TGGTCTCTTCTCAGCGAGGA	59.962	178	20	286	20
Pg1	1036	p3	(CTG)5	15	16381854	16381868	CTGACTGCTCTGTGGTCTGG	60.038	ATTTCAGAGGGCACACGGAG	60.036	177	20	309	20
Pg1	1037	p3	(TCT)5	15	16381988	16382002	CTCCGTGTGCCCTCTGAAAT	60.036	TTTCTCTCACAGATGGCGGG	59.75	156	20	316	20
Pg1	1038	p2	(GT)6	12	16442774	16442785	GTGGGCTCCTAGTTGGTTCC	60.035	AGGTACAAGGGGGTGATGGA	59.88	56	20	364	20
Pg1	1039	p2	(AT)6	12	16456579	16456590	ACGTACTCCAAACGCTTAGCA	60	CAACGGCACTGTCAATGCAA	59.969	56	21	304	20
Pg1	1040	p2	(TA)12	24	16456771	16456794	TTGCATTGACAGTGCCGTTG	59.969	CATCACGTGACGACAGAGGT	59.759	93	20	378	20
Pg1	1041	p3	(GGA)5	15	16462426	16462440	CCATCACTACCACGCCTCTC	59.897	GCCTCCTATACTCGAACCGC	60.039	116	20	342	20
Pg1	1042	p2	(CT)7	14	16479794	16479807	GAAGTTCACCACTGGCGAGA	59.966	CCGTAAGCAACCTGGAGGAA	59.676	87	20	300	20
Pg1	1043	p2	(CA)6	12	16485532	16485543	ACCCAGCCTGTATGTGCATC	60.107	AGGACAACTTGGTGCTTCTGT	59.787	128	20	350	21
Pg1	1046	p2	(AT)11	22	16536802	16536823	CACCACGTGTAGACCATCCC	60.108	ACACTGCTTTGGATGGCTCT	59.597	144	20	479	20
Pg1	1048	c	(AGT)5agc(AGT)15	63	16613634	16613696	GTCGTACCATCCATCGGCAT	59.966	CCTGCTACTGCTACTGCTCC	59.896	147	20	462	20
Pg1	1050	c	(AGT)5agcagtagtagcagtagcagtagtagcagtagcagtagtagtagcagtagtagtagcagtagc(AGT)5agcagtagtagtagtagcagtagtagcagtagcagtagtagtagtagc(AGT)9	168	16615839	16616006	GCAGTAGCAGTAGTAGCAGCA	59.865	ACTGCTACTGCTACTGCTGC	60.108	209	21	543	20
Pg1	1051	p3	(AGT)11	33	16616208	16616240	GCAGTAGCAGCAGTAGCAGT	60.108	TGCTGCTACTGCTACTGCTG	60.108	170	20	445	20
Pg1	1052	c	(AGT)12aggagtagtagtagg(AGT)6	69	16616493	16616561	CAGCAGTAGCAGTAGCAGCA	60.108	ACTGCTACTGCTGCTACTGC	60.108	141	20	408	20
Pg1	1053	c	(AGT)6agc(AGT)14	63	16616694	16616756	GTAGCAGTAGCAGCAGTAGCA	59.865	ACTGCTACTGCTACTGCTGC	60.108	212	21	426	20
Pg1	1054	p3	(AGT)7	21	16616934	16616954	GCAGTAGCAGCAGTAGCAGT	60.108	AGCGAGATCGAAATGTTGCT	57.984	182	20	335	20
Pg1	1055	p3	(AGT)6	18	16648006	16648023	AGCAGTAGCAGTAGCAGTAGT	58.271	ACCACTACTGCTGCTACTGC	59.752	205	21	378	20
Pg1	1056	c	(GTA)11(TAG)6ta(TAG)8gagcagtaggagtagtagtagtagcagtagcagcagtagcagtagcagcagcagtagtagcagtagcagcagcagtagcagc(AGCAGT)5cgtagcagtagcagtagtcgtagtattagtcgtagtactagtactagtagtattcgtagtagtagtcgtagtagtagtagcac(TAG)7(CAG)5	308	16648157	16648464	AGTGGTAGTAGTGGTAGTGG	55.298	ACTGCTACTGCTGCTGCTAC	60.108	231	20	579	20
Pg1	1058	c	(GTA)5gtg(GTA)12(TAG)6	72	16649184	16649255	GCAGCAGCAGCAGTAGTAGT	60.108	TGCTGCTACTGCTACTGCTG	60.108	70	20	383	20
Pg1	1060	c	(AGTAGC)6agtagtagtagtagcagtagcagtagtagc(AGT)6	84	16650318	16650401	AGCAGTAGTAGTAGCAGTAGCA	58.113	ACTGCTACTGCTGCTACTGC	60.108	226	22	574	20
Pg1	1062	c	(TAG)6c(AGT)6agcagtagtagtagtagcagtagtagtagtagcagtagtagtagcaa(TAG)9aggagcagtaggaggagtagtagtagcagtagcagcagcagcagt(AGC)5	171	16651568	16651738	CAGTAGCAGTAGCAGCAGCA	60.108	ACTGCTACTGCTGCTGCTAC	60.108	127	20	447	20
Pg1	1063	c	(TAG)6tac(CAG)6tagcagtagtagtagtagc(AGT)7	79	16651861	16651939	GCAGTAGCAGTCGTAGCAGT	59.829	TGCTACTGCTACTGCTACTACG	59.387	156	20	452	22
Pg1	1065	p3	(TCG)7	21	16656616	16656636	ACGACGGGTACTCGACTACA	60.037	AAGGGAGGAGAAGCCAAAGC	59.961	22	20	347	20
Pg1	1066	p2	(TA)6	12	16679364	16679375	CCTTGAAAGTCATGCATATCACTG	58.182	CAACGTCTAAGCATGGGGGA	59.748	205	24	333	20
Pg1	1067	p2	(CT)9	18	16832415	16832432	CCGTCTCCTCCACCTTTTCC	60.036	ATAACTGGTGGTCGAGTGCG	60.109	35	20	314	20
Pg1	1068	p2	(CT)7	14	16856848	16856861	CGACCTCCTCCACCTTTTCC	60.036	AACTAGTGGTCGAGTGCGTG	60.039	36	20	308	20
Pg1	1069	p3	(CTC)5	15	16858474	16858488	TGACGCAGACTAGGTGAGGA	59.962	TCACGCAATAAACGACGGGA	60.038	141	20	484	20
Pg1	1070	c	(AT)11ag(AC)6	36	16860156	16860191	TGTTGTGTGTGTCATCCTGA	57.002	ACGTACAGGGTAGCCATCCT	60.032	96	20	306	20
Pg1	1071	p3	(CTC)5	15	16870295	16870309	TGACGCAGACTAGGTGAGGA	59.962	TCACGCAATAAACGACGGGA	60.038	141	20	484	20
Pg1	1072	c	(AT)11ag(AC)6	36	16871977	16872012	TGTTGTGTGTGTCATCCTGA	57.002	ACGTACAGGGTAGCCATCCT	60.032	96	20	306	20
Pg1	1073	p3	(TAG)6	18	16873254	16873271	TGTGTGATCCTGAGTGACATCA	59.101	GCCTTCTCCGATCCCAAACC	60.748	50	22	399	20
Pg1	1074	p2	(CA)6	12	16894993	16895004	AGAAGGTTACAATGCGGCCA	59.962	CCTGCTGCAGTTGTTTCGTC	60.041	204	20	474	20
Pg1	1075	p2	(CT)7	14	16911337	16911350	CCGTCTCCTCCACCTTTTCC	60.036	AACTAGTGGTCGAGTGCGTG	60.039	36	20	308	20
Pg1	1076	p2	(CT)7	14	16932590	16932603	CCTTCCGTTTGCCCTCTGAT	60.035	ACAGCTCCTGAGGAAGGCTA	59.958	196	20	466	20
Pg1	1077	p2	(CT)6	12	16946075	16946086	ATTCCCATCCTCCTCCGTCA	60.031	GCCGAAGAGATAGGGACAGC	59.967	218	20	347	20
Pg1	1078	p2	(TG)6	12	16948058	16948069	GCTATGGTGTTGGCAACCTG	59.472	CCCCTGGTCAAAACTCTCCC	59.962	149	20	369	20
Pg1	1079	p2	(TC)8	16	16960298	16960313	TAGTTGTCGTTCTTGCCGCT	59.967	CGGGCCGGCAACTATAGATT	59.965	173	20	430	20
Pg1	1080	p3	(AAT)5	15	16961744	16961758	GCTTTGTTCTGGCGCTTGAA	59.969	ACGTAGTATGGAGCAGCAGC	59.897	164	20	362	20
Pg1	1081	p3	(TAG)5	15	16963913	16963927	CATGTGTGACCCTGAGTGACA	59.929	TGGTACAGAGGCGCACATAA	59.101	45	21	342	20
Pg1	1082	p3	(AAT)5	15	16972602	16972616	GCTTTGTTCTGGCGCTTGAA	59.969	ACGTAGTATGGAGCAGCAGC	59.897	164	20	362	20
Pg1	1083	p3	(TAG)5	15	16976858	16976872	CATGTGTGACCCTGAGTGACA	59.929	TGGTACAGAGGCGCACATAA	59.101	45	21	342	20
Pg1	1084	p3	(ATG)5	15	17030717	17030731	ACAGCTCGCATCCAAGAACA	59.965	TGCTTGTAACTGAGCTGCGA	59.967	198	20	350	20
Pg1	1085	p5	(TCTCA)8	40	17033129	17033168	TGGAGCCTCAGCCCGATATA	59.886	TGAGGATGCGTGAGATTGCA	59.75	162	20	483	20
Pg1	1087	p2	(AT)7	14	17052292	17052305	TCTCGGCGGGTTCAAATCAA	59.964	CCGAGCGTAGTTGCCAAAAG	59.834	43	20	384	20
Pg1	1088	p2	(CT)6	12	17057358	17057369	CCGTCTCCTCCACCTTTTCC	60.036	ATAACTGGTGGTCGAGTGCG	60.109	35	20	310	20
Pg1	1089	p3	(TAG)5	15	17060799	17060813	TGTGTGATCCTGAGTGACATCA	59.101	TCACTTCTGAAACGGCCCTC	59.965	74	22	369	20
Pg1	1090	p2	(TC)6	12	17074297	17074308	AGAGACAGGAGCCAACAAGC	59.964	ACCTGCTCGTTCTACCAAGC	60.037	195	20	408	20
Pg1	1091	p2	(GA)9	18	17108655	17108672	CACATCATCTCGCAGTCCCC	60.532	TCCCTGTCTCCTCCTCCATG	60.032	196	20	484	20
Pg1	1092	p2	(TG)8	16	17115910	17115925	GGACCCATCATCCCTACCCT	60.104	GCTGCATGTTGGACCATGTG	60.109	229	20	512	20
Pg1	1093	p2	(TG)7	14	17124602	17124615	GGACCCATCATCCCTACCCT	60.104	GCTGCATGTTGGACCATGTG	60.109	229	20	509	20
Pg1	1094	p3	(CGA)5	15	17131366	17131380	TCTTGTGTCTTGCGCAGGAT	59.965	TTCAGCTTCTTCACCACCCG	60.25	102	20	435	20
Pg1	1095	p2	(GA)6	12	17168638	17168649	ACATGTTCGGGGGTTCCATC	60.034	TTTCCCCAACCCTGATGCTC	59.96	4	20	302	20
Pg1	1096	p3	(AGG)5	15	17174904	17174918	TCCCTTCACTGTTCGTGCTC	59.966	CGCTGGTAGACGCTACCAAT	59.898	159	20	433	20
Pg1	1097	p2	(AG)6	12	17190784	17190795	GTAGTCGTGGCGAGGGAAAA	60.038	ATTAGGCTCCTTGCGCACTC	60.463	177	20	314	20
Pg1	1098	p2	(AG)9	18	17191640	17191657	ACTGCACACCACCACTGTAC	60.179	GATCCATGGCTAGCTCGACC	60.038	212	20	392	20
Pg1	1099	p2	(AG)7	14	17199538	17199551	CATGAGCACATGGCAAGCAT	59.54	TAGCATCGCATGGTTGGGTT	60.035	226	20	428	20
Pg1	1100	p4	(AAAT)6	24	17207022	17207045	ACCGGAATGTACTGGTAGCAC	59.794	GCATGTCTACGGGTGCAGAT	60.179	193	21	469	20
Pg1	1101	p2	(AT)6	12	17225363	17225374	CAATTCCTTCCGGGACCTTCA	59.996	AGGGTTCACGCAGAAATCCA	59.6	230	21	421	20
Pg1	1102	p2	(CT)7	14	17226308	17226321	CATTCCCACCATCCAACCCA	59.959	TGGCTGGAGGTTAGGGGTGA	62.41	145	20	318	20
Pg1	1103	p4	(GCGT)6	24	17233426	17233449	CAAGTGCAGAAGAAGCAGCG	60.11	GTCCACCCCCACTCAATCAA	59.596	87	20	339	20
Pg1	1104	p2	(CT)6	12	17236875	17236886	GATGGCGACCCTATTGGAGG	59.965	TTTCTGAGGAGAGAGCGCAC	59.755	79	20	323	20
Pg1	1105	c	(TC)6c(CT)7	27	17237992	17238018	CCCAGGGCTGAAATGGACAT	60.033	ATGCACTTCAACCAACCAGG	58.669	26	20	357	20
Pg1	1106	p2	(AG)7	14	17244962	17244975	CACCACAGTAGGTAGTCGCC	59.827	AGCCTTCTACTCCCTCCTGG	60.032	154	20	404	20
Pg1	1107	p3	(TGT)6	18	17285852	17285869	ACTGCTCGGTAGTGTGGTTG	59.966	CCATTCCCCACCTCAAGGAC	60.034	88	20	408	20
Pg1	1108	c	(GCA)5cgctcgacttctgatccgtcccgtgttgtcctgacgcaactgttggccgctgtcctggacaacgcgtcgtcgtcga(CGT)5tggcgttccctct(GTC)7	140	17293126	17293265	TGTGTCACCATCATGAGGGC	60.035	ACAACAGTAGGAAGCGGGTG	59.965	199	20	523	20
Pg1	1109	p2	(CA)6	12	17295150	17295161	GTCCGACGGAGGTCTTACAA	59.116	GTCGATGGTAGGGGCTCAAG	59.895	54	20	387	20
Pg1	1110	p2	(AT)8	16	17299270	17299285	GTGTGGGCTCGGTTATGGAA	60.036	AGGTTAGAGGTGAGGCCCAT	59.955	193	20	392	20
Pg1	1111	p2	(TG)8	16	17305033	17305048	GAGTGAGTGCTGCTACCCTG	60.108	ATGTGCAACCTGTACAGCGA	59.965	215	20	507	20
Pg1	1112	c	(TAG)5tattagtatttcctaaaaatactaccgttattctagggtgcgtagaactcgccaa(GCAT)5	90	17312904	17312993	TCATACCATGCGTGCACCAA	60.322	CGTCAACATCCCCGACGTAT	59.898	215	20	528	20
Pg1	1113	p3	(TCA)5	15	17330502	17330516	CTCTTCCTGCAGCTGCTGTA	59.751	ACGATGCCACCACAGAAGAG	60.037	189	20	482	20
Pg1	1114	p3	(TGC)5	15	17333418	17333432	TCCGAAACTCTGAATCCGGC	60.108	CACGTCATGTGGGAGATGCT	60.108	84	20	286	20
Pg1	1115	c	(TA)6tnn(AT)10	35	17335986	17336020	GTGCGTGTGTGTCAACTTCC	59.972	TGGCCTGCGTTGTTTGAATG	59.968	200	20	525	20
Pg1	1116	p3	(GCA)8	24	17401659	17401682	GGGGCGGATATGGCTAAGAC	60.036	CGGCGAGTCTTCTTCTGGTT	60.038	24	20	326	20
Pg1	1117	p3	(GCT)6	18	17418271	17418288	GGGACTTGTCCACGATCGTT	60.038	GCGGACATGGCTAAGACTGT	60.108	221	20	492	20
Pg1	1119	p5	(AGGCT)5	25	17449683	17449707	GGAAGGGGAAGGGGTTAACG	60.035	ACACTCGAATGGATGCTGCA	60.036	187	20	507	20
Pg1	1120	p2	(TA)8	16	17451120	17451135	ACGTTGGCCCATGCATGATA	60.107	CTGCATGGAGCCGCTATACA	59.966	67	20	393	20
Pg1	1121	p5	(ACGGG)5	25	17451672	17451696	TGTCGGGTGCGTGCTATATC	59.968	CATCGTCGCCGTGGTTAATG	59.7	226	20	473	20
Pg1	1122	p2	(GA)6	12	17478799	17478810	ACCTGCTCGTTCTACCAAGC	60.037	AGAGACAGGAGCCAACAAGC	59.964	103	20	316	20
Pg1	1123	p5	(ATCAT)17	85	17483053	17483137	TGGAACCCCACTTTGAAGCA	59.74	CCACTGTTATCCCAACCGGT	59.673	152	20	454	20
Pg1	1124	p3	(GCA)6	18	17498672	17498689	GAAGGGTCAACTTCTGGCGA	59.965	ATCCATGACGTCCACCTTCG	59.824	195	20	344	20
Pg1	1125	p2	(TA)7	14	17500132	17500145	ACGCAATTTGGGGGAAGACT	59.888	ACCCATGAAAACCCCAGTTGT	60.063	227	20	512	21
Pg1	1126	p2	(CT)7	14	17512196	17512209	TACTCCTCCTCGGGTGACTG	60.034	GAGCAAACCCCGAACCCTAA	59.963	86	20	396	20
Pg1	1127	p2	(TA)7	14	17515037	17515050	GCACTGACAGAGTTCACGGA	59.968	GGACTGCAACTGTATCCCCC	60.107	102	20	333	20
Pg1	1128	p4	(TTAA)8	32	17516253	17516284	GGGCTTCGTTTTGCGTGTAG	60.11	CCACGTGCCGAGAAATCAAC	59.834	78	20	405	20
Pg1	1129	p2	(CT)6	12	17516702	17516713	GATGGGCCTGCAGGTATTGA	59.817	TCGTGTCGCAAAGGTCATCA	59.967	151	20	334	20
Pg1	1130	p3	(TGC)6	18	17518831	17518848	TCCGAAACTCTGAATCCGGC	60.108	CACGTCATGTGGGAGATGCT	60.108	84	20	289	20
Pg1	1131	p3	(TAG)6	18	17519274	17519291	CCTCGTGTTCCTCTGCTCAG	60.109	CACTTCCGCTTGTGACGAAG	59.491	86	20	392	20
Pg1	1132	p2	(CT)7	14	17529021	17529034	CAAGGTGCCAAACATGTGGG	59.966	GGGTGTTGGGATTGAGTGGT	59.888	141	20	302	20
Pg1	1133	p4	(TGCA)5	20	17530368	17530387	CTACAACGTCGTCGGCTTCT	60.11	GAAACAAACAGCGCGATCGA	59.837	94	20	351	20
Pg1	1135	p3	(TAT)13	39	17662997	17663035	TGAAACTGCGACGGCTACTT	59.967	AAGACTGGATCGATGTGCGG	60.179	170	20	356	20
Pg1	1137	p2	(AT)7	14	17712290	17712303	TCTCGGCGGGTTCAAATCAA	59.964	CAAATGGTCCTTTGCCGACG	60.11	43	20	357	20
Pg1	1138	p3	(AGG)5	15	17726470	17726484	TGCAGCCCTTTCTTGAGGAG	59.963	CCTAACCCTCCTCCCCATCA	60.03	185	20	337	20
Pg1	1140	p2	(TG)6	12	17753280	17753291	CATACCCGCCCTTCCTTCTC	59.893	AGGACAGAAGCATGCACCAA	59.889	127	20	424	20
Pg1	1141	p3	(GCT)7	21	17817685	17817705	CTGGTTCGGGGATTTGTCCA	59.962	GGGCGGAAATGGCTAAGACT	60.107	213	20	497	20
Pg1	1142	p3	(CAG)5	15	17819296	17819310	CAGTTTGCCGCGATAAGACG	59.975	TATTGCCGTTCGTGCTGAGT	60.038	59	20	305	20
Pg1	1143	p3	(GAC)5	15	17844503	17844517	TCCGACTCCTACTTCAGGCA	59.961	AGTGGAGACAACTCGCGAAG	60.039	147	20	306	20
Pg1	1144	p4	(TTAT)9	36	17881469	17881504	TCCACCGCTGCAAGTGTATT	59.964	ATGGAATGGGTGACTGACGG	59.747	93	20	431	20
Pg1	1145	p2	(GA)6	12	17882104	17882115	GGAACCTCCAACCTGAGCAA	59.89	TTACAAAGTCCCGCCACCTC	59.964	106	20	400	20
Pg1	1146	p2	(GA)7	14	17927699	17927712	CTGAGGTGGCATCGTGAGTT	60.037	AGGGCACGTGTAAACGGATT	59.964	157	20	364	20
Pg1	1147	p3	(CAG)6	18	17933227	17933244	GGGGCGGATATGGCTAAGAC	60.036	GGGACTTGTCCATGGTCGTT	59.964	17	20	297	20
Pg1	1148	p2	(CT)6	12	17990969	17990980	GCTCCCGAAGTTGACAAGGA	59.965	CCGAACTTCGACCAGAGGAG	59.829	123	20	357	20
Pg1	1149	p3	(AGC)8	24	18029698	18029721	TTGCTTCTCCTGGAACGACC	59.965	GTTGGAACCACGCGTATAGC	59.351	59	20	345	20
Pg1	1150	p3	(TGA)5	15	18031317	18031331	CCCTCATGAAGGCAAGAGCA	60.035	CAGAGTTCTGGTGCGGTGAT	60.037	174	20	488	20
Pg1	1151	p2	(AT)10	20	18033858	18033877	TGCAAAGGGGGCTCTAAATCA	59.643	ACGAAACACGCAAATTGGGG	59.969	181	21	302	20
Pg1	1152	p3	(GCA)5	15	18102143	18102157	GGGGCGGATATGGCTAAGAC	60.036	TTCGTGACATCCACCTTCGG	60.038	23	20	340	20
Pg1	1153	p3	(CAG)5	15	18137416	18137430	CGTTAAGACCATTGCGCAGG	59.903	GACGAATCCTCCTCCCGTTC	59.897	29	20	327	20
Pg1	1154	p2	(AC)6	12	18188542	18188553	TGACGACAAGACTGTGGACG	59.97	ACAAGCTAGGCAGGAGAGGA	59.958	87	20	347	20
Pg1	1155	p3	(TTG)5	15	18279736	18279750	AGATTCTCTGCACTTGGCCC	60.035	CTGGCTGTGTTCGAGGGATT	60.036	221	20	416	20
Pg1	1156	p4	(ACTC)9	36	18285637	18285672	TTGACCGCCAGTACTGTGTC	59.967	GGAGGTTGAAGAGTGGGTCG	60.037	74	20	418	20
Pg1	1157	p2	(TC)6	12	18302912	18302923	GTTTGGTTGATGGCTAGTCACA	58.854	TGCATCCACTTAGGTCGCAG	60.108	185	22	510	20
Pg1	1158	p3	(TCC)5	15	18305863	18305877	TCCGGGCAAAGACAAGGATC	60.035	TGCGCTGTGTTTACCGTAGT	59.968	218	20	430	20
Pg1	1159	p2	(CT)7	14	18362269	18362282	GCTTCCTTCGAGGTGGTTGA	59.965	AATCATGCAAGTGGAGGGGG	60.033	208	20	505	20
Pg1	1160	p3	(CCT)7	21	18393557	18393577	TTTCCCCCGCAATCTGCTAG	60.107	GTTGACTTAGCGCCCCTTCT	60.036	57	20	368	20
Pg1	1161	p2	(AG)6	12	18434834	18434845	CATTTGTGAGGGGGAGAGCC	60.395	TCATGGTTTCCCTTCCGACG	60.037	202	20	352	20
Pg1	1162	c	(CCA)6tcccgctgccgctaccacgtggccgcctctgccccccccagt(CCA)5	75	18445780	18445854	CACTACCAGCCATCTCTGCC	60.179	CCTTCTTCAAGGCCTGGAGG	60.035	229	20	543	20
Pg1	1163	p2	(AG)6	12	18445994	18446005	GCCGCCACACATAGGAAGAT	60.179	CCTTCTTCAAGGCCTGGAGG	60.035	229	20	329	20
Pg1	1164	p3	(TGA)5	15	18467507	18467521	CGTCCCTGAACCTTCCAACA	59.892	TGTCTTTCTGCAGCTGCTGT	60.179	121	20	323	20
Pg1	1165	p2	(AT)9	18	18469151	18469168	TGCAAAGGGGGCTCTAAATCA	59.643	TTCACGATGGAACTCTGGCT	59.023	181	21	358	20
Pg1	1166	p3	(ATG)5	15	18481912	18481926	GCCATCCAAAGACTCCAGCT	60.035	GGAACATTCCTCGACGCAGA	60.109	229	20	477	20
Pg1	1167	p2	(CA)6	12	18551064	18551075	ACGCAAGGCACGCATTTTAA	59.688	ACTCCGCACATGAAAGTTGT	58.033	212	20	411	20
Pg1	1168	p3	(GGT)5	15	18561178	18561192	AGAGGATCGGTTGAGTGGGA	59.959	AGCTGTTGTTCGGGCACATA	59.964	178	20	435	20
Pg1	1169	p3	(GAA)5	15	18592696	18592710	CTTGCAACGGTGGTTCAAGG	59.969	CATCGCTACTCTGAGCTGCA	59.898	13	20	359	20
Pg1	1170	p2	(AG)13	26	18608190	18608215	GGGTGTAAGCTGCTCCTCTG	60.108	CGTGTCAAAGTGGTGTGCAG	59.972	218	20	414	20
Pg1	1171	p3	(ATA)12	36	18621812	18621847	AGAGTCGAATAAGGGGCCCT	60.031	TCAACTCTTCAAGAACTCCAGGT	59.288	228	20	494	23
Pg1	1172	p2	(TC)6	12	18628736	18628747	TTGTGTGCCACTTACGTCCA	59.822	TGAGCAGGTGTTGGCCATAG	60.035	104	20	371	20
Pg1	1173	p2	(AT)13	26	18629947	18629972	AGTGATACAAACTCCCACACGA	59.369	TGCATGCACGATCCACAAAC	59.759	216	22	446	20
Pg1	1174	p2	(TG)7	14	18634840	18634853	TGTTTGCCCCATGACAGTGT	60.106	AATGGTTCGCATCACACACA	58.397	28	20	298	20
Pg1	1175	p2	(AG)8	16	18639468	18639483	AACGTGGAGCTCATGTCGAG	60.109	GGCCTGGCCCATATGTACTC	59.963	143	20	306	20
Pg1	1176	p3	(TTG)8	24	18642316	18642339	AGCCTACCCCAACTTGCTTG	60.251	AACCAACATCGCTCCCACAT	59.962	215	20	445	20
Pg1	1177	c	(AG)6atcaccttatccaccatgctttgggtgtagtgttagccgatcctctgtttcctagttgtat(AG)15	103	18644957	18645059	CGGGTGTGTGTCGAAACATG	59.765	GTCGCCATCTGATCCTTCACA	60.135	80	20	422	21
Pg1	1178	p2	(TC)7	14	18661661	18661674	GCTTCCTTCGGTGTCGGATT	60.391	CCTCATAGTGGGGGATGGGA	60.104	189	20	415	20
Pg1	1179	p2	(TC)6	12	18666968	18666979	GCTTCCTTCGGTGTCGGATT	60.391	GATATGCGCCAGCTGAGACT	59.967	189	20	502	20
Pg1	1180	p5	(AGAGA)6	30	18728430	18728459	GCCATGCTTTGGGTGTTAGC	60.109	TGAACTGCTACACACTGCACT	59.861	126	20	302	21
Pg1	1181	p2	(CA)6	12	18737244	18737255	AACACACTGCTGAGCAAAGC	59.617	AGAGTCAGGGCATGGTAGGT	59.957	132	20	323	20
Pg1	1182	c	(AT)9(GT)7	32	18770082	18770113	TGGTGCAGCTGTTCTGATGT	59.891	GTTGCCGAGGGTAATCGCTA	59.896	190	20	387	20
Pg1	1183	p2	(TC)7	14	18774496	18774509	CAGTGGCGAGGAGATCTGAC	59.898	TGCTAACGCCCAGCACATTA	60.036	127	20	464	20
Pg1	1184	p3	(TCG)5	15	18792245	18792259	GTTCCACACCACCTACCTCG	60.038	ATCCGACTAGGGCCTGCTTA	60.106	164	20	325	20
Pg1	1185	p3	(GGT)5	15	18813575	18813589	TGGTTTTTCATGCATCCGCC	59.754	TTCCCTTCTTGCTACTCGGC	59.751	206	20	349	20
Pg1	1186	p3	(ACT)5	15	18851286	18851300	CATCCGTGGCAAGAACAAGC	60.11	TGTCGTGAGAGTGCAGTGTC	59.969	173	20	474	20
Pg1	1187	p3	(AGA)5	15	18915565	18915579	CCTTGCATCTTCCCCCACTT	59.96	CCGGGAAACAGACGACTTCA	59.967	181	20	342	20
Pg1	1188	p2	(GA)6	12	18922662	18922673	ACATGCGACAAAACACGTGC	60.591	ATTTCTTGGAGGCATCGGCA	60.034	228	20	478	20
Pg1	1190	p2	(AT)7	14	18942724	18942737	GAAACAATGTGCGAGACGTGT	59.739	GAGTGATCCCGAGGCACAAA	60.036	157	21	390	20
Pg1	1191	p4	(TATG)23	92	18982125	18982216	ACCCAGGGATGGTCAAGAGA	59.881	GCTGTTAGTCGGCAATTCAGT	58.923	140	20	489	21
Pg1	1192	p3	(CTG)5	15	19025063	19025077	GGAGGCCGATAGAGAAGCAC	59.967	CGGATTTTGTGACCCCCTCA	59.962	94	20	330	20
Pg1	1193	p2	(CT)6	12	19054615	19054626	TCCCCAACACTCTGCCTTTC	59.89	GATGGCACCCTAGACCACAC	60.108	151	20	341	20
Pg1	1195	p2	(TA)6	12	19060628	19060639	CTTTACATGCGAGCGACAGC	59.974	TCGACAGATGTGGTTGTGGG	59.965	203	20	437	20
Pg1	1196	c	(ACGT)5(ATAC)45	200	19070880	19071079	TTCCCATGCTTGCCCAAGAT	59.958	ACTCCCACTTGGTTTGTTGC	58.889	173	20	495	20
Pg1	1197	c	(CCA)5(CCT)11	48	19103837	19103884	GCATCCCCACCTCCTTTTCA	59.96	TCGTTTGCGGGTGTAGGTTT	60.179	95	20	338	20
Pg1	1198	p3	(CGC)5	15	19118230	19118244	CGTTTAAGGCCCACACAAGC	60.04	CCTAGTCTTCGTCGTCGTCG	59.975	158	20	474	20
Pg1	1199	p3	(CCT)6	18	19120722	19120739	GACAAGCTCAAGGACAGAGGT	59.654	TACCTTCCGGATGTGGGGAT	60.031	104	21	304	20
Pg1	1200	p3	(ACT)6	18	19139125	19139142	GCGGCAGTAATGCAAACCAA	60.039	ATTGTTGTCGCCGTCCTTCT	59.965	211	20	509	20
Pg1	1201	p3	(TCG)5	15	19146125	19146139	TGGACGGCTAAACCTTGACC	59.964	CTGACGTCTTGTGCCTTTGC	60.041	204	20	432	20
Pg1	1202	p2	(TC)23	46	19162245	19162290	TTGGAGCTTATGTGAGCCCG	60.108	AAGGAACACGGAATGCAGTG	58.762	17	20	328	20
Pg1	1204	p2	(TA)10	20	19178823	19178842	ACGAGCTCATCAGGGTGTTG	60.037	GTTGGCTGTGTGCATCCATC	59.828	152	20	318	20
Pg1	1205	p3	(TGA)5	15	19189700	19189714	CCCTCATGAAGGCAAGAGCA	60.035	CAGAGTTCTGGTGCGGTGAT	60.037	174	20	488	20
Pg1	1206	p2	(AT)8	16	19192232	19192247	GGACCGTACTCTTTTCCTTGC	58.925	ACGAAACACGCAAATTGGGG	59.969	163	21	298	20
Pg1	1207	p2	(GC)6	12	19198496	19198507	CGGTTACCAGTAACGGACGT	59.759	TCGGTGGACCACTTGTGAAG	59.894	114	20	307	20
Pg1	1208	p3	(ACG)5	15	19338773	19338787	GGTTGACTCGAACGAGGTGT	59.968	GCATGTCGTCAAAAACCCCC	60.039	50	20	342	20
Pg1	1209	p2	(GA)6	12	19339724	19339735	CACCTACCCACCTAACCAGC	59.748	CTCCTGCTTTTGAATCCGCG	59.902	26	20	355	20
Pg1	1210	p3	(AAC)6	18	19345045	19345062	TGATGGCAGTGCAGACTCAG	60.037	GTCACAGTAGCTGTCCCACC	60.037	197	20	501	20
Pg1	1211	p2	(CA)11	22	19375818	19375839	TGGAGTTGCTCTTAGCCAGC	60.036	ACCTGCGAGCAAGATCGATT	59.823	135	20	457	20
Pg1	1212	c	(TTC)11(TTA)22	99	19461307	19461405	TGGAGTTGCTCTAACAGTCCG	59.728	GGGGCCTAGGTCTTTGTTCC	60.034	128	21	418	20
Pg1	1213	p3	(CAA)5	15	19461821	19461835	GCCACTGACCAAAGCAAACC	60.249	TGATGTGGTTTACGGGCTGG	60.322	87	20	285	20
Pg1	1214	p3	(GCT)5	15	19474592	19474606	TTCGGAGAACTCTCATCGCG	59.901	TCTCAGCTGGTCGAGGAAGA	59.962	197	20	363	20
Pg1	1215	p2	(TA)6	12	19512644	19512655	TCCAGTTTCAATTGCCAGGGT	60.133	TGCCGTCCATGTGTTAGTGA	59.318	100	21	409	20
Pg1	1216	p3	(ATG)11	33	19513926	19513958	AGGGCTGCAATGTTTCCAGT	60.179	CGCGTGCCTCTTTAGGTTGA	60.669	175	20	415	20
Pg1	1217	p4	(TATG)22	88	19534820	19534907	ATTGTGCTCCCTCTTCCTGC	60.035	CCCTCATTGTTTGTGTGCGG	60.039	128	20	413	20
Pg1	1218	p3	(ATG)5	15	19551312	19551326	AAAACAACTCACGATGCCGC	60.04	CTTGCAGTTGGCTCGCAAAT	60.039	20	20	354	20
Pg1	1219	p2	(AG)6	12	19559927	19559938	ATGCAAGTGGAAGGGGCAAA	60.472	ACCGTTGATCATGGTCACCC	60.035	14	20	359	20
Pg1	1220	p4	(GAAA)5	20	19621376	19621395	ACGGTGCAGTTTTAGAGGGG	59.964	ATCCCGAGGCACAAAGGAAG	60.035	128	20	428	20
Pg1	1221	p3	(CAA)5	15	19629145	19629159	AAGACCAAGCAGAACCAGGG	59.889	CAGTGTTGTCTGGCTTGCAC	59.97	194	20	314	20
Pg1	1222	p2	(AT)6	12	19673539	19673550	AATAGATCCACCTCGCGCTG	59.967	ACGAGGGCCTATAGGGGATC	59.959	46	20	370	20
Pg1	1223	p2	(CG)6	12	19679811	19679822	TAAATGCTCCACAGCCGAGG	60.108	TCACGGCGAGGAATAACAGG	59.825	187	20	325	20
Pg1	1224	p3	(CTG)5	15	19695134	19695148	TCGTTGCTGTCCTCATTGCT	59.965	TCAGCTGAACGAGGAGGAGA	59.962	220	20	366	20
Pg1	1225	p3	(CAG)5	15	19696826	19696840	ACAACCTCCCGAACTTCGAC	59.967	TCAAATGCTGCTCCCGAAGT	59.963	54	20	301	20
Pg1	1226	p2	(CT)9	18	19713422	19713439	AGATGCCGAAGACCTCTCCT	60.033	GTACACAGGGTCAGGGAAGC	60.036	192	20	486	20
Pg1	1227	c	(CGC)5(CAC)5	30	19824030	19824059	GCAGTATAGCTCTCGGCACA	59.614	ACGACATACACAGCGGGATC	59.898	113	20	412	20
Pg1	1228	p3	(CGC)5	15	19841752	19841766	TTCACTGTGGCCCATGTACC	59.962	TGGCCATGACCGTCAGTAAC	60.037	103	20	309	20
Pg1	1229	p2	(TA)6	12	19929160	19929171	GGGGGTTTTCGATTTGAGCG	59.83	TCCAATTGACCGACTCACCTC	59.725	161	20	489	21
Pg1	1230	p2	(TA)13	26	19929910	19929935	GGTCCAAGCTCTGAGGCAAA	60.251	ACTGCTGCCTTACAACTACAAGT	60.181	197	20	455	23
Pg1	1232	p2	(TC)6	12	20063322	20063333	CTTCACTGCACCCTCGCATA	60.108	AGGTGGAGCATCGAGACTCT	60.034	151	20	369	20
Pg1	1233	p2	(CA)9	18	20063605	20063622	AGAGTCTCGATGCTCCACCT	60.034	CACACGCTGAGAGGTGAAGT	59.967	67	20	401	20
Pg1	1234	p2	(CT)9	18	20089655	20089672	AAACTCATGTAGCGGTGGCA	59.964	AACACCCAACACACGAGAGG	60.179	224	20	458	20
Pg1	1235	p6	(CACCGC)6	36	20118707	20118742	GTTGACACCAACCAACGCTC	59.971	ATGATTGTGGCCGGGATGAG	60.179	129	20	390	20
Pg1	1236	p3	(GGT)5	15	20121871	20121885	ACAGTGGTGGCAGATTCGAG	60.037	CTTCGGAAAGGCAGGTGTGA	60.25	49	20	350	20
Pg1	1237	c	(CCT)5a(GTC)6atcgtcgctgcatccctcctctat(TCG)7	79	20126940	20127018	GCGGAGGGATCTCTACTCCT	59.888	TAGTGACCCCTTCGCTGAGA	59.961	173	20	430	20
Pg1	1238	p2	(TC)6	12	20136929	20136940	TGTGCATCATGATTTGAGTGCA	59.179	TGCGGGCTGAAAAGAGTAGG	60.036	147	22	300	20
Pg1	1239	p2	(GT)6	12	20162139	20162150	GTGGAGGCACTTTATCCGCT	60.108	TAACCCAACCATGCGATGCT	60.035	137	20	465	20
Pg1	1240	p3	(TCT)5	15	20291073	20291087	CCATCTGCGTCTGCCTCTAG	59.968	GGGCGTTTTCCTACTGGACA	59.964	151	20	380	20
Pg1	1241	p2	(TC)6	12	20304576	20304587	GACAAATTCGCTCCCACACG	59.834	TGCTGGTGCTCTGCATAACA	59.963	88	20	431	20
Pg1	1242	p2	(TA)8	16	20359015	20359030	ATCCCGAGGCACAAAGGAAG	60.035	GGCGATGTACGTGACTTCCA	60.109	75	20	315	20
Pg1	1243	p3	(ACA)8	24	20382539	20382562	CAGACGATCACCCAGTTGCT	60.037	GTCACAGTAGCTGTCCCACC	60.037	227	20	509	20
Pg1	1244	p3	(CCT)5	15	20400405	20400419	CTCGGACAAGCTCAAGGACA	59.682	TACCTTCCGGATGTGGGGAT	60.031	100	20	397	20
Pg1	1245	p2	(AT)6	12	20411047	20411058	TGGAAGTCACGTACATCGCC	60.109	CAACGTCTAAGCATGGGGGA	59.748	205	20	437	20
Pg1	1246	c	(CAA)5(CTA)5	30	20443410	20443439	ACATGATTACGTCCTGGGCG	60.179	TGAACCCGCCTGAGTTCTTC	59.965	129	20	374	20
Pg1	1247	p3	(TCT)65	195	20515199	20515393	TGGCCTCATCTTCCTCCTCA	59.957	AATCGACTTCATCCGCTCCC	59.895	157	20	495	20
Pg1	1248	c	(AT)6aagaattaaa(AT)6aatgatgaaagaaaaaattcggcgatgtacgtgacttccaaggtgaagaaagaaaa(AT)6(AAGA)5	122	20526971	20527092	AGGTAGGTACGGTGCAGTCT	59.961	ACCGGGGAGTTCACTTTACG	59.681	144	20	440	20
Pg1	1249	p2	(AT)7	14	20527359	20527372	AGTGAACTCCCCGGTTCTCT	60.179	TCGGATTGCACATGGTTGGA	59.963	38	20	356	20
Pg1	1250	p4	(TTTC)5	20	20540007	20540026	TCGGATTGCACATGGTTGGA	59.963	TGCATGCGAGGAAAGAGAGA	59.102	76	20	354	20
Pg1	1251	p3	(TCT)5	15	20571705	20571719	CCGCCTCGTCCTTATCCTTC	59.968	ATGAAGAAGTCTGCCTCGGC	60.108	130	20	322	20
Pg1	1252	c	(GT)7gaa(AG)8	33	20572976	20573008	ACCTGCTCCTTAACGTGCTC	60.037	CTTCGTCTTCCTCCGTCTCG	59.903	1	20	321	20
Pg1	1253	p2	(AT)7	14	20593077	20593090	TTGTGCAGCTCTTCGGATGT	59.965	GCTCGGCAAAGCTGAAAACA	59.969	190	20	414	20
Pg1	1254	p3	(CCA)6	18	20601262	20601279	AGGTCCAGATCAGGGGTTGA	59.881	GCTGATGAACTCCCTGTGCT	60.036	175	20	420	20
Pg1	1255	p2	(AT)7	14	20607668	20607681	ACCAGCTTCTTTGTCTCGGG	59.965	CCACTTGCATGTTGCTCTACC	59.53	165	20	295	21
Pg1	1256	p3	(ACC)5	15	20627255	20627269	ATGAGACCGACATGCAGCTC	60.179	TTCTGGCGGAGTTCATGGTC	60.036	191	20	425	20
Pg1	1257	p4	(TTTA)5	20	20629291	20629310	AAAGCACCTAGACATGCGGT	59.675	GTGGCACCAGACAGTTCCAT	60.251	171	20	487	20
Pg1	1258	p3	(TTC)7	21	20692926	20692946	GGTTCACCACTCGAGGGAAG	60.037	AAGCATGGGAAGGACAGCTA	58.711	90	20	416	20
Pg1	1259	p2	(AT)7	14	20702661	20702674	TACGTCCTCCGGGTGTTAGT	59.962	TCCCTTGCTGCCGAGAAAAT	59.962	31	20	346	20
Pg1	1260	p2	(TA)7	14	20705970	20705983	TCCGGATATGTTTGGCCACA	59.379	AATTCTTCCCCGAGTGCCAG	60.035	165	20	503	20
Pg1	1261	p3	(AGG)6	18	20757775	20757792	ACGATTATGGTGGGCGGATC	59.965	GCACATACTCCTCCTCGTGG	59.897	78	20	312	20
Pg1	1262	p2	(AT)7	14	20780175	20780188	TGTTGCCCAAGTTCCCCAAT	60.105	AGCTCCCCCTAAATGTGTGC	60.034	45	20	375	20
Pg1	1263	p2	(AG)8	16	20822890	20822905	CGCAACATCATCCGCTTACG	60.043	ATACCCTACGCGTTGCTTCC	60.179	158	20	455	20
Pg1	1264	c	(AG)8cttttttatattatgcaagtagaaggtcttggcatagctagtaatactgtaaatgaggggcatcagaa(AAGAG)6	114	20841588	20841701	TGCTTTGGGTGTTAGCCGAT	59.962	ACTGCTACACACTGCACTCC	59.966	210	20	384	20
Pg1	1265	c	(AG)8cttttttatattatgcaagtagaaggtcttggcatagctagtaatactgtaaatgagcggcatc(AGAGA)5	105	20874572	20874676	TGCTTTGGGTGTTAGCCGAT	59.962	TGAACTGCTACACACTGCACT	59.861	210	20	377	21
Pg1	1266	p3	(AAC)7	21	20879267	20879287	GTGCAAACACAGCTGATGCA	59.969	GGTCTGCTGAGTGGTCGAAA	59.966	205	20	378	20
Pg1	1268	c	(AG)9cttttttatattatgcaagtagaaggtcttggcatagctagtaatactgtaaatgagcggcatc(AGAGA)5	107	20906654	20906760	CCGGAACCACAGAGCTTAGG	60.108	TGAACTGCTACACACTGCACT	59.861	69	20	379	21
Pg1	1269	p3	(TTG)5	15	20912751	20912765	TGGAGGCAGTTCGTTTGGTT	60.107	CAGGGTCCCACATGTAAGCA	59.672	190	20	305	20
Pg1	1270	p2	(TC)7	14	20917077	20917090	GCTTCCTTCGGTGTCGGATT	60.391	GATATGCGCCAGCTGAGACT	59.967	189	20	504	20
Pg1	1272	p2	(AG)8	16	20935360	20935375	TGCTTTGGGTGTTAGCCGAT	59.962	ACTGCTACTCACTGCACTCC	59.394	208	20	378	20
Pg1	1273	p2	(AG)6	12	20968195	20968206	TCAACTTCTCCGCCATGCTT	59.963	ACTGCTACACACTGCACTCC	59.966	197	20	365	20
Pg1	1274	p2	(CA)10	20	20974562	20974581	CTTGGGACTACAGGGGCAAG	60.035	GGGGTGTGGAAATAGGAGGC	60.107	194	20	434	20
Pg1	1275	c	(AT)10(GT)11	42	20983582	20983623	TGGTGCAGCTGTTCTGATGT	59.891	GTTGCCGAGGGTAATCGCTA	59.896	190	20	397	20
Pg1	1276	p3	(GTT)6	18	21040066	21040083	CCACAGTCACACACTCCTCC	59.966	TGATGGCAGTGCAGACTCAG	60.037	87	20	320	20
Pg1	1277	p2	(GA)7	14	21099553	21099566	TGAAACGGCGAGGCTCTAAG	60.109	CCACCGTGGTAGCCTTCTTT	59.964	163	20	432	20
Pg1	1278	p3	(GGA)6	18	21175991	21176008	AACGCCATCCACCCATCAAT	60.033	GCTCTCTCTCCTTCACGCTC	59.899	53	20	390	20
Pg1	1279	p2	(GA)7	14	21180124	21180137	CTCGTGTTTTTGGCGGCTAG	59.834	CTATCCAAAGACCGGCCGTC	60.53	16	20	365	20
Pg1	1280	p3	(GCA)5	15	21196536	21196550	GTCACCGACTGTATGCAGCT	60.109	CGAGGAGAGGAAGTTCTCGC	59.9	169	20	400	20
Pg1	1281	p2	(GA)6	12	21203091	21203102	ATATTGAGGCACACTGGGGC	60.107	CTCCCTCTTCCGCTAGCATG	59.967	112	20	296	20
Pg1	1282	p2	(AT)6	12	21207350	21207361	TCCCAGCATAAACCAACCCA	59.219	AGGCATGGCAAACAGACATT	58.364	3	20	342	20
Pg1	1283	p2	(AG)15	30	21207616	21207645	CCCTGGGTTGAGAAACACCA	59.815	GCTGCTCCACTCGACTAGAC	59.9	230	20	501	20
Pg1	1284	c	(AG)12c(GA)11	47	21215785	21215831	CCCTGGGTTGAGAAACACCA	59.815	CTGGTGGTGACTCCTGGTTC	59.965	230	20	425	20
Pg1	1285	p3	(TCC)5	15	21251382	21251396	AGAGGGCCAATGAAGCTTCC	60.034	TGGCCTGCCCAAAGTAAAGG	60.542	226	20	479	20
Pg1	1286	p2	(AT)7	14	21288513	21288526	AAAGCCCGAATCACGTGTCT	59.965	ACGAAACACGCAATTTGGGG	59.969	84	20	295	20
Pg1	1287	p3	(CTG)5	15	21290203	21290217	ATCCTCTTCTCGTTCGGGGA	60.033	CGTTAAGACCATTGCGCAGG	59.903	192	20	485	20
Pg1	1288	p4	(TTTC)7	28	21303014	21303041	TCGGATTGCACATGGTTGGA	59.963	GGCGATGTACGTGACTTCCA	60.109	122	20	334	20
Pg1	1289	p3	(GAA)5	15	21312794	21312808	CAAGAGGAAGGGTAAGGCGG	60.108	TGCTGAGTCTGCTGTTCTGG	59.966	220	20	420	20
Pg1	1290	c	(TTTC)5attcat(TA)7	40	21376983	21377022	ATCCCGAGGCACAAAGGAAG	60.035	CATGGGGGAGGAGCTAGGTA	59.809	82	20	424	20
Pg1	1291	p2	(TG)6	12	21386494	21386505	TATGAGTGGTGGGGAGGAGG	60.031	AAGCCGACGGGAAAGAATTC	58.55	215	20	330	20
Pg1	1293	p2	(AT)6	12	21396977	21396988	TTGTCAAAGCTGGGAGACGG	60.25	CCGGTGAGCATGGTTCAGTA	59.751	98	20	384	20
Pg1	1294	p2	(TA)18	36	21397219	21397254	CCATGCTCACCGGTCAGTAA	59.751	ACCATGAACCTTTCGCTCCA	59.6	130	20	394	20
Pg1	1295	p2	(AC)7	14	21439629	21439642	TTATGCCTGCCCTGGTATGC	60.179	CAGCACGCCTATGATGTTGC	59.971	113	20	447	20
Pg1	1296	p4	(ATAC)38	152	21444475	21444626	GCCTATTGCTCGACGGACTT	60.179	TGGCGGTAATAAGCTTTGCA	58.172	136	20	473	20
Pg1	1297	p2	(AG)7	14	21453004	21453017	TCGTACTCAGCAAGTGTGGG	59.683	AATCGATTAGCCGTCCCCAC	59.894	61	20	339	20
Pg1	1298	p2	(CA)96	192	21469682	21469873	CACATGGATAAAACTATGCACGCT	59.964	AACAACACGGTGCCAACATG	59.898	151	24	479	20
Pg1	1300	p3	(GCA)6	18	21474091	21474108	GCCACATGAAGAAGAACGCC	59.831	CTCGACCACGACATCCAAGT	59.756	52	20	394	20
Pg1	1301	p2	(CT)10	20	21475758	21475777	TCTCCCTTCTTCCTCCTCCG	60.033	CCTTCTTCCTCCACTCTCGC	59.825	104	20	372	20
Pg1	1302	p2	(TA)7	14	21477035	21477048	ACCCCTCTTCTCCCACTTCT	59.506	CGCAGTGGCCTAGCTAGTAT	59.038	100	20	436	20
Pg1	1303	p3	(GAG)8	24	21498042	21498065	CCGACCCTACCAGAGAGGAA	60.033	GGCTGTCCTATCATCTCGGC	60.038	106	20	413	20
Pg1	1304	p2	(TG)63	126	21513927	21514052	CACGGTGCCAACATGTATGT	58.836	CCGCAGTTGCTCTCGGTTAA	60.669	215	20	564	20
Pg1	1305	p3	(TGG)7	21	21550805	21550825	GGTGGACGATGGCTCATGAA	60.108	CAGTGGTTCGTCAAGGTCGA	59.968	86	20	314	20
Pg1	1306	p2	(TA)6	12	21560443	21560454	CACTACCTTGCCTCCTTGCA	59.963	TCGCACGGCTCTAAAAACCT	59.966	119	20	445	20
Pg1	1307	p2	(TA)8	16	21563944	21563959	AGATCCGGAACTGCAAAGCA	59.963	TGTGTGGGGAGTCTTTGTCG	59.894	67	20	310	20
Pg1	1308	p2	(CT)7	14	21572485	21572498	GGCCTGGAACCTCACATGAT	59.743	TCGTACTCAGCAAGTGTGGG	59.683	202	20	451	20
Pg1	1309	p5	(TTTTG)5	25	21587240	21587264	ATGGGTGTTGTAGCACGGTT	59.89	TGGTCGGAAGCAGCTCATAG	59.538	32	20	379	20
Pg1	1310	p3	(CCA)5	15	21587693	21587707	AGCTCTCCGCGAAGACAAAT	59.752	TCTCCCTCCACCCGTAGAAG	60.033	125	20	458	20
Pg1	1311	p3	(CCA)5	15	21602533	21602547	CAACCGCAATGATCGTCGTC	59.975	TGTTGACGTGCCTGATCTCC	60.037	183	20	394	20
Pg1	1312	p2	(AT)7	14	21613260	21613273	TTGCCAAGCTCTGAGGAAAA	57.637	CCCCGCAAGTTACCAAAACC	59.684	200	20	336	20
Pg1	1313	p3	(CGT)5	15	21631547	21631561	ACGACCCGTGACAAAAGGTT	60.108	ACGACATACCGGCTGCAGGA	63.749	178	20	504	20
Pg1	1314	p2	(CT)6	12	21638115	21638126	ACCAACCGGCCCATGTAAAA	60.179	ACATCAGATCCGCCACTGTC	59.823	136	20	471	20
Pg1	1315	p4	(GAGT)6	24	21646785	21646808	GGAGGTTGAAGAGTGGGTCG	60.037	CAGCGCTGATACCTCTCCTG	59.968	214	20	404	20
Pg1	1316	p3	(AAC)6	18	21657801	21657818	AGCTGGAAGAACTTGCGGAA	59.891	AGATTCTCTGCACTTGGCCC	60.035	17	20	298	20
Pg1	1317	p2	(TA)6	12	21661002	21661013	TCGGCAACTTTTGGATCGGA	59.964	GAGGCGGCATAGGAAAGTGT	60.108	130	20	408	20
Pg1	1319	p3	(GGT)5	15	21742355	21742369	GCATGCGAGCTATGTGGTTG	59.971	TGCTCTCCTCTGCTCCATCT	60.032	7	20	332	20
Pg1	1320	c	(CA)6atcttagactagactataggcagggggtaatttggtctagtttttttttttggtctccacttgtcatgaaatattggaggggtgtcctgcagcctg(AT)13caggctgcaggacacccctccaatatttcatgacaagtggagaccaaaaaaaaaaactagaccaaattaccccctgcctatagtctagtctaagat(TG)6caagaaaaaaaagttaaaaggt(TA)7	278	21745306	21745583	AGACCCTGCATAATGTTTCT	54.303	CCAGTTGCATCGGATGATATGT	58.594	203	20	552	22
Pg1	1321	c	(CATA)7t(ATAC)27	137	21750066	21750202	GCCGAATATGAATATGGAACCGG	59.626	CGTAGGTGCCTTCGGGAAAG	60.74	167	23	511	20
Pg1	1322	p3	(GAG)5	15	21768183	21768197	TCCCCTTGTTCTGCCGATTC	60.035	TGATTCTCTTGCCACCGGAG	59.75	26	20	360	20
Pg1	1323	p3	(CAA)6	18	21812570	21812587	GTGAACTCGGCTGCCTACTT	60.037	GGTAGCAGGGTTCACGACAA	59.966	118	20	306	20
Pg1	1324	c	(CCT)5ccgaaggattcgtcggcgcacccgccgcccttcccctcgacaaggtggggctctccc(CCT)7	93	21816318	21816410	CGACACCGACACATGACAGA	60.04	AAAATCGAATCAGCACGCGG	59.903	197	20	406	20
Pg1	1325	p2	(TA)7	14	21867851	21867864	TTCCCAAGCTCTGAGGAAAA	56.654	CCGTCATGGTGTGGGATTCA	60.036	194	20	355	20
Pg1	1326	p3	(GGA)5	15	21872404	21872418	CAGTAGACGGCGGATTCCAG	60.249	AACCAACTGCGACAAAAGCC	59.898	147	20	408	20
Pg1	1327	p3	(GGC)5	15	21909947	21909961	TTACCTTTGGTGTCGGGCTC	59.964	CCAAAACCCCACCTTCCCTT	60.105	218	20	473	20
Pg1	1328	p5	(GCCTC)5	25	21918534	21918558	GCATGGTGGATTGCCTTG	56.759	GCGAGGTGAACACACAACAC	59.972	233	18	349	20
Pg1	1329	p3	(GTC)5	15	21919681	21919695	AAGCCAAGCAAGCACACATG	59.967	CAGCTACTACTAGCCGACGC	60.041	141	20	358	20
Pg1	1330	p3	(CTC)7	21	22042646	22042666	GAGGCATGGAGGACGATCTG	59.967	ATTGCTGTGCCATTGGAGGA	59.96	178	20	364	20
Pg1	1331	p3	(CAA)5	15	22048899	22048913	AAGACCAAGCAGAACCAGGG	59.889	GCACTTCTCCTTCAGCAGGT	59.964	194	20	391	20
Pg1	1332	p3	(TCG)7	21	22055950	22055970	CGGCTAAACCTCGACCGTAA	59.829	ACTCCCCTGGTCGAGTAGTC	60.034	208	20	468	20
Pg1	1333	p2	(AC)8	16	22076432	22076447	CGTGCTTGGGTTTGAATGCA	59.968	GAGTGGACCGCACTGAGAAA	59.966	37	20	320	20
Pg1	1334	p2	(CT)6	12	22094033	22094044	TTGTCGCTGCAGGATTTTGC	60.039	CGGACCTGCTGATTTGCCTA	60.108	223	20	332	20
Pg1	1335	p3	(TGC)6	18	22118881	22118898	CTCGACCACGACATCCAAGT	59.756	GCCACATGAAGAAGAACGCC	59.831	123	20	465	20
Pg1	1336	p3	(GGA)6	18	22175822	22175839	ATTCCGAGGGGTTTGTCGTC	60.037	GGTGTTTACCGACACTCCGT	59.967	225	20	397	20
Pg1	1337	p3	(CGG)6	18	22200457	22200474	GGGATCTTCTCCAGCGAGTG	59.896	TTTTGTGGCGTAGTCGTCGT	60.249	209	20	478	20
Pg1	1338	c	(ATATT)5atcatggagatatacatactacaaaatcaattaatcaatcaatggtcac(TCTA)7	102	22205103	22205204	AGAGAAGTCTGATGCAGCCT	58.429	CGGCCGGAACCAGGATAAAA	60.393	146	20	488	20
Pg1	1339	p4	(TCTA)6	24	22228361	22228384	GGTCCCCGACAATATGCCTA	58.947	TTGGTGCCCTAAATCTTTGT	55.118	131	20	467	20
Pg1	1340	p2	(AC)6	12	22247173	22247184	GCAACAAAGCTGACCATGGG	60.038	AAAATGGCCGTTCACACTGC	59.968	154	20	298	20
Pg1	1341	p3	(AAG)5	15	22268192	22268206	GCTCCACCTCCAGAACATGT	59.674	CGGCTGTTCACACTAAGGGT	59.965	216	20	462	20
Pg1	1342	p2	(AT)10	20	22318414	22318433	GCCATCCCATCTCACCGTAG	59.966	ATGGATGCGGATAGTGTCGG	59.682	110	20	388	20
Pg1	1343	p2	(TC)6	12	22321958	22321969	GCCAAGGGCCCAGTCTTTTA	60.252	CCCATCCTTCTTGGCCTCTG	60.107	84	20	388	20
Pg1	1344	p2	(AT)6	12	22374246	22374257	ACTCGGGGAAGCCACTTTTT	59.815	TGCAGAGATGTTGCTTGGCT	60.251	193	20	492	20
Pg1	1345	c*	(TCCCTC)6(CT)7*ccctccctcc(CT)6	69	22381871	22381939	GCCAGGTCTTGAGCATTCCT	60.035	TCACGTCATTCCAGCAGTCA	59.321	129	20	380	20
Pg1	1346	p3	(CGA)6	18	22445771	22445788	CCAATCCGTCGACGCTATGA	59.97	GTGGTCGTAGTCACCGTTGT	59.969	51	20	289	20
Pg1	1347	p3	(CCG)5	15	22455210	22455224	CTCAGTTTTTCCGCCATGCC	60.109	GGTTGGGCCCTAACGAAGAA	59.963	129	20	431	20
Pg1	1348	p2	(GA)8	16	22494905	22494920	CAAGACCTGAGGTGCTCCTG	60.037	AGTTGGGAAGAGCACGTGAC	60.25	22	20	321	20
Pg1	1349	p3	(GAT)5	15	22496491	22496505	CCTCTGCTGGCAGTACACAA	59.965	GCTTGATGTAGTGCGCCAAG	59.902	64	20	299	20
Pg1	1350	p2	(TG)29	58	22514626	22514683	CCTGCATTTTGGTCAGTGCC	60.038	CTGTCCAGTCCCACCAACAA	59.817	112	20	442	20
Pg1	1351	c	(TA)6tctc(TG)38	92	22515763	22515854	ACTGGCCTCAACAGCTTCTT	59.524	TCAGCTCATGGAGTCAAACGT	59.656	152	20	413	21
Pg1	1352	c	(TTC)28ttg(CTT)37	198	22617519	22617716	CCTTGAGACTTAACGCCCGT	60.038	AACATGGGAAGAAGGCTCGG	60.035	199	20	537	20
Pg1	1353	p3	(GCA)5	15	22640792	22640806	CAAGGGACACGTCACCATCG	61.014	ACGAGCTCGAACATGAGGAC	59.829	183	20	510	20
Pg1	1354	p2	(GA)8	16	22649813	22649828	CAGCAAGTGCCCTATCACCA	60.035	GCCATCTGGGTCCTCGAATT	59.819	145	20	441	20
Pg1	1355	p2	(CA)6	12	22695730	22695741	CATCGTCCGCCATGTAGTCA	59.898	GGACTTGGATCCAGCAGTCC	60.107	225	20	350	20
Pg1	1356	p2	(GA)6	12	22711380	22711391	TGAATCCCCGAACACGAGTG	60.038	AGGGCACGTGTAAACGGATT	59.964	231	20	364	20
Pg1	1357	p2	(AT)6	12	22717357	22717368	TCACGAAGCCTTTCTCACGA	59.328	TGCAAAGGGGGCTCTAAATCA	59.643	168	20	330	21
Pg1	1358	p2	(AG)7	14	22723267	22723280	CTGAGGTGGCATCGTGAGTT	60.037	GAGGCTGAGGGTGTTATCGG	59.895	151	20	425	20
Pg1	1359	p2	(TC)6	12	22751316	22751327	CGTGGGTTGTATCGCCAGTA	59.826	CGAAGGCACGAAAACAAGCA	59.971	155	20	481	20
Pg1	1360	p3	(GAT)6	18	22763890	22763907	ACACCACAGATCAAGAGCGG	60.037	TTTGCTTGCAACTCACTCGC	59.971	137	20	359	20
Pg1	1361	p2	(AG)7	14	22781492	22781505	GGGTGAGCACTTGTCGTACT	59.683	ACGCGACTTGTGGGTAAAGA	59.61	48	20	390	20
Pg1	1362	c	(AT)6gtgtgtt(TA)8	35	22804752	22804786	ATGCCCAAGTGGTGTTCGAT	59.962	GAGAACCAAACCGGATTGCG	59.832	192	20	390	20
Pg1	1363	c	(AT)6gtgtgtt(TA)8	35	22814181	22814215	ATGCCCAAGTGGTGTTCGAT	59.962	GAGAACCAAACCGGATTGCG	59.832	192	20	390	20
Pg1	1364	p3	(GAG)5	15	22824973	22824987	GAGGAATACTCGTCGTCGGG	59.693	CTAGTAGGTTTCCTGGCGGC	60.179	229	20	392	20
Pg1	1365	p2	(AG)6	12	22828285	22828296	AATCATGCAAGTGGAGGGGG	60.033	CTTCGGGTGGTTGATCTCCC	60.108	23	20	297	20
Pg1	1366	p5	(CCGAG)7	35	22874630	22874664	TGATCCATCGACGATGCGAG	60.04	TAGTGCGGGTAGGTGCTAGT	60.034	129	20	352	20
Pg1	1367	p3	(CCG)5	15	22882167	22882181	GTTTGGGAGAGGTGTGGGAG	59.963	TGTTCACGGACGAATCTGCA	59.967	120	20	349	20
Pg1	1368	p3	(ACG)5	15	22891872	22891886	AGCAGGAAGGGAAAGAAGCC	59.961	TCTTGGCCTCGTTGTCCTTC	59.965	204	20	452	20
Pg1	1369	p4	(AGAA)10	40	22905823	22905862	CTGAGGAGCGGTCATCCATC	59.967	CACATGTTCAGGGGGAGCTT	59.961	148	20	410	20
Pg1	1370	p2	(AT)7	14	22969027	22969040	CGCGCGGGTAATTTCAAGTT	59.833	AATGCTCCTTGGTGCTTTGC	59.681	159	20	476	20
Pg1	1371	p2	(AT)6	12	22969153	22969164	CGCGCGGGTAATTTCAAGTT	59.833	AATGCTCCTTGGTGCTTTGC	59.681	33	20	350	20
Pg1	1372	p2	(CT)25	50	22977118	22977167	CGAGGCATTCCAATTGGCTG	59.898	TCTGTTGCCGACCACTGTAC	59.967	182	20	454	20
Pg1	1373	c	(GT)9ggtc(GT)10	42	22980838	22980879	CTTTAGTACCAGGGGTCGCC	59.823	TCTGGTCGGAAGTTCTGCAC	59.966	122	20	454	20
Pg1	1374	p2	(GA)7	14	22986370	22986383	TTCTGACTGCTCCCGGAAAC	59.965	TCTCACCTACTGAAGATGTACCCT	60.017	78	20	301	24
Pg1	1375	p2	(CT)6	12	22989228	22989239	CGAATCCTCCTTGCTCTCCC	59.894	TGCTCCGGCTTTGTGTCTAG	60.037	181	20	507	20
Pg1	1376	p3	(GTT)9	27	23037390	23037416	TCACCGTCCTTCTTCTTGCC	59.965	GGCAGTAACGCAAACCAAGG	60.04	11	20	303	20
Pg1	1377	p3	(TCT)5	15	23083961	23083975	ACTTGCCTGATGCTTCCTCC	60.035	TTATCCCCGAAGCACCCAAC	60.035	144	20	407	20
Pg1	1378	p3	(TGG)5	15	23097090	23097104	CCTGAACCTTCCCATGGAGG	59.743	CTACACGCGGACACTGCTAT	59.899	189	20	371	20
Pg1	1379	c	(AC)11(AT)15(GT)11	74	23174086	23174159	TCTGTCATCCGCGTCATTCC	60.179	TCAGTACACGTGTCAGCACC	59.968	225	20	551	20
Pg1	1380	p3	(TGT)7	21	23195516	23195536	GCACTTCTCCTTCAGCAGGT	59.964	CCATTCCCCACCTCAAGGAC	60.034	125	20	411	20
Pg1	1381	p2	(TA)6	12	23211554	23211565	CCTTGAAAGTCATGCATATCACTG	58.182	CAACGTCTAAGCATGGGGGA	59.748	205	24	333	20
Pg1	1382	p4	(GAAA)5	20	23217223	23217242	CAACGTCTAAGCATGGGGGA	59.748	TCGGATTGCACATGGTTGGA	59.963	76	20	394	20
Pg1	1383	p4	(TTAT)5	20	23223632	23223651	TCACATGTTTATGCTCGCGC	59.627	AACTTGCCGGGTGATACCAG	60.035	224	20	497	20
Pg1	1384	p2	(TA)10	20	23241260	23241279	GCATGAACAAACGCCATGGT	60.038	GCAGGTGCAAGGAGGGTAAA	60.251	54	20	338	20
Pg1	1386	p3	(GCA)5	15	23257815	23257829	CAACTCAGGCGAAGAGGGTT	59.965	TTCGTGACATCCACCTTCGG	60.038	224	20	340	20
Pg1	1387	p3	(GCA)9	27	23303659	23303685	GGGGCGGATATGGCTAAGAC	60.036	CAGGTTCGGGGATTTGTCCA	59.962	24	20	315	20
Pg1	1388	p3	(ATG)5	15	23316711	23316725	CCCTCATGAAGGCAAGAGCA	60.035	GATTCTTGCCACAGGGAGCT	60.035	172	20	470	20
Pg1	1389	p2	(AT)7	14	23363023	23363036	TACGTCCTCCGGGTGTTAGT	59.962	TCCCTTGCTGCCGAGAAAAT	59.962	31	20	346	20
Pg1	1390	p2	(AT)7	14	23363871	23363884	TACGTCCTCCGGGTGTTAGT	59.962	TCCCTTGCTGCCGAGAAAAT	59.962	31	20	346	20
Pg1	1391	p2	(AT)7	14	23364719	23364732	TACGTCCTCCGGGTGTTAGT	59.962	TCCCTTGCTGCCGAGAAAAT	59.962	31	20	346	20
Pg1	1392	p2	(AT)7	14	23365567	23365580	TACGTCCTCCGGGTGTTAGT	59.962	TCCCTTGCTGCCGAGAAAAT	59.962	31	20	346	20
Pg1	1393	p2	(AT)7	14	23366415	23366428	TACGTCCTCCGGGTGTTAGT	59.962	TCCCTTGCTGCCGAGAAAAT	59.962	31	20	346	20
Pg1	1394	p3	(CAT)5	15	23373896	23373910	GATGTGTTGATGATGGCGCC	59.97	ACCACAAGCCATGCTCTCTC	60.036	107	20	340	20
Pg1	1395	c	(TG)6(TA)9	30	23392630	23392659	GCAGTGGGACAGGGAGAAAA	59.89	AAACTCAGATCCGCCTGACG	60.109	168	20	496	20
Pg1	1396	p2	(TA)9	18	23392784	23392801	GCAGTGGGACAGGGAGAAAA	59.89	AAACTCAGATCCGCCTGACG	60.109	14	20	342	20
Pg1	1397	p4	(TGTA)23	92	23394802	23394893	GTAAATACTGCGGCCCCTGT	60.107	TTGAGGTGGGAAAGCCTTCG	60.251	212	20	521	20
Pg1	1398	p5	(TCTCA)6	30	23398436	23398465	TCCGTCACCTCATGAACAAGA	59.032	GTGGCTAGCAATTTGGCTCA	58.823	170	21	510	20
Pg1	1399	p3	(GCC)5	15	23423809	23423823	ATCTCATTGCGAGGCTCGTT	59.823	TACGGCCGATGATGGATGTG	59.967	58	20	369	20
Pg1	1400	p3	(GCC)5	15	23424043	23424057	CACATCCATCATCGGCCGTA	59.967	TGGCAGACCATCGTGAGTTC	60.037	116	20	459	20
Pg1	1401	p2	(GA)8	16	23429496	23429511	TGTCGGGGAGAGTAGAGTGG	60.034	TGGCCACCAACAATTACCGA	59.889	162	20	472	20
Pg1	1402	p3	(GCA)5	15	23434116	23434130	TTGTCACCCAGGTCGAAACC	60.179	ATGGGAGCGGAAAATCAGCA	60.034	3	20	338	20
Pg1	1403	c	(AT)13(GT)23	72	23465063	23465134	TCGGCAGAGTTTCCAATGCT	59.963	TGCACTGGCCTCATCAAACA	60.179	43	20	352	20
Pg1	1405	p2	(AC)6	12	23479730	23479741	TGCTTTGGTGATGCCCAGAT	59.96	GGCTCTCGGGGAAGAGTTTT	59.675	204	20	465	20
Pg1	1406	p3	(CCT)6	18	23486947	23486964	GAGACCTGGTGCACGGTAAA	59.966	TGAGGAAGGAGGGGAAGGAG	59.957	78	20	375	20
Pg1	1407	p3	(TGA)5	15	23493204	23493218	GACCAGCAGGACCCATGAAA	59.962	TTCTTCTCACGGCAGCTCTG	60.038	60	20	387	20
Pg1	1408	p2	(GA)7	14	23512950	23512963	TGTCGGTGCTCTGCATAACA	59.68	GTGGTTCATTGCAAGGACGC	60.387	79	20	396	20
Pg1	1409	p3	(CCT)8	24	23524166	23524189	GGCTGTCCTATCATCTCGGC	60.038	CCGACCCTACCAGAGAGGAA	60.033	111	20	418	20
Pg1	1410	p3	(TGA)6	18	23529950	23529967	GGTACTGCAGGAGGGCAAAT	60.034	TTCTTCTCACGGCAGCTCTG	60.038	196	20	390	20
Pg1	1411	p2	(CT)7	14	23585304	23585317	GATCATGGTGACGCTTCCGA	60.179	ATACATGAGGACCCACGGGA	60.032	158	20	473	20
Pg1	1412	p2	(AT)8	16	23631076	23631091	TCTAAGCATGGGGGAGGAGG	60.401	ATCCCGAGGCACAAAGGAAG	60.035	113	20	409	20
Pg1	1413	p2	(AC)6	12	23683052	23683063	TCCGGAGACAATGGAGGGAT	60.031	ATCCTTTGTGTGGGCTCGAG	60.036	230	20	499	20
Pg1	1414	p2	(CT)6	12	23716791	23716802	CGAATCGCTCGCTCTCTTCT	59.971	ACCTGACATCCTTGCAGACG	60.037	220	20	359	20
Pg1	1415	p2	(AG)9	18	23734827	23734844	GAATCACCTCCCTCACTGGC	60.107	TGGCAGGTGATGAAGGTCAC	59.963	148	20	351	20
Pg1	1416	p3	(GAC)5	15	23736847	23736861	GAGGACTACTACCTGCGTGC	59.899	GCGAGGTAGAAACGGTCCTC	60.179	67	20	310	20
Pg1	1417	c	(CAA)8catcat(CAA)33	129	23796421	23796549	GCGAACGCCAAATACGACTC	59.975	CTTGCGCTTGCGATTAGGAC	59.973	200	20	435	20
Pg1	1418	p2	(TG)6	12	23908873	23908884	TGCACTCTACTTGTCGATCGG	59.868	GGTGAAGACCAGTTGAGCGA	59.966	222	21	459	20
Pg1	1419	p3	(GCG)5	15	23917145	23917159	GTCGCCGTAGTTGTCGATGA	60.179	TGACAACTCCGAGAAGTGGC	59.966	177	20	399	20
Pg1	1420	p2	(AT)7	14	23921061	23921074	CTTGCATTCGAGTGGGTCCA	60.322	CCCGCTTAGCCCTGGTTATT	59.817	19	20	358	20
Pg1	1421	p2	(AC)6	12	23922640	23922651	AACGAAAACTTGTGCAGGGC	59.898	TCCTTATAGTGGCGGGCCTA	59.811	32	20	367	20
Pg1	1422	p3	(GTG)5	15	23951505	23951519	GTGAAGGAGCGAGTGGAACA	59.966	ACAGCGGTTATGCAATTGCC	59.827	42	20	292	20
Pg1	1423	p2	(CT)6	12	23951750	23951761	GGGTCCACTTGTCAGCTCTC	60.037	AGTTGGGGACGGGATTGTTG	60.251	204	20	465	20
Pg1	1424	p3	(GCA)5	15	24052182	24052196	CATCCACCATGGCGACCAT	60.153	GGGCTCGAGAAGAACTGCAG	60.739	6	19	312	20
Pg1	1425	c	(ATCTA)20g(TCTAA)7	136	24065075	24065210	CAATGTGCAGCGCAAGGATT	60.109	AATTGACTGGCACGTCTCGT	59.966	153	20	482	20
Pg1	1426	p5	(TCTAA)30	150	24082479	24082628	GAGCTGGACCCACAAGTCAG	60.321	TCATATCGGAGGCCACTGTT	58.504	201	20	540	20
Pg1	1427	p3	(ATC)5	15	24167567	24167581	TTTTGCTCGCAGTTGGTTCG	59.971	CGATGCCACAACAAAAGGGG	60.038	151	20	488	20
Pg1	1428	p2	(AT)6	12	24184043	24184054	GCTGCATCGTTTGGCGTTTA	60.11	AAGGATCCTAAGCAGCGACG	59.897	115	20	385	20
Pg1	1429	p3	(CTG)7	21	24244492	24244512	CGTAGTGGTAGCACGTCCTG	60.179	AAGATCGTCTTCCGGGGAGA	60.033	33	20	324	20
Pg1	1430	p2	(TA)10	20	24251935	24251954	CACTCTGTCCGGTGACCAAG	60.32	GCTTTGAAGGCCATGTGCAC	60.668	201	20	458	20
Pg1	1431	p3	(TTC)5	15	24360500	24360514	TGCGCAAAGAAGAGAGCTCA	59.966	AGGACACGTCTTCAAGCTCG	60.039	92	20	316	20
Pg1	1432	c	(CA)6gattacagtcatcattgatacatcagaacaaggttacaatgcggcgatatcttcatgacgagatatgcaaaat(CA)6	97	24373662	24373758	TCACAAGCTTTGCAAGTGAGT	58.632	TGTGGTCTCATTGCAAGCCA	60.179	160	21	452	20
Pg1	1433	p3	(GAA)5	15	24381007	24381021	GAGACCTTATCTGCGGGCAA	59.822	ACCTCGATGCTCTGGAGTCT	60.034	223	20	426	20
Pg1	1434	p2	(TA)7	14	24471496	24471509	CCGTGACTAAAGGGTCTCGT	59.113	GTGATGCAACTCCACTGGGA	59.963	139	20	460	20
Pg1	1435	p3	(AAC)8	24	24536993	24537016	GCGAAGGTGTGGTTGTGAAC	59.971	ATAGGGGCGCTTGGAGACTA	60.106	68	20	399	20
Pg1	1436	c	(AT)7gta(TG)8tc(TA)10	55	24539560	24539614	TGCTCTACCTATCCAAAGGCA	58.523	AACTTCTTGTCTCGGGCCAG	59.965	230	21	389	20
Pg1	1437	p3	(GTG)5	15	24545947	24545961	GGACTGCAGGAGCCCTTATG	60.179	CCGGATCTCAACTCGTCGAG	59.972	179	20	338	20
Pg1	1438	p4	(TAAA)5	20	24569355	24569374	AAATAGAACCCCTGCCAGCC	60.033	ATGCCGCTGTCAGGTACAAA	59.964	77	20	357	20
Pg1	1439	c*	(TA)7cacac(ACAT)16(AT)12*aaaatacatacacatacatacatatatacacatatacatatatac(AT)8	166	24580650	24580815	GAGATCCTCGCCACCTTGAC	60.179	CTGGATACCTCGTCGGCATC	60.039	163	20	507	20
Pg1	1440	p2	(AT)6	12	24632853	24632864	CATCGGTGCAGCTAGGGTAG	59.967	CAGTGCCTTCCTTGAGCTCA	59.964	119	20	446	20
Pg1	1441	p2	(AT)7	14	24711784	24711797	GGATGCATACAGATTCCACTGG	58.855	ACATGGTCCAAGCTTTGAGACA	60.159	86	22	325	22
Pg1	1442	p3	(ATG)11	33	24734729	24734761	ACCATGCTCTGAACATCACCT	59.368	TTCCCTTCGTGCCCTTTCTC	59.964	166	21	345	20
Pg1	1443	p3	(TGG)5	15	24737117	24737131	TGATGGTGATGGTGACGGTG	60.036	CCGCGACTGAGAGGTATCAC	59.97	211	20	507	20
Pg1	1444	p2	(GA)6	12	24738947	24738958	GGAAGTGGCAATTGGGGAGA	59.96	AGGTGTGCATCTTCCAGCTC	60.036	134	20	314	20
Pg1	1445	c	(CAA)7(CTA)7	42	24745100	24745141	AAGACCAAGCAGAACCAGGG	59.889	TCACCGTCCTTCTTCTTGCC	59.965	194	20	527	20
Pg1	1446	p3	(TCG)5	15	24752045	24752059	GAAAACGGTCCTGCAACGTC	60.042	AAATTCATCTCCGAGCCGCA	60.108	230	20	401	20
Pg1	1448	p2	(AT)12	24	24815131	24815154	CGTGAGAGTAGTTACACCCAGG	59.836	GTTGCAACCCGATGTGAACC	60.04	222	22	374	20
Pg1	1449	p6	(TTTTGT)6	36	24832380	24832415	TTTTTCTGGCGTCGTTGCTG	59.971	CCGCCTCCATCTCGATGATC	60.109	122	20	451	20
Pg1	1450	p2	(CT)6	12	24866100	24866111	CGACGACATGACTCCTCGTT	59.832	CGCGAGTTTCCTTTCCTCCT	60.037	224	20	425	20
Pg1	1451	p3	(GGC)5	15	24892752	24892766	CAGACTCTGCTGTTTTGCCG	59.763	TCGCGATCCGACTATTTGCA	59.898	191	20	337	20
Pg1	1452	p3	(GGA)6	18	24893913	24893930	CAGCAGCGGGAGAAAGAAGA	60.037	ACCTGTGTGCCATTTCGTCT	59.891	227	20	358	20
Pg1	1453	p3	(AGC)6	18	24908178	24908195	CAAGTCGCCCACAGGTTAGT	59.965	CTCATGACCATCTGCCCAGG	60.179	58	20	319	20
Pg1	1454	p3	(CGG)5	15	24912305	24912319	GTAGCCGGTGGGGAAGTAAG	59.823	TCCGCACCCACAAAGAAGAA	59.818	17	20	298	20
Pg1	1455	p3	(CCG)5	15	24919717	24919731	CTCTTGAAGCTCCCGTCCTG	60.108	TCATGGCTGCTGTGAATCGT	60.036	108	20	406	20
Pg1	1456	p2	(AC)8	16	24935767	24935782	GTGAGGCCCAAAATCTCGGA	60.035	ATCAAAGCGTTGCGTTGCAA	60.249	212	20	381	20
Pg1	1458	p3	(TAT)7	21	24960775	24960795	GGTGTTGGACCTGTCTCCTG	59.965	ACTACTCCCTCCGTGTCGAA	59.963	53	20	389	20
Pg1	1459	p4	(TTTC)5	20	24971071	24971090	TCGGATTGCACATGGTTGGA	59.963	CAACGTCTAAGCATGGGGGA	59.748	113	20	373	20
Pg1	1460	p6	(GACGAT)5	30	25021576	25021605	AGCACCTCTCCCAAACGATG	60.036	ACGACTTGGCGACTTCATCA	59.683	24	20	361	20
Pg1	1461	p2	(CT)8	16	25056145	25056160	TGGGTGCAAAACTCTTCGGA	59.818	TCAGCAAGTGTGGGGGAAAA	59.74	99	20	448	20
Pg1	1462	p2	(AT)8	16	25062608	25062623	GTGCACTCAAATGGTCTGGC	59.758	ACCCCCGATTTGGTGAATGA	59.298	181	20	474	20
Pg1	1463	p3	(TCA)5	15	25063777	25063791	AGGAAATGGGCTCCATGTGG	60.033	AGCCTCTCGACTTGATTGGC	60.108	158	20	438	20
Pg1	1464	p2	(GA)6	12	25066371	25066382	TCCGTGAACGTGGCTGAAAT	60.25	TGGTTGGAAGTGGTGGCTTT	60.033	135	20	378	20
Pg1	1465	p2	(TA)7	14	25072688	25072701	GACCGTGTCGCTGTCCTAAA	60.039	CACATCCGATCCTCCCGAAG	59.967	192	20	492	20
Pg1	1466	p4	(TTTC)5	20	25098234	25098253	GAGTGATCCCGAGGCACAAA	60.036	GGCGATGTACGTGACTTCCA	60.109	86	20	314	20
Pg1	1467	p3	(CGC)6	18	25118929	25118946	TAAACGAACTCGCCTCCCAC	60.038	GACGGCGTAGAGATGGGATG	60.039	49	20	292	20
Pg1	1468	p3	(CTC)6	18	25121681	25121698	CGTATAGAGCAACGCGAAAC	57.394	GCCGATCTAACCTCCTGCTC	59.967	229	20	462	20
Pg1	1469	p2	(AT)10	20	25124912	25124931	ATCACGAGAACGGTGACACC	60.039	GGCAAAGCGTGAGTTTCCTG	60.04	78	20	353	20
Pg1	1470	c	(AGC)6atgcagagcagcagact(CAG)5	50	25174624	25174673	ATTTCAGAGGGCACACGGAG	60.036	CTCTGTGAGCTCCTCTGCTG	59.826	207	20	449	20
Pg1	1471	p3	(TCA)5	15	25190563	25190577	AGGGTTGTGATGTGGCGATT	59.962	CGGAGAGCAAAGCTTGAAGC	59.832	27	20	359	20
Pg1	1472	p4	(TGAG)8	32	25206163	25206194	GTTTGCCTCTTCGAGCTCCT	60.037	CAAAGGCCAGCACACTTGTC	59.969	173	20	338	20
Pg1	1473	p3	(ACA)5	15	25239805	25239819	AGCTGGAAGAACTTGCGGAA	59.891	AGATTCTCTGCACTTGGCCC	60.035	3	20	294	20
Pg1	1474	p2	(TA)6	12	25246773	25246784	TGCCCGTGTTATTGACGTGT	60.25	CCCCCATGAAACATGCGAAC	59.827	74	20	423	20
Pg1	1475	p3	(TCC)5	15	25252235	25252249	TGGTAAGGAAATCGCCACCC	60.035	ACTAATGCCGCAAGCTCCTT	60.035	198	20	439	20
Pg1	1476	p2	(GA)7	14	25258691	25258704	TGTTGCAGCCTTTTTGTGCA	59.751	ATCTTCGCCTTCACCGTTGT	59.965	187	20	397	20
Pg1	1477	p2	(TA)8	16	25302324	25302339	CCGGTTCAGTAATCTCGCGA	59.9	ACTGAACCAAATCGCGAGGT	59.965	156	20	409	20
Pg1	1478	p3	(CGC)5	15	25305517	25305531	TCACTTTTGTCTCCCTCGGC	59.965	GAGTGGACGACGACAGCATC	60.799	64	20	294	20
Pg1	1479	p2	(AG)15	30	25325288	25325317	AATAGGCCACCACAGTGCAA	59.888	CCTAAGGAGAGGAGGGGCTT	60.031	152	20	327	20
Pg1	1480	p3	(TTC)16	48	25379336	25379383	CGAGCCACAAGTGTTGGTTG	59.971	ACCGCATAATGATGAGCCCA	59.526	182	20	517	20
Pg1	1481	p3	(ACT)6	18	25443256	25443273	GAAGAGGACAAGGCCAACGA	59.965	GCACTTCTCCTTCAGCAGGT	59.964	141	20	383	20
Pg1	1482	p3	(TCG)8	24	25450373	25450396	AGAGGAACATGAGGCAAGCC	60.035	GAAAGCCAAAGCCAAGGAGC	60.038	184	20	342	20
Pg1	1483	p2	(CT)7	14	25470401	25470414	GCCGCATAATCGCCATAAGC	60.179	CTCGCATCCACCTACGATCC	60.039	147	20	493	20
Pg1	1484	p2	(GT)7	14	25474471	25474484	TGCTTAGACGTGTGAGCAGG	60.038	CCGGGGAAAGCACACCTAAA	60.251	37	20	325	20
Pg1	1485	p3	(TTC)5	15	25516564	25516578	CTTCCTCCACCGTCCACTTC	60.037	AGGTGCTGATATGGGAGGGT	60.03	136	20	344	20
Pg1	1486	p3	(CGC)5	15	25540290	25540304	AACCCTAGATTGGTTGGCGG	60.034	GGAGAGGGGAGAGGTGCATA	60.105	102	20	392	20
Pg1	1487	p3	(CTT)5	15	25573290	25573304	GCAACCTGCTCAGAGGAAGT	59.964	TTGACCCCATTGATGCTGCT	59.96	120	20	381	20
Pg1	1488	p3	(CCG)6	18	25578956	25578973	GGATCCGCGAGAGAGAAAGG	59.969	AATAGGTTCTGCCACCGAGG	59.458	43	20	361	20
Pg1	1489	p3	(CTC)8	24	25583330	25583353	CTTCTTCTCCTCCATCGCCC	59.894	TAGGACGGACGGTGAGGATT	60.034	213	20	362	20
Pg1	1490	p3	(GCT)6	18	25614059	25614076	CTTCGGCGAATCCTCCTCTC	59.969	TGGCGGGGAGGATATCGTTA	60.179	196	20	507	20
Pg1	1491	p3	(TTC)7	21	25635506	25635526	GGGTTGGTTGGCTAACTGGA	59.888	ACCGCATAATGATGAGCCCA	59.526	225	20	490	20
Pg1	1492	p3	(TCT)6	18	25692419	25692436	TCTTTCCCGTGCCAGAACTG	60.25	CCTGCTGTGGACGAGATTGT	60.037	177	20	290	20
Pg1	1493	p2	(TG)8	16	25724041	25724056	AGGCGGTTCATGTCCTCAAG	60.036	TTGAAGGGAAAAGCCACGGT	60.106	68	20	328	20
Pg1	1494	p3	(CTG)7	21	25746292	25746312	GCCGATCTCCAATCCACACA	60.108	CGACTTCTGGGGAGAGTTCG	59.829	133	20	316	20
Pg1	1495	p3	(GGC)6	18	25760691	25760708	AACCTCCTGTACCCAGCAAC	59.599	ATCGGTCGTGTCTAATCGCC	59.97	191	20	331	20
Pg1	1496	p2	(AG)6	12	25769437	25769448	AATCATGCAAGTGGAGGGGG	60.033	GCTTCCTTCGAGGTGGTTGA	59.965	8	20	304	20
Pg1	1497	p2	(AG)12	24	25800270	25800293	AAACGTAAGGTGCAGCAGGA	59.892	CATCCAGCCCAGCTTCCTTA	59.452	173	20	303	20
Pg1	1498	p2	(AT)7	14	25801913	25801926	CACGATGGTAGGCCCCTAAC	59.894	GCGCCGACTATCCTCCTTTT	60.179	22	20	335	20
Pg1	1499	p2	(TA)6	12	25840941	25840952	AGAGGCATAACAATTGGGTGGA	59.688	GCCCACTCCCCAAATAAGCA	60.324	104	22	439	20
Pg1	1500	p3	(TCC)5	15	25898864	25898878	CGCGCGAAATCACCCTTTAG	59.974	AGGGTGTCAGCGGATTTCG	60.079	73	20	366	19
Pg1	1501	p2	(AT)8	16	25907199	25907214	GGTTTTGGTAACTTGCGGGT	58.966	CGTCATGGTGTGGGATCCAT	59.819	224	20	494	20
Pg1	1502	p2	(AG)7	14	25914765	25914778	AGAGAAAGGATGTGGCGGTG	60.036	CTTACCCTGCTCCCCTTTCG	60.108	140	20	330	20
Pg1	1503	p2	(CT)12	24	26000500	26000523	GACGTCCTCCTCCACTTGTG	60.038	TTCTTGAGCGTGAAGACCCC	59.965	154	20	329	20
Pg1	1504	p3	(TTC)5	15	26001334	26001348	ATTCCGTCCATTGCACCGAT	60.107	TCTGGGTGTCATTGCCTGTG	60.251	187	20	478	20
Pg1	1505	p3	(CTC)5	15	26023821	26023835	TCATTATGTGCCGCACTGGT	60.036	AAAGAATGGTGGCGGACGAT	60.035	79	20	304	20
Pg1	1506	p2	(TC)17	34	26025978	26026011	TGTGCTAGTGCTACCCGTTG	60.038	CGAAGGGGTGCGTCCTATTT	60.108	161	20	464	20
Pg1	1507	p2	(AC)6	12	26027812	26027823	TGCTTTGGTGATGCCCAGAT	59.96	GGCTCTCGGGGAAGAGTTTT	59.675	203	20	476	20
Pg1	1508	c	(TC)12(TA)8	40	26064477	26064516	ACCTAGAAACCATTGCCCGG	60.034	GATCGTACCGAGGCTCCAAC	60.249	73	20	312	20
Pg1	1509	p2	(TA)11	22	26064898	26064919	CGGAAGATGATGACCCTCCG	59.967	ACGGGCTCATTGGTGACTTT	59.89	110	20	318	20
Pg1	1510	p5	(TGTAT)20	100	26066065	26066164	CAAGTTGGTGACTGCCTCCT	59.891	CTCAAGGTCACAGTCCCACC	59.965	231	20	536	20
Pg1	1511	p3	(TGA)5	15	26066975	26066989	AAACAGTCGTCCGAGCACAT	59.966	CCACTCGTCCCAGACTTGAC	60.038	200	20	459	20
Pg1	1512	p2	(TA)7	14	26068648	26068661	GGAGCTTCTGTTCGTCAGCT	60.038	GCGTTTCAGCTTGCGAGAAA	60.041	230	20	349	20
Pg1	1513	p2	(TA)8	16	26080504	26080519	TATCACGGAGCCTTTCTCGC	59.898	AGGTTTTTGACGAGGCGGAT	59.964	9	20	307	20
Pg1	1514	p2	(GA)6	12	26089774	26089785	TGCTGGTGCTCTGCATAACA	59.963	GACAAATTCGCTCCCACACG	59.834	79	20	424	20
Pg1	1515	p2	(TA)7	14	26104341	26104354	ACATTGCACCAGGTGACCAT	59.887	GAGACTGGACAACCCATCCC	59.747	3	20	298	20
Pg1	1516	p3	(CAA)9	27	26113817	26113843	AGCACGCTCGAATCAAGGAA	60.037	ATAGGGGCGCTTGGAGACTA	60.106	76	20	403	20
Pg1	1517	p4	(AAGA)7	28	26125410	26125437	AATTCCCAGATGCTGCTGCT	60.033	CCGGCTAGCTAGACTGCTTC	59.969	60	20	333	20
Pg1	1518	p3	(CGG)5	15	26125634	26125648	GAAGCAGTCTAGCTAGCCGG	59.969	TCATCCGGGAGCTCAACAAC	60.036	90	20	339	20
Pg1	1519	p3	(CCG)7	21	26125870	26125890	GCTCTTGTGGAACGTCTGGA	59.966	TCAAATCTTTCCTGGCCCCC	59.959	210	20	471	20
Pg1	1520	p2	(TG)8	16	26126841	26126856	ATCGGGAAGTGTTCAGCAGG	60.036	AAAATCCCTGCCTCTCCTGC	60.034	90	20	431	20
Pg1	1521	p2	(CT)7	14	26131076	26131089	TGAGCTCGAGGGCGTTTTAG	60.109	TCGTGAGCTTTTCTTCGGCT	59.966	88	20	346	20
Pg1	1522	p3	(CAT)5	15	26157993	26158007	CAGGTTCTGATGCGGTGACT	60.037	CCCTCATGAAGGCAAGAGCA	60.035	29	20	342	20
Pg1	1523	p3	(GAA)53	159	26172310	26172468	TTAGCAGCCATAGGTCCCCT	60.03	AGCTAAAAAGAACCGAGGAGC	58.299	100	20	430	21
Pg1	1524	p3	(CAT)5	15	26214363	26214377	TCTTTCGGGGGTTCTCTTGC	59.964	CCCTCATGAAGGCAAGAGCA	60.035	3	20	342	20
Pg1	1525	p3	(CCT)9	27	26227332	26227358	GCCCAGGTCAGTTCTGTTCA	59.891	TGGTCGATGATGCTGATCCG	59.967	215	20	397	20
Pg1	1526	p2	(TG)8	16	26237145	26237160	TGCACCCCTACCCATAAGGA	59.955	ATCGAGCTCAACACAAGGCA	59.965	196	20	365	20
Pg1	1527	p3	(ACG)5	15	26255275	26255289	CCTGGCTGTAACTGAAGGCA	59.963	GGACGTTCTGCTCAGCTCTT	60.038	32	20	300	20
Pg1	1528	p3	(GCG)5	15	26310908	26310922	GTCTTCAGACATGGCCACCA	59.963	GTTCTCGAACTCCCAGACCG	60.109	46	20	326	20
Pg1	1529	p2	(AT)7	14	26360370	26360383	CCTGGTTCTCCGGTCAACAA	59.892	GACTCGAACGAAGCAAGCAT	58.928	105	20	393	20
Pg1	1530	p4	(ATAG)6	24	26362310	26362333	GCAGCCACGATCATTTTGCA	60.109	TCAGGACGGAGGGAGTATCT	58.776	42	20	370	20
Pg1	1531	p4	(TAGA)16	64	26362654	26362717	ACCAAGAACTCCTAGGATGCC	59.159	GTCTGCATTCAATGGTCGCC	59.901	171	21	466	20
Pg1	1532	p2	(CT)6	12	26384108	26384119	ACCGTTGATCATGGTCACCC	60.035	AATCATGCAAGTGGAGGGGG	60.033	152	20	490	20
Pg1	1533	p4	(AGAA)6	24	26398783	26398806	CAACGTCTAAGCATGGGGGA	59.748	TCGGATTGCACATGGTTGGA	59.963	65	20	400	20
Pg1	1534	p2	(GA)6	12	26427566	26427577	GAGGAGGAGTGAAAGCCGAG	59.825	AACAAACACAAACCACCGGC	60.109	74	20	346	20
Pg1	1535	p2	(GA)6	12	26435384	26435395	TGAATGTGCGCTGTCTTCTCA	60.27	CGTGTTTCAGCCGAAAAGCA	59.971	161	21	370	20
Pg1	1536	p2	(TA)8	16	26461394	26461409	CGGGTGTGCACTTCTTGTTG	59.971	GCAGTTGTATTTGACCCTGCC	59.798	107	20	330	21
Pg1	1537	c*	(ATGT)21(TA)6*catatata(TATG)12	151	26491570	26491720	GCACAATTTCTGACCAAGAGCA	59.706	TCACCCTGTCACTGTTTATGGG	59.96	209	22	548	22
Pg1	1538	p3	(CCG)5	15	26510373	26510387	CCACGCCAGGTTACAAGAGT	59.965	TGGCGGTAGGTTCACCAATC	60.036	137	20	422	20
Pg1	1540	p2	(TA)6	12	26603831	26603842	TGATGTGGCATGCAAGTTGG	59.396	TGCGGCACCTTTAGTTAGGG	60.036	128	20	329	20
Pg1	1541	c	(AG)7ccactcgcccgagaggccatccacaagc(GA)6	54	26685679	26685732	TGCCACGTGTCTCTTCCTTC	59.966	TTCTCCTCCGGGGATGTCTT	59.957	62	20	405	20
Pg1	1542	p3	(CAC)5	15	26740553	26740567	CCTGCACTTGTGAATGCCAC	60.039	ACCATTACCCTGCGCCTTAC	60.107	189	20	415	20
Pg1	1543	p3	(TCC)6	18	26745088	26745105	ATCAGTGGTCGTCCCGAAAC	60.038	GACAGCAGGAGGAAGAGCAG	60.108	43	20	292	20
Pg1	1544	p2	(TC)6	12	26754779	26754790	TGTGACGGGGGAGATTGTTG	59.964	TTCACCCGTCGCCGTATAAG	59.899	152	20	315	20
Pg1	1545	p3	(GAG)10	30	26780383	26780412	TACCTTCCGGATGTGGGGAT	60.031	CGGACAAGCTCAAGGACAGA	59.682	214	20	425	20
Pg1	1546	p3	(ATC)8	24	26792535	26792558	GCGCAATTTGTCATCGGACT	59.552	ATGCAAGCTCCGACGAAGAA	60.037	169	20	404	20
Pg1	1547	p3	(AAT)6	18	26815767	26815784	CCAGTAACCGGGACCTGTTT	59.601	ACATCGACGAGTCACCAAACA	59.932	185	20	309	21
Pg1	1548	p4	(ATGA)10	40	26817563	26817602	TGCTACTTGACTCGAAAGTGA	56.998	GAATGCACAACGAAGAGCCG	60.179	181	21	516	20
Pg1	1549	p3	(TGT)6	18	26938711	26938728	GCACTTCTCCTTCAGCAGGT	59.964	GGCAGCAATGCAAACCAAGG	60.952	128	20	295	20
Pg1	1550	p2	(AT)7	14	26981071	26981084	TGAAATGCTCCTCGGTGCTT	59.963	TCTCCATGAGCATGCATACA	56.693	162	20	430	20
Pg1	1551	p2	(AT)6	12	26997714	26997725	GCCCCACACTGTGACACATA	59.964	GGACAATGCTGCCCCTATCA	59.817	17	20	366	20
Pg1	1553	p2	(TA)6	12	27002761	27002772	ATTTCCTCCAATGGCTACCT	56.166	TCCTCCCTTCATTTGTGGTGA	58.938	141	20	469	21
Pg1	1554	p2	(AT)10	20	27009315	27009334	TGAACACAAGTATGCCCACA	57.352	TTGCGACCCCGACAAATACA	59.965	67	20	304	20
Pg1	1555	p2	(TA)6	12	27038564	27038575	CTCCATTGGTCGTTGCTCCT	60.036	ACTGGTCTGGCCTGGTAGAT	59.957	202	20	420	20
Pg1	1556	p2	(TA)6	12	27040439	27040450	CACCATTGGCGCATCATTGT	59.826	TGCGTTATTTCACTTTCGTGCA	59.712	57	20	404	22
Pg1	1557	p3	(AAG)5	15	27044097	27044111	CAAGTCATGGACCACGGTGA	59.965	CCAAGAGCCTCTCGAAGTGG	60.108	211	20	382	20
Pg1	1558	p3	(CGC)6	18	27077071	27077088	GCCGTTGACGTAGAGTAGCA	59.83	ATCTCCTCCTCCACCTCACC	60.032	216	20	516	20
Pg1	1559	p3	(AGA)5	15	27097044	27097058	TGAGGAAGACCCAGAGGAGG	59.958	AAGCACTGTGCCATCGTACA	59.965	223	20	346	20
Pg1	1560	p3	(CAC)5	15	27120931	27120945	GCAAGTCAGGTGGCTTTGTG	59.969	ATTTGGTTTGTGTGCGGCTG	60.249	72	20	285	20
Pg1	1561	p2	(AT)11	22	27159060	27159081	GTGTGTATGTTTGTGTACCA	53.481	TTGCACAGAGGGGTTGGTTT	60.033	37	20	322	20
Pg1	1562	p2	(GA)6	12	27159432	27159443	GAAGTAGGAGGGGTGATGCG	59.895	ACCCATTCAAAGTCATGCGAG	58.913	5	20	284	21
Pg1	1563	p2	(AT)6	12	27161662	27161673	CCAAGATAACGGAGGGGCAG	60.179	ATGGAACCGAGAATGCAGGG	60.107	174	20	483	20
Pg1	1564	c	(AT)10(AC)6	32	27165388	27165419	ATTTCATCACCGGATCCGCA	59.82	GAGGTTGGATATCGCGCTCA	59.968	73	20	419	20
Pg1	1565	p3	(AGG)6	18	27231913	27231930	CCTCTCGTGTCCAACAGGTC	60.038	CCAACCACCCGCCTCTTATT	60.034	206	20	479	20
Pg1	1566	p2	(TG)7	14	27238114	27238127	CATGTGGCGTCTCTGGTTCT	60.037	CACACATCGCTGGTGTTGTG	60.041	177	20	408	20
Pg1	1567	c	(AT)6(GT)6	24	27258583	27258606	TGTGGTGTTATGATCGGATAGCT	59.359	AAACCCATGCCCATCGGATT	60.032	129	23	349	20
Pg1	1568	p2	(TC)6	12	27259125	27259136	ATCAACGTGCAACAACAGGC	59.969	TTAGCGCCGGGTTAGAACTG	60.109	125	20	474	20
Pg1	1569	p3	(ATA)5	15	27260017	27260031	CTCCAGCGGCAGTATCCATT	59.893	TGGGCATTAGAAAAGGAGAGCT	59.422	8	20	316	22
Pg1	1570	p3	(TCC)9	27	27264748	27264774	GTATGCGCGCTTTGTCTCTG	59.974	AGGGCATAGGCTGGAGAGAA	60.031	136	20	341	20
Pg1	1571	p2	(AT)6	12	27271690	27271701	GGCTTCTCCACAAGGTAGCA	59.675	TGACCTTGCTTGTGATGCTCA	60.203	55	20	316	21
Pg1	1572	p3	(AAC)5	15	27282273	27282287	TGATGGCAGTGCAGACTCAG	60.037	GTCACAGTAGCTGTCCCACC	60.037	197	20	498	20
Pg1	1573	p4	(ATTT)5	20	27299424	27299443	GTGGCAGCCTGATTTTAGCG	59.901	ACATCAGACTGGAGCTGCTG	59.75	24	20	316	20
Pg1	1574	p4	(GAAA)5	20	27306933	27306952	GGCGATGTACGTGACTTCCA	60.109	ATCCCGAGGCACAAAGGAAG	60.035	191	20	427	20
Pg1	1575	p3	(GCT)6	18	27341526	27341543	TCGGTGACTCTCCTTCTGGT	59.887	CATGGCTAAGACTGTTGCGC	59.902	198	20	339	20
Pg1	1576	c	(TAA)5c(AAT)9(ATT)11	76	27357793	27357868	CCTTATCTCACCGATCCGCC	60.038	TAAGGAGGGGTAGGGTTCGG	60.032	176	20	492	20
Pg1	1577	p3	(ACG)5	15	27378139	27378153	GAGAAGGTCCCTACTCCCGT	60.033	TCCCAAAAGGGTCGTCATCG	60.037	27	20	330	20
Pg1	1578	p2	(AG)8	16	27388656	27388671	CCGGTGCTCCCTTGAGAAAA	60.251	TCCTCCTTGTTTGATTGATGGC	58.908	82	20	339	22
Pg1	1579	p3	(GAG)13	39	27410353	27410391	TTGCAGATGTGGGGATGCAA	60.252	CCTTCCTCACATGGTTCCCC	60.034	134	20	313	20
Pg1	1580	p3	(GTC)5	15	27428772	27428786	CCTCCTAGTCGTCGTTGTCG	59.903	TCTGTGACACACGCTACACC	59.968	208	20	379	20
Pg1	1581	c	(GA)7gccatttgcaccgggaggtcatccacaagct(AG)6	57	27440580	27440636	TTCATGCACGGAGAACCTCC	60.036	CGAGATGGGCGATCTTCCTC	60.039	2	20	340	20
Pg1	1582	p2	(TC)7	14	27490393	27490406	GGATGCATGCACTTTGTGACA	59.73	CACAGGGAGATTTCCACCCC	60.034	49	21	396	20
Pg1	1583	p4	(AAAG)11	44	27497471	27497514	CAACGTCTAAGCATGGGGGA	59.748	TCGGATTGCACATGGTTGGA	59.963	89	20	429	20
Pg1	1585	c	(CA)6gactacaatcatcattgatacatcagaacaaggttacaatgcagccatatcatcatgacgagatatgcaaaat(CA)6	97	27537909	27538005	ACTTGCCAAATCCAGATCAGGA	59.69	TGGCCGCATTGTAACCTTGT	60.539	96	22	393	20
Pg1	1586	p2	(TC)9	18	27549421	27549438	ACTGCTACACACTGCACTCC	59.966	CACAACACCGGATCCTCTGT	59.678	147	20	299	20
Pg1	1587	c	(CA)14tacacacacacaa(AC)11	63	27557733	27557795	CCACACGTACACACATCCCA	59.966	TTGCCGACGTGCCATCTAC	60.447	213	20	540	19
Pg1	1588	p2	(AT)6	12	27597994	27598005	GGGCCACATCAACGAAACAC	60.04	CTGGAAATGCCGGAGTGACT	60.036	64	20	304	20
Pg1	1589	p3	(GGT)5	15	27610974	27610988	CCGCCGGAAATTGCATTGAT	59.897	CACCACCGTACCATCACCAA	59.964	169	20	451	20
Pg1	1590	p4	(TTTC)9	36	27700105	27700140	ATCCCGAGGCACAAAGGAAG	60.035	TGTCTAAGCATGGGGGAGGA	59.956	91	20	436	20
Pg1	1591	p3	(GTG)7	21	27790825	27790845	GCAACCTTCTCCCTCTTCCC	60.035	CTACCGGAATTTGGGGCTGT	60.034	186	20	460	20
Pg1	1592	p3	(AGA)5	15	27827336	27827350	GCCAGGACTTACATGACCCC	60.107	CTCTTCTGGCTCCTCCTCCT	60.032	98	20	307	20
Pg1	1593	p3	(CCG)5	15	27859337	27859351	TCTCATCCACTCTCCCCAGG	60.032	ACAGCCCACAAGCATCATCA	59.961	164	20	341	20
Pg1	1594	p2	(TA)7	14	27903135	27903148	CGACACACCGCGTCTACATA	59.903	AGTTGGGACGATGGAGGAGA	59.959	215	20	392	20
Pg1	1595	p2	(GT)6	12	27907157	27907168	CGGACGATGGTGAGGTTTGA	60.038	GCCATAGCTATTGGTCCGCT	59.965	47	20	354	20
Pg1	1596	p3	(CAA)7	21	27911584	27911604	CCATCCCCCACATCAAGGAC	60.107	TGCCTGAGTTGGTAGCACTG	59.965	111	20	441	20
Pg1	1597	p2	(TG)7	14	27934574	27934587	CACATGCAGCAAGATCGACG	59.974	TCACACACGCACAGATCACA	59.896	106	20	415	20
Pg1	1598	p3	(CTT)5	15	27936947	27936961	CATGGAGCTCCGGCCTAATG	60.605	AGAATCGAGAGGCGTCGTTG	60.179	46	20	395	20
Pg1	1599	p6	(CTTCCC)5	30	27981987	27982016	GGCGAAGTTGGTTTGGCATT	59.967	ACGAGTCACGACAAGGCAAT	59.966	77	20	412	20
Pg1	1600	p3	(TCA)11	33	27982996	27983028	TCTGGTGTGGTGAGTCTTGC	59.893	CGAAGGGCAAAACTTGAGGC	60.039	34	20	374	20
Pg1	1601	c	(TG)6attttgtatatctcatcatgatgatatggccgcattataaccttgttctgatgtatcaatgatgactgtaatc(TG)6	97	28021669	28021765	TGACCACGTGCAGGAAGATC	60.037	ACAAGGTTACAATGCGGCCA	60.539	208	20	392	20
Pg1	1602	p4	(TTTC)7	28	28050111	28050138	ATCCCGAGGCACAAAGGAAG	60.035	CAACGTCTAAGCATGGGGGA	59.748	102	20	441	20
Pg1	1603	p2	(CT)6	12	28063721	28063732	TCCGGCGGGACCTGATATAT	59.959	CAAATCCGCGGAATCGAACC	59.972	207	20	505	20
Pg1	1604	p3	(CAA)5	15	28074059	28074073	GGACATGATCACGTCCTGGG	60.179	TGCCTGAGTTGGTAGCACTG	59.965	127	20	441	20
Pg1	1605	p3	(TCG)7	21	28081069	28081089	CTTCTTTGTCACCCGCTTGC	60.04	AAGACAAAGAGCGGCGAGAA	59.966	93	20	331	20
Pg1	1606	c	(GC)7(AC)6	26	28096309	28096334	CACCCTGTGGATGGCAAAGA	60.251	TGTGCGCTTTTGAGATTTCCC	59.731	191	20	456	21
Pg1	1607	p3	(AAG)5	15	28111644	28111658	AAAGAAGCCCAAGCCGATGA	59.962	GTGTAGTGGTGGGCACTTCA	59.892	76	20	361	20
Pg1	1608	p3	(GAT)6	18	28115539	28115556	ACGAGGCTTTGATCAAGGGG	60.035	GGTCCTCGAGAGCTTGTTCC	60.109	186	20	464	20
Pg1	1609	p2	(TC)7	14	28121371	28121384	ACAGCCTCTCTACGCTCTCA	60.035	AACGTGCCTGTGAGTGCATA	59.965	206	20	443	20
Pg1	1610	c	(GT)7(AT)14	42	28168114	28168155	GCAACTAATGAGCAATCCATGA	57.094	TGATGTAAGGGGGAGGCTGA	59.956	106	22	368	20
Pg1	1611	p3	(TTC)6	18	28183052	28183069	GCCAGCATCATGAGCAACAG	59.899	ACTCAACCTTTGACTGTGCA	57.582	189	20	330	20
Pg1	1612	p3	(GAG)7	21	28188391	28188411	GGTACATCAAGCACCGTCCA	60.037	TTTGACGTCGTCCTCACCAG	59.968	215	20	327	20
Pg1	1613	p2	(TA)8	16	28193108	28193123	AGAAGAAGCGAGTCGTCACC	59.759	TGCGGGCTCAACATGTACTT	59.964	158	20	494	20
Pg1	1614	p3	(TGC)5	15	28193761	28193775	ATCCTCCTCGCCTTCCTCTT	60.032	GTCTCCAGTGTTCCCAGCTC	60.037	210	20	477	20
Pg1	1615	p3	(ACC)55	165	28194928	28195092	AACGAATTCCACCACCACCA	59.816	AGTCTGGGGATAGCAGCTCA	60.032	228	20	527	20
Pg1	1616	p3	(CGG)5	15	28200062	28200076	ATAGAACACACGGCCAGAGC	60.108	CCGGCGGTTCATATTGGTCT	60.179	93	20	337	20
Pg1	1617	p3	(GGA)5	15	28227543	28227557	CTCCGTGGTAATCCGATGGG	59.966	TGCGCCATGGTCATGAGAAT	60.107	216	20	434	20
Pg1	1618	p2	(AT)6	12	28229242	28229253	CCACTTGTGTGTTGCTCTACC	59.126	GCTTCTTAGTCTCGGGCCAG	60.179	218	21	346	20
Pg1	1619	p2	(TG)8	16	28236720	28236735	GTGGCCACAATCGCAAACAA	60.249	GATCGTGGACACCAGCAAGA	60.037	229	20	509	20
Pg1	1620	p2	(TG)96	192	28262558	28262749	GATCGTTCCGCCTTTCTTGC	59.903	CATGGCATACGTCGCAGTTG	59.973	184	20	522	20
Pg1	1621	p2	(GT)12	24	28263211	28263234	ATTGTGTGGTTGTGGGGGTT	60.032	GCAGCTTCACCATCTCGACT	60.108	132	20	457	20
Pg1	1622	p2	(TG)18	36	28286534	28286569	AGATCTTGGACAGCAACGCT	59.677	CGTGGCATACATCGCAGTTG	59.973	11	20	332	20
Pg1	1623	p2	(GT)10	20	28287083	28287102	GTCAGGGGTTGGCAGATCTG	60.394	CTCGACTTCTTCTCGGCCAA	59.756	96	20	440	20
Pg1	1625	p3	(GGC)5	15	28293332	28293346	TGGAGAAGAGGTGGTGCTCA	60.472	CCTCCTCCTCCTTGCCCTAT	60.105	152	20	360	20
Pg1	1626	p3	(CGC)5	15	28362433	28362447	GAAGGAGGGAATGGGAAGCC	60.106	TCTCGTCGGACTTGGTTGTG	59.968	103	20	391	20
Pg1	1627	p3	(CGC)7	21	28378811	28378831	GAGAAGCTTGGGATCCCGAC	60.179	AGGATGTTGCCCGACTTGAG	60.036	192	20	298	20
Pg1	1628	p3	(GTT)6	18	28381848	28381865	ATAGGGGCGCTTGGAGACTA	60.106	ATGTGGTGCAGGGATGACTG	60.035	124	20	336	20
Pg1	1629	p2	(GA)9	18	28386393	28386410	ATTTCTGCGGCTTGTTGGTG	59.685	AGGCTACTCCCTGTGTTCCT	59.883	150	20	496	20
Pg1	1630	p3	(CTG)5	15	28403101	28403115	TTGAAGGAGAGGGCACGTTC	59.965	GAGTGTGCCTTCTTCACCCA	59.891	156	20	289	20
Pg1	1631	p2	(TA)9	18	28412437	28412454	GCTCTACGCATGACTGTGGT	60.109	TTGTTTGAAAGCAGCCCGTG	59.898	203	20	478	20
Pg1	1632	p2	(GA)11	22	28427702	28427723	GGAGAAGGGGTTTTGCGGAT	60.323	TTTCAAAAACCGATCCGCCG	59.761	49	20	323	20
Pg1	1633	p2	(GA)8	16	28440616	28440631	GGAGAAGGGGTTTTGCGGAT	60.323	TTTCAAAAACCGATCCGCCG	59.761	49	20	317	20
Pg1	1634	p2	(GA)6	12	28442459	28442470	CGTCGGAAAAGAAAGCGGAA	59.137	AGGGCACGTGTAAACGGATT	59.964	124	20	364	20
Pg1	1635	p2	(GA)9	18	28454229	28454246	CTCCGCTCTTGGTCTGTTGT	59.966	CTATAAAAGGGGGCGCGAGT	59.894	135	20	387	20
Pg1	1636	p2	(AC)100	200	28464620	28464819	CTCTCTCATGCTGTAGCCGC	60.597	GGTGGCGACCGACTAAATGA	60.109	159	20	498	20
Pg1	1637	p3	(GCA)7	21	28483035	28483055	TCTTCCTTTCGCAGCTGAGG	60.037	TCCTCTTCTCGTTCGGGGAT	60.033	139	20	316	20
Pg1	1638	p2	(AT)6	12	28485020	28485031	ACGAAACACGCAATTTGGGG	59.969	GCCCGAATCACGTGCCTATA	59.967	217	20	423	20
Pg1	1639	p3	(TCA)5	15	28509639	28509653	AGTCCTGGTGTGGTGAGTCT	60.105	TGAGAAGACCGCACACACTC	59.968	29	20	321	20
Pg1	1640	p2	(TA)10	20	28524505	28524524	ACCCCAGTGGAAAAATGGAA	57.215	TCCTTGTTTTCCCCTTGGGT	59.062	211	20	514	20
Pg1	1643	p2	(TA)9	18	28540995	28541012	CCGGTGGTAGCAAATCCTGT	60.035	CATGGAAAAGCGAACGAGGC	60.179	226	20	334	20
Pg1	1644	c	(AT)9(GT)6	30	28551468	28551497	CCTGCATGTGAACCTGTCCT	59.963	GCAAAACAGTGGCGGTATCC	59.83	57	20	355	20
Pg1	1645	p4	(TATG)16	64	28552688	28552751	GTAGAGGACTGTGCGGCTTT	60.037	TGCTCTCAACAAAATACCAGCT	58.245	136	20	381	22
Pg1	1646	p2	(GA)6	12	28568966	28568977	GTAGGTTGAAGACGGGGCTG	60.391	ACCTATCTACCCAGCCACCC	60.4	201	20	338	20
Pg1	1647	p2	(TA)10	20	28579512	28579531	ACCCCAGTGGAAAAATGGAA	57.215	TCCTTGTTTTCCCCTTGGGT	59.062	211	20	514	20
Pg1	1648	p2	(AT)6	12	28590282	28590293	GGAGGAGACAGAGGGGATGT	60.032	GGTTGGTTGGAGGGAGATGG	60.034	180	20	359	20
Pg1	1649	p3	(CTA)16	48	28599025	28599072	AGTTTCTCTGGGCTCCTCCA	60.179	CTTATGTGTGGGCCAATGCG	59.899	193	20	527	20
Pg1	1650	p2	(AT)6	12	28607892	28607903	CAACGTCTAAGCATGGGGGA	59.748	CCTTGAAAGTCATGCATATCACTG	58.182	179	20	307	24
Pg1	1651	p2	(AT)9	18	28620035	28620052	TCCAGCGGTATTCATGACTTTCA	60.055	GAGTGATCCCGAGGCACAAA	60.036	212	23	454	20
Pg1	1652	c	(AT)6annnnnnnnnnnnnnnnnnnnnnnnnnnnnnnnnnnnnnnnnnnnnnnnnnnnnnn(TA)8	84	28675220	28675303	GGGAGGACCGTACTCTTTTCC	59.793	ACGCAATTTGGGGGAAGACT	59.888	159	21	360	20
Pg1	1653	p3	(CCT)10	30	28728359	28728388	GGGAGGCAGGGTTACAAGTC	60.035	TGGGGATGAAACATGTGGGG	59.959	0	20	303	20
Pg1	1654	p4	(GCCG)5	20	28745851	28745870	GCGTGGATCTAGGATTCCGG	60.038	CTATATTGCCACGGCGGGAT	60.036	37	20	383	20
Pg1	1655	p2	(TC)28	56	28785012	28785067	AGGAGAGGTTGCAATTCGCC	60.678	CCCCTTGCAAGTCACAAACG	59.969	194	20	512	20
Pg1	1656	p4	(TTTC)7	28	28787358	28787385	ATCCCGAGGCACAAAGGAAG	60.035	AAAGGCGACGTACGTGACTT	59.969	91	20	346	20
Pg1	1657	p2	(AT)7	14	28804233	28804246	AGGACGCACACCTCTAGAGT	59.962	TTGCATCCGTGTCCTGGTAG	59.751	209	20	494	20
Pg1	1658	c	(AT)8gtatatatac(GT)10	46	28806402	28806447	ATCGCGGTTTGCTTGTTTCC	60.04	CCGTTTTTGGCCGCTATAGC	59.971	91	20	428	20
Pg1	1659	p3	(CGT)5	15	28866726	28866740	TCCAAAACCTGCACTCTCCC	59.89	TCGTCTCTTCTCAGCGAGGA	60.036	87	20	286	20
Pg1	1660	c	(GCT)5gagtgtgctgctctgc(CTG)6	49	28868940	28868988	CTAGTGCCTGCTGCTCTCTC	59.897	CAGAGGGCACACAGAGTCAG	60.038	82	20	339	20
Pg1	1661	p3	(TCT)5	15	28869108	28869122	CTGACTCTGTGTGCCCTCTG	60.038	GGAAGGGTAAGGCAGTTGCT	59.962	152	20	288	20
Pg1	1662	p3	(CAA)10	30	28888887	28888916	AAGACCAAGCAGAACCAGGG	59.889	CCAGAGTGCGTTGGGTAGTT	59.965	194	20	500	20
Pg1	1663	p3	(TCG)5	15	28905659	28905673	AGGCGTGGTCTCTGAGATCT	60.034	AGAAGTCAGTGAAGGCGACG	60.039	57	20	309	20
Pg1	1664	c	(AT)6acatatatatacacacacatatatatacatatatatatac(AT)6ac(AT)6	78	28909342	28909419	GTGTTCCCTTCGAGTCCCTG	60.037	CCCCATGCTCTGTCTTGGTT	59.961	125	20	451	20
Pg1	1665	p3	(CTT)5	15	28929941	28929955	AACCTTTGGTGGAGGAGCAG	59.889	GATGGTGAGCTTGGTGGGAA	59.962	154	20	417	20
Pg1	1666	p2	(CT)8	16	28955219	28955234	CTCGTAGCGTCCCTATGCAG	60.04	AGAGGTACGCCATAAGCACA	58.808	32	20	299	20
Pg1	1667	p2	(AG)6	12	28964625	28964636	GGTGATGTAGTCCGCTGGTC	60.179	TTGACTCAGCTGAACCCGTC	59.966	101	20	337	20
Pg1	1668	p4	(AAAG)5	20	29070492	29070511	TGCATGCGAGGAAAGAGAGA	59.102	TCGGATTGCACATGGTTGGA	59.963	168	20	437	20
Pg1	1669	p2	(TC)7	14	29085447	29085460	GAGCATGTCCTTCAGCCTGT	60.036	TACCCTCTTCGGCCAGATCA	60.033	88	20	333	20
Pg1	1670	p2	(AT)6	12	29111264	29111275	TGGACTGTGGTTGCACTGTT	60.035	CCCTCATTATCTTGGACACCCC	60.159	165	20	387	22
Pg1	1671	p2	(AT)7	14	29118295	29118308	CCCCAAAAGAACCGGGCTAT	60.034	CCTCATTACCTTGGACACCCC	60.065	57	20	388	21
Pg1	1672	p4	(TCGG)5	20	29136182	29136201	ACGGACGGATATTGCGGATAC	60.068	TGCGAGAGAGAGGGCTACTT	60.034	23	21	368	20
Pg1	1673	p2	(CT)6	12	29137880	29137891	GCCTACCCAACCCCTCTTTC	60.034	CAGAAGGGAGGGTTAAGGCG	60.108	151	20	441	20
Pg1	1674	p4	(TTTC)7	28	29217712	29217739	ATCCCGAGGCACAAAGGAAG	60.035	AGGAGGTAGGTACGGTGCAA	60.252	85	20	420	20
Pg1	1675	p5	(TCATC)5	25	29224960	29224984	GATCATCCGCCAGATCAGCA	59.966	AGAGCTTGATTTCCGGCCAA	59.962	160	20	409	20
Pg1	1676	p3	(CCT)7	21	29264243	29264263	AACCCTAATCCCCCTCCTCC	60.029	AAATTGAATCAGCACGCGGG	59.829	125	20	333	20
Pg1	1677	p2	(AT)8	16	29328158	29328173	AACCACCAAACCACCCATGT	60.032	CACGAACGTCCGTCTACTGG	60.454	145	20	482	20
Pg1	1678	p2	(GA)7	14	29362113	29362126	TGTTTGGATGGTGGCCATGT	60.179	GGGCATGTTTGGATGGAGGT	60.325	107	20	437	20
Pg1	1679	p3	(GAG)6	18	29365666	29365683	TTTTGCCTCGTGCTCAGCTA	59.965	GAGAGATTGCCCCTGTCGAG	59.896	86	20	320	20
Pg1	1680	p2	(GA)8	16	29367000	29367015	CCCTAACGCTCGATACCGTC	60.041	AACTCCAGCTCCGGAAACAG	59.965	86	20	390	20
Pg1	1681	p2	(AG)10	20	29419105	29419124	ACACCACCATCCAGCCTCT	60.54	CTCCTCCTTCAAGATCCGGC	59.894	107	19	384	20
Pg1	1682	p3	(ATA)5	15	29421439	29421453	GCGGTGCTATGGTCACACTA	59.825	GACTTTCCCGCTATGGCTGT	60.108	60	20	397	20
Pg1	1683	p3	(GTT)5	15	29450367	29450381	GAGTGTCCTTGGCCCATTCA	59.962	AGAGCAACATCAGCCAGGTC	60.036	136	20	290	20
Pg1	1684	p2	(AT)9	18	29458884	29458901	CGTCGCAGAAGAATGCTGGA	60.737	CAGGCAGAATAAGGGCTCCC	60.179	148	20	497	20
Pg1	1685	p3	(TTG)10	30	29466523	29466552	CCGTGCACTTGTTGGTCATG	60.04	GGGCTTCTTGGGTCAGATCC	60.107	211	20	502	20
Pg1	1686	p4	(AAAG)7	28	29525903	29525930	TGCATGCGAGAAAAGAGAGA	57.251	TCGGATTGCACATGGTTGGA	59.963	168	20	456	20
Pg1	1688	p2	(AC)8	16	29531878	29531893	GGCAATCCTCTCATCGAGCA	59.894	GGCGCACAAAAAGGTCTACA	59.051	73	20	420	20
Pg1	1689	p3	(CCG)5	15	29630698	29630712	CCACGCCAGGTTACAAGAGT	59.965	TGGCGGTAGGTTCACCAATC	60.036	137	20	422	20
Pg1	1690	p4	(TCTT)6	24	29640642	29640665	ATCCCGAGGCACAAAGGAAG	60.035	GCATAGGGGAGGAGGTAGGT	59.809	87	20	366	20
Pg1	1691	p2	(TA)6	12	29643018	29643029	ACCCTTTGGCGGTACTGTTT	59.816	GCAACACACAGCAACACGAT	59.971	188	20	412	20
Pg1	1692	p2	(GA)8	16	29680094	29680109	CAACCGGAGTCGATCAACCA	60.038	TCCCAGAGGAGCTACAGACC	60.033	193	20	445	20
Pg1	1693	p3	(CTC)7	21	29815303	29815323	AGCCTGCTTTCGAGACAGTC	60.038	TGTCCATGTCGGTGCCATAG	59.822	21	20	320	20
Pg1	1694	p2	(TA)8	16	29818082	29818097	TACTGCATCCCAGGTCGTTG	59.751	GAAAATCGCCACTACCCCCA	60.035	5	20	289	20
Pg1	1695	p2	(AG)6	12	29863312	29863323	GGCTCTGTACGCTGTAGCAT	59.897	TCTCCTACATGGCTAGCGGT	60.106	12	20	322	20
Pg1	1696	p3	(TCT)5	15	29902858	29902872	TGACTGGCCTACGGATCTCA	60.034	TGAGACCTAGGACGTCCAGG	60.034	62	20	316	20
Pg1	1697	p2	(CT)6	12	29910719	29910730	TTCGGCCCAGAAAGCTACTG	60.036	TCCGGCGAATCTATCACGTG	59.97	207	20	450	20
Pg1	1698	c	(GAG)5ggttcgtcggatcagg(AGC)5	46	29913211	29913256	TTTCCCGAGCAACAGAGCAT	59.963	AGCAGAGGCAATGCAACTCT	59.962	133	20	456	20
Pg1	1699	p3	(ACG)5	15	29913775	29913789	CGTCCCAACCAGAGGCTAAT	59.458	ATACCCCGTTGTTTGGTGCT	59.888	151	20	454	20
Pg1	1700	p2	(GA)7	14	29914109	29914122	AGCACCAAACAACGGGGTAT	59.888	CTCACTGCACGCTCTCAGAA	60.039	101	20	419	20
Pg1	1701	p2	(AT)9	18	29922383	29922400	CCGTTTCACCCTATGGCAGT	60.035	TGGTGAGTCTCCGACGATCT	60.035	216	20	393	20
Pg1	1702	p4	(TATT)5	20	29932372	29932391	TGTGGGATGTTCACGAGACG	60.039	CGTGGAAGTCCCTAGCTTCG	60.179	116	20	351	20
Pg1	1703	p2	(AT)7	14	29933326	29933339	TTTTCCTCTTCCCCGAGTGC	59.964	TGCTCATGCAGTCCCAAACA	60.179	140	20	482	20
Pg1	1704	p2	(TA)15	30	29966807	29966836	GTATGGAATAGCGCTGGCCT	59.965	TTGAGGAGTCGGTGGAGCTA	59.961	231	20	468	20
Pg1	1705	p2	(AC)10	20	30050238	30050257	CTGACGACGGTGAAATTTCGT	59.209	CGGTTCGACCTGCAGTCATA	59.827	87	21	320	20
Pg1	1706	p2	(CT)7	14	30051043	30051056	AAGCGCCAGTAGAAGATCCG	59.897	GTTGATAGGCCCCAAGGAAGA	59.436	7	20	297	21
Pg1	1707	p2	(GA)6	12	30082663	30082674	ACGCGACAAAAGTACGGGAA	60.249	CCGATCCCCCTCATCTTTCG	59.966	216	20	495	20
Pg1	1708	p2	(AT)9	18	30104429	30104446	CTCTACGGCCTGGTAGCATG	59.967	CCGCCTATTGAAAGGGTGGT	60.034	157	20	387	20
Pg1	1709	p2	(CT)6	12	30134006	30134017	ATTCGCTCAGCTGCTACCTC	59.896	GTTGCTATCCAGGCACCAGT	60.035	154	20	497	20
Pg1	1710	p3	(GCC)7	21	30138903	30138923	TTCGTGGTGTTTGCCTCACT	60.107	TTCCTCAGGAAGCAGCCGTC	62.172	172	20	514	20
Pg1	1711	p2	(CT)7	14	30143882	30143895	TGCTTGTGCATCATGATTCGA	58.642	AAAGAAAAGGGAGAGGGGCG	59.962	141	21	398	20
Pg1	1712	p3	(CCA)5	15	30149049	30149063	GTTGTTCGGGCACACATAGC	59.832	GCATCTAGCGGATCGGTTGA	59.968	76	20	344	20
Pg1	1713	p2	(GA)8	16	30184677	30184692	TGCGTGGCTCTGGATTGATT	60.035	GTAACCCTACCTCCCGGACT	60.033	193	20	308	20
Pg1	1714	p3	(TTC)6	18	30215753	30215770	ACCTCGATGCTCTGGAGTCT	60.034	TTCCTGGACGTTTGAGACCG	59.967	92	20	307	20
Pg1	1715	c	(TG)7attttgcatatctcgtcatgaagatatggccgcattgtaaccttgttctgatgtatcaatgatgactgtaatc(TG)8attttgcatatcgcatcatgaagatatcgccgcattgtaaccttgttctgatgtatcaatgatgactgtaatcta(TG)7	192	30238832	30239023	ACCATGTGCAGCAAGATCGA	60.036	TCACAAGCTTTGCAAGTGAGT	58.632	230	20	531	21
Pg1	1716	p4	(AAAG)6	24	30322173	30322196	TGCATGCGAGGAAAGAGAGA	59.102	TCGGATTGCACATGGTTGGA	59.963	168	20	447	20
Pg1	1717	p2	(AG)7	14	30325035	30325048	TTAACCGTCAACAGGCGACA	59.896	CTTTCGACACCACTCGCTCT	60.039	28	20	324	20
Pg1	1718	p4	(GAAA)5	20	30334414	30334433	TTACCGCCTCTTTGCTCGAG	60.109	TCGGATTGCACATGGTTGGA	59.963	74	20	402	20
Pg1	1719	p4	(AAAG)8	32	30409328	30409359	TGCATGCAAGGAAAGAGAGA	57.135	CTACAAGGCACCGATGACGT	60.109	168	20	477	20
Pg1	1720	p4	(AAAG)8	32	30420610	30420641	TCACATCTTTGCCCGAGGAC	60.036	ATCCCGAGGCACAAAGGAAG	60.035	115	20	456	20
Pg1	1721	c	(AT)10agag(AC)6	36	30455277	30455312	GGCTTTTGGGTTTCTGCAGG	59.966	TCGAATTCACCTGCACCACA	59.892	215	20	515	20
Pg1	1722	p2	(CA)10	20	30495638	30495657	ACTGCGGGTTCTGATTCACA	59.604	CCAACACTCTGGAGCTCACA	59.606	42	20	308	20
Pg1	1723	p2	(CA)12	24	30508788	30508811	CACAACAGCAATGGGTTGGT	59.248	CATGCATGTGTGTCCCAGTG	59.476	206	20	434	20
Pg1	1724	p3	(GCA)8	24	30535359	30535382	GGGCAAAGCTTGACGAGGTA	60.321	CGAGTGTACAGCCGATCTCC	59.97	52	20	395	20
Pg1	1725	p4	(CCTC)5	20	30548156	30548175	ATTCCTCCTCACATGGCGTC	59.821	AAGAGTACTTCCCTGTCGCC	59.104	127	20	356	20
Pg1	1726	p2	(TC)8	16	30555807	30555822	CAATCAGCCAGCCGAACATG	59.9	TGTAGAGGACGGGCGTGATA	60.107	188	20	489	20
Pg1	1727	p3	(CGT)5	15	30556213	30556227	CATGTGGAAAGCAAGGTGCC	60.038	CGGAAAGGGATCGGAGAAGG	59.895	125	20	374	20
Pg1	1728	p2	(AT)6	12	30556701	30556712	CTCGAAAAGCGTGCTCGATC	59.704	CAAGTCCGGTGAAGCTAGGG	60.108	87	20	425	20
Pg1	1729	p2	(AG)11	22	30560428	30560449	GGGGCAAACCTTCTCCATCA	59.96	AAGGAAATCAAGAGGGGGCG	60.034	150	20	494	20
Pg1	1730	p3	(CGG)5	15	30596822	30596836	ACCACTTTTCACCGAGGTCC	59.892	GAGCCTAGGTGAGCCCAATC	59.892	146	20	337	20
Pg1	1731	p3	(GCG)6	18	30657021	30657038	CAGCTGGAATTCTTGCTCGC	59.902	GATCACCTCTGCATCTGCGA	59.896	69	20	383	20
Pg1	1732	p3	(GGC)5	15	30657722	30657736	CAGGGCCCAAGGAGATCAAG	60.107	CGCTCGAGTCTCGACAACAT	60.179	107	20	433	20
Pg1	1733	p2	(AT)7	14	30704370	30704383	CCTAGTGGCGGGTTAGTTCC	59.823	ACTCATGGCTAGGTTGACGG	59.463	85	20	388	20
Pg1	1734	p3	(TCT)5	15	30864312	30864326	CCATCTGCGTCTGCCTCTAG	59.968	TGGAGGAAGACCCAGAGGAG	59.958	154	20	292	20
Pg1	1735	p5	(CGACA)8	40	30895117	30895156	GAGGAGGAGGGGATGAACCT	60.031	TAAAAGGAGAAGGGCGTGCC	60.322	103	20	355	20
Pg1	1736	p3	(CAT)9	27	30931207	30931233	ATGCTGATGCCACCAGTTCA	59.961	CCTCCAAGCTTATCAGGTACGA	59.306	89	20	328	22
Pg1	1737	p3	(GCC)5	15	30935641	30935655	CACCGAGCTGCGCATTAATG	60.316	TGACAAGGAGAGGGGAGAGG	59.958	171	20	385	20
Pg1	1738	p3	(TCG)5	15	30984897	30984911	AGACCTTGCAGGAAAGCACA	59.817	CTCACGTTGCTGACCTTCCT	59.966	164	20	479	20
Pg1	1739	p3	(TCG)5	15	30998504	30998518	AGACCTTGCAGGAAAGCACA	59.817	CTCACGTTGCTGACCTTCCT	59.966	164	20	479	20
Pg1	1741	p4	(TGGA)5	20	31156513	31156532	TTTGGAACTCTCGACCGGTG	59.967	GGAAGACAGAGACGTGCACA	59.968	139	20	393	20
Pg1	1742	p4	(TAAA)5	20	31186063	31186082	CTGAAACCATTCGGGAGCCT	60.035	GACCGTGTCATGTGGTGGAT	60.036	113	20	457	20
Pg1	1743	p3	(CGT)6	18	31215250	31215267	AACCTCGACCGCAACTGAAA	60.179	ATCCGGGAGAAAGAGGTCGA	60.033	210	20	375	20
Pg1	1744	p4	(GTGA)8	32	31351145	31351176	GGAGGTTGAAGAGTGGGTCG	60.037	ACCTCTCCTGGTGGGCTATT	59.955	104	20	408	20
Pg1	1745	p3	(ACA)6	18	31357924	31357941	TCTTCTACCTGTCCCTGGGG	59.957	CTACTTGGAGTCGGGATGGC	59.895	119	20	372	20
Pg1	1746	p2	(TA)7	14	31411638	31411651	TTTTAAGCGTGGGGGAGAGC	60.322	CAGCAATTCCACCAAGCACC	60.038	67	20	384	20
Pg1	1747	c	(AGT)6(TGT)5	33	31434981	31435013	CACTGCTCGGTAGTGTGGTT	59.966	CCATTCCCCACCTCAAGGAC	60.034	96	20	423	20
Pg1	1748	p3	(TTG)12	36	31517870	31517905	AGATTCTCTGCACTTGGCCC	60.035	AGCTGGAAGAACATGCGGAA	59.963	221	20	533	20
Pg1	1749	p4	(ACTC)22	88	31526621	31526708	CTGCTGGCGGGCTATTAAGA	59.893	GGAGGTTGAAGAGTGGGTCG	60.037	182	20	530	20
Pg1	1750	p2	(AT)7	14	31558833	31558846	CAACGTCTAAGCATGGGGGA	59.748	GAGTGATCCCGAGGCACAAA	60.036	42	20	390	20
Pg1	1751	p2	(TA)8	16	31579593	31579608	GGCTTTCATGGAGAGCTGGT	60.035	CGTGTTGGACAGCTGGTTTG	59.971	203	20	426	20
Pg1	1752	p2	(CT)6	12	31612665	31612676	TCTCTCAGCGCCCTAACTCT	60.034	TGTGGTGGCATCATGAGCTT	59.961	210	20	355	20
Pg1	1753	p2	(CT)6	12	31637201	31637212	TCTCTCAGCGCCCTAACTCT	60.034	CCGACGCCTGTGTTTGAATC	59.834	210	20	435	20
Pg1	1754	p3	(CTG)6	18	31674836	31674853	GCCCAATCTCTCCGCACTTA	59.822	CACTCTAGGACAGTCCGGGA	60.034	90	20	361	20
Pg1	1755	p3	(AGC)6	18	31711025	31711042	GTTCAACACGTTCCTGGCAC	59.971	ACAAACGAGGCCGAATCCAT	60.035	56	20	359	20
Pg1	1756	p2	(TA)7	14	31731212	31731225	ATATTTCGCCGACGCTGAGT	59.898	GCGCCTTCCAAATATGCCAG	59.969	154	20	475	20
Pg1	1757	p2	(AT)7	14	31731654	31731667	CTGGCATATTTGGAAGGCGC	59.969	AGGGGTAGCGGGGAATTTTT	59.292	14	20	294	20
Pg1	1759	p2	(GA)7	14	31814850	31814863	TGTCGTCGCGTTGAGATCAA	60.04	CGCTCTCACTCAGTGCTTGA	60.039	157	20	294	20
Pg1	1760	p3	(ATC)5	15	31908434	31908448	TTTGCTTGCAACTGACTCGC	59.971	CCCTTCGTCCCTGAACCTTC	60.036	161	20	399	20
Pg1	1761	p3	(TTA)5	15	31937871	31937885	CCTCCTTGTGGGTCTTTGGT	59.521	TGCTTGAGTCACATGTTGTTGT	58.984	1	20	297	22
Pg1	1762	p3	(TCT)5	15	31960046	31960060	AAGCACTGTGCCATCGTACA	59.965	TGAGGAAGACCCAGAGGAGG	59.958	168	20	291	20
Pg1	1763	p3	(GTT)6	18	31993619	31993636	GGTGTTGGATAGCCGTGACA	60.037	AACACCAAGTACGACGCCAT	59.966	165	20	318	20
Pg1	1764	p2	(AT)6	12	32044357	32044368	ACCGCTCAGAATACCAAGACC	59.793	TGAAATGCTCCTCGGTGCTT	59.963	175	21	349	20
Pg1	1765	p4	(TCTT)5	20	32081534	32081553	ATCCCGAGGCACAAAGGAAG	60.035	TGTCTAAGCATGGGGGAGGA	59.956	82	20	363	20
Pg1	1766	p3	(CAA)8	24	32101182	32101205	CCGGGACTCACTTCCTTCAC	60.037	ATAGGGGCGCTTGGAGACTA	60.106	215	20	400	20
Pg1	1767	p2	(AG)8	16	32121630	32121645	ACACACACATACCTGGGCAC	60.251	CTAACAGCCTGTCACCCCTG	60.036	146	20	429	20
Pg1	1768	p4	(GAGT)10	40	32155528	32155567	TCGGTCGAGGAACTGGAGAT	60.034	GGTCCTAACGCGGTTTGACT	60.32	98	20	314	20
Pg1	1769	p2	(TA)7	14	32168211	32168224	TGTGCCCAACTGTACCTTGT	59.451	CCGGTGAGCATGGTTCAGTA	59.751	109	20	379	20
Pg1	1770	p2	(TA)6	12	32168445	32168456	CCATGCTCACCGGTCAGTAA	59.751	TTCAGCTGCGAAGTTGCAAC	59.971	133	20	338	20
Pg1	1771	p2	(TA)7	14	32173043	32173056	CCTCTTGGCTAGTGCTCGTG	60.459	AACTGCCCCAAAGCCTCAAA	60.398	154	20	498	20
Pg1	1772	p2	(AT)10	20	32195961	32195980	TCCCAGAGTTGCCGAGAGTA	59.961	GGACACCACCAGATGCATGA	60.035	146	20	365	20
Pg1	1773	p2	(TA)12	24	32209655	32209678	TCCGGTTTCAACTGAGCGAA	59.895	GGTGAGCAAGTCCTCCAGTC	60.037	175	20	516	20
Pg1	1774	p4	(TTCT)5	20	32219170	32219189	TCGGATTGCACATGGTTGGA	59.963	TCGCATTCCTTGAACACAACC	59.393	82	20	428	21
Pg1	1775	p4	(TTTC)6	24	32243245	32243268	ATCCCGAGGCACAAAGGAAG	60.035	CAACGTCTAAGCATGGGGGA	59.748	85	20	429	20
Pg1	1777	p3	(TGA)9	27	32278606	32278632	AGCACCATCATCTTGAAGGCA	59.995	TCTCTTGCCTGGTTGAGCTG	59.964	88	21	409	20
Pg1	1778	c	(TTTC)5t(TA)10	41	32291205	32291245	ATCCCGAGGCACAAAGGAAG	60.035	AGCATCGTCTAAGCATGGGG	59.893	94	20	431	20
Pg1	1779	p3	(CGA)5	15	32325200	32325214	GAAAGCCAAAGCCAAGGAGC	60.038	GAGACCTTCACCCTCTTCGC	60.109	181	20	442	20
Pg1	1780	p3	(GTT)5	15	32339658	32339672	GTCACAGTAGCTGTCCCACC	60.037	TGATGGCAGTGCAGACTCAG	60.037	19	20	320	20
Pg1	1781	p3	(TTG)23	69	32347221	32347289	TGCCTGAGTTGGTAGCACTG	59.965	AAGACCAAGCAGAACCAGGG	59.889	70	20	374	20
Pg1	1782	p3	(GAT)5	15	32391343	32391357	GCCTTCTCTCTTCTCCAGGC	59.822	GCGCAATTTGTCATCGGACT	59.552	186	20	345	20
Pg1	1783	p3	(CCT)5	15	32397576	32397590	TCAAGACGGGGTTCAATGGG	59.962	GAAACCCCGACTGCATTTGC	60.389	32	20	379	20
Pg1	1784	p3	(GGA)5	15	32410533	32410547	TGACTCTCTCCTCCTCGGTG	60.035	TGCGTTGAGAGCTTGATCGT	60.038	79	20	334	20
Pg1	1785	p4	(AAAG)9	36	32412751	32412786	CGCAAGATGGTGCCAACATT	59.756	GAGTGATCCCGAGGCACAAA	60.036	66	20	412	20
Pg1	1786	p3	(TGT)8	24	32416067	32416090	CTGTGTTGTCTGGCTTGTGC	59.97	GCCACAGTAGTCGACGTCAA	60.04	184	20	484	20
Pg1	1787	p2	(AC)6	12	32425436	32425447	GGGATCATCGCTCTCAACCC	60.25	TGCACGAGAAGAGCAAGAGG	60.038	215	20	372	20
Pg1	1788	p2	(AT)6	12	32440002	32440013	ACCAGGAAGCCTTTCTCACG	59.965	TGCAAAGGGGGCTCTAAATCA	59.643	110	20	330	21
Pg1	1789	p3	(TCA)5	15	32475275	32475289	TTCGGGGTTCTTCTGGTTGG	59.89	ACAGCAAACGCATGAGAACG	59.764	4	20	285	20
Pg1	1790	p2	(AG)7	14	32480549	32480562	TCAGAGAGAGAAGAGGGGGC	60.033	ATCTGTCTCTTTCGCAGGCC	60.108	116	20	296	20
Pg1	1791	p2	(CA)9	18	32481583	32481600	GCTCTCGACCCTGCATCTTT	60.108	CACCCGAGATGAGCAAAGGT	60.036	188	20	498	20
Pg1	1792	p4	(AAGA)5	20	32507325	32507344	TCTAAGCATGGGGGAGGAGG	60.401	GCAAAGAATGAACCCGAGGC	59.829	149	20	452	20
Pg1	1793	p3	(TTC)5	15	32512970	32512984	ACCTCGATGCTCTGGAGTCT	60.034	GAGACCTTATCTGCGGGCAA	59.822	88	20	291	20
Pg1	1794	p2	(TG)7	14	32524439	32524452	ACCCTTCATCCCTACGGAGG	60.399	TCTCGGTAAGACCATGAGAAGC	59.573	22	20	364	22
Pg1	1795	p4	(TTCT)5	20	32524778	32524797	TCGGATTGCACATGGTTGGA	59.963	GGAAGATTGCAAGACGGTGC	59.831	131	20	479	20
Pg1	1796	p2	(CT)6	12	32552234	32552245	ACTCTCTCCCTACCCAACCC	59.957	GGGCTTCACTGCTCCTTGAA	60.251	144	20	410	20
Pg1	1797	p2	(TG)6	12	32664160	32664171	GCCCTGGTACCACTTTGTCA	59.89	ACCCAAAAACAATGCACCGG	59.894	73	20	292	20
Pg1	1798	p3	(AGA)5	15	32679579	32679593	ACCGCCTTGAGGATGTTGAG	60.036	AAGCACTGTGCCATCGTACA	59.965	168	20	346	20
Pg1	1799	p2	(TG)6	12	32702908	32702919	AGCTTGTTCGATGACCACGT	59.966	CCCTGTCGGCTTGTTCTTCA	60.25	114	20	447	20
Pg1	1800	p2	(GA)6	12	32707334	32707345	GACGAGGACATCTGTGCACA	60.038	TCACTCTCTCTCTGTGCCGA	59.963	205	20	312	20
Pg1	1801	p2	(TG)6	12	32708417	32708428	CAAGCGGTAACACCCAAAGC	60.04	GGGCAGTACGACAAACGACT	60.319	146	20	367	20
Pg1	1802	p3	(GAT)5	15	32711496	32711510	ACCACAAGCCATGCTCTCTC	60.036	GATGTGTTGATGATGGCGCC	59.97	175	20	408	20
Pg1	1803	p3	(CAG)7	21	32738990	32739010	TCTTCAGCCTCAGCAGCATC	60.108	TGATTGCAAACTTGTCGCGG	60.041	222	20	500	20
Pg1	1804	p2	(AT)7	14	32744981	32744994	TCTGTGCGTTGGCGAACTAA	60.25	GCCCCACACTGTGACACATA	59.964	201	20	505	20
Pg1	1805	p3	(GAG)5	15	32760485	32760499	AGTGGGAGCTAGAGAGTGGG	60.033	CAACACTGCAGGGAAACACG	59.971	143	20	304	20
Pg1	1806	p2	(AG)10	20	32789082	32789101	TCACAAGGTCTAGCATGCCG	60.108	CGTGGGTTGTATCGCCAGTA	59.826	105	20	364	20
Pg1	1807	p3	(AGC)5	15	32791557	32791571	CTCAGTCGTACCATCCGTCG	59.972	GTGGATCCGAGCTGTGTTGA	60.037	78	20	331	20
Pg1	1808	p3	(CCT)5	15	32794369	32794383	TAGGCCTCCGGGTCTTCTTC	60.687	CCGACGTCACCTCTTCTTCC	60.109	227	20	432	20
Pg1	1809	p2	(AT)8	16	32838004	32838019	GCCCCACACTGTGACACATA	59.964	ATCGGACTGGGTGCATTCTG	60.108	20	20	332	20
Pg1	1810	p2	(AT)7	14	32846375	32846388	GCGGATGGACGTTTTAGGGA	60.108	TTCAGCTGCGAAGTTGCAAC	59.971	187	20	339	20
Pg1	1811	p2	(AT)8	16	32846833	32846848	CACCCAGGTGCACTATAGCA	59.459	TGTACGTGGACACATACCCA	58.37	225	20	513	20
Pg1	1812	p3	(CTC)5	15	32857569	32857583	CCGACTGTCGTGGAGATCTC	59.621	GTGGTGACTCCGACGACAAG	60.664	225	20	442	20
Pg1	1813	p3	(GTT)13	39	32890423	32890461	GCACTTCTCCTTCAGCAGGT	59.964	CCATCCCCCACCTCAAAGAC	60.034	133	20	428	20
Pg1	1814	p2	(GT)6	12	32895883	32895894	CCACCAATTTGCAGCTCCAC	60.038	ACTAACACACACCACGCACA	60.108	68	20	340	20
Pg1	1815	p2	(CA)7	14	32915743	32915756	ATCGTGAAGCGCTTTCGAGA	60.109	TGTTTGCTTCGGGGTCTTGT	60.107	89	20	433	20
Pg1	1816	c	(GT)7gagtgagtgagtagttgagtcaaaccgcgttccgaccgaagata(TG)17	92	32980589	32980680	GGAGGTTGAAGAGTGGGTCG	60.037	CTGGTGGTCAGCATAAGCCA	60.035	116	20	459	20
Pg1	1817	p3	(ACA)5	15	32989838	32989852	AGCTGGAAGGACTTGCGAAA	59.891	AGATTCTCTGCACTTGGCCC	60.035	26	20	294	20
Pg1	1818	p3	(CGG)5	15	33014353	33014367	CACCGAGGATGCTGGCAATA	60.179	AACGAAGCCTGTCGAAGAGG	60.038	169	20	465	20
Pg1	1819	p3	(AAG)5	15	33021209	33021223	TGCACGTTCCTCTTCTCCAC	59.966	GCATCAAGCGCCAAAAAGGA	60.038	29	20	351	20
Pg1	1820	p3	(GTT)5	15	33029105	33029119	CGGCAGTTGAAACACACTCG	60.042	CCAAGCTCCCATGCAGTACA	60.035	227	20	394	20
Pg1	1821	p3	(GAG)5	15	33077058	33077072	GGGGGATGAACCTGGATGTG	60.107	GCTGTGGATGGCTCCTTCAT	60.107	126	20	372	20
Pg1	1822	p3	(GCC)5	15	33079097	33079111	TGGCTTCATCCCATGGCTTT	59.958	GATGGTGGGCGTGATTGTTG	59.829	46	20	316	20
Pg1	1823	p2	(CT)7	14	33079338	33079351	TTGCCTCGCTAGCTAGTTGG	59.824	ACCATGCATCTGGACAAGGT	59.299	142	20	417	20
Pg1	1824	p3	(CTG)8	24	33106056	33106079	GCATCGACACTGCATGACAC	59.904	ACAGAAGTGGCACAACTGCT	60.107	179	20	491	20
Pg1	1825	p3	(CAA)5	15	33128533	33128547	CCATTCCCCACCTCAAGGAC	60.034	GCACTTCTCCTTCAGCAGGT	59.964	111	20	397	20
Pg1	1826	c	(TACA)35tacgtacgtacatacatacgtacg(TACA)6	188	33142555	33142742	ACATGTCCCAATGCACCTAGA	59.085	TGGGGTTAAAGCCTACAAAACT	57.812	192	21	507	22
Pg1	1827	p3	(CCT)5	15	33144164	33144178	TCGTAGGCCTCCTTGATGGA	60.033	CGGGAGGAGGAGGAGAAAGA	60.033	111	20	298	20
Pg1	1828	p4	(CTCC)5	20	33144801	33144820	CTCCATGTCCAAGGCCATGT	60.034	GCTTATAGCACACACACGCG	59.975	7	20	298	20
Pg1	1829	p2	(AC)6	12	33175988	33175999	TCGCACAAGTAACCATGGCT	59.964	GGGGGTCTACAAGTTTCCCA	58.93	26	20	310	20
Pg1	1830	p2	(GC)6	12	33197097	33197108	AGAAAAGACGGGTGGTGGTC	59.892	CGTCGCTCAAAACTCCTCCT	60.038	72	20	356	20
Pg1	1831	p2	(TC)7	14	33206281	33206294	GTCTCCTGCCCTTGTAGCTG	60.108	TCCGGAAATTTGCCAGGGAA	59.887	58	20	352	20
Pg1	1832	p3	(GTC)6	18	33234248	33234265	AGCGTGAAGAACTCAGCCTC	60.038	GGCTGGCCGTCCAATAGTTT	60.68	160	20	467	20
Pg1	1833	c	(CA)52gcagagaaaacacactgt(CA)36	194	33240368	33240561	TCCGGGATTTCTTGCAACAGA	59.927	CCCGTTGCCATCCCTACAAT	60.107	220	21	518	20
Pg1	1834	p2	(CA)13	26	33241424	33241449	GTCCTCATCGGAGCTCCATG	59.967	TCGGGACCAGGATCAGGAAT	60.031	152	20	414	20
Pg1	1835	c	(AC)30(AG)9	78	33242309	33242386	TGGGATCTTTGTTACGGGCC	60.035	CCCGTTGCCATCCCTACAAT	60.107	84	20	397	20
Pg1	1838	p2	(AC)31	62	33247459	33247520	GGAGCTCCACGGGGAAAATT	60.323	CCCGTTGCCATCCCTACAAT	60.107	160	20	383	20
Pg1	1839	p2	(AG)8	16	33252793	33252808	GGTTAGCAACGACCTCACCA	59.966	GGCAAAACAGATCCGCCATC	59.899	154	20	416	20
Pg1	1840	p2	(CT)6	12	33255824	33255835	CTGTCTGCACTCGTCGAACT	60.04	GTAGAGGAGGGATTTGGGCG	59.893	79	20	315	20
Pg1	1842	p4	(CATA)56	224	33295149	33295372	GTTGTTGTTGTTGGGTATGCCT	59.636	AGTGCAAAGGCCTAAGATGCT	59.995	179	22	507	21
Pg1	1843	p3	(GGA)5	15	33296234	33296248	GTACGCGTCGAAGTTGATGC	59.977	CGCTCATCCTCCTCATCCAC	59.967	47	20	300	20
Pg1	1844	p2	(AG)6	12	33297171	33297182	ATACATGAGGACCCACGGGA	60.032	CTTCGAGTTGGGCGATCCTT	60.108	38	20	299	20
Pg1	1845	p3	(AGC)5	15	33302640	33302654	ACGGATGCTTCTCTTTCCCC	59.747	TGCGGTTACTTTCCATGCCT	59.962	1	20	324	20
Pg1	1846	c	(TA)9t(TA)37	93	33304373	33304465	TTGCTCTTGACGACAGCCAT	59.965	ACGACATGCAACAAGAGTACA	57.894	138	20	406	21
Pg1	1847	p2	(TA)10	20	33308010	33308029	AAGGACAAGCAACCGACCAT	59.89	TGCAATAAGGGTGGGTGCAT	59.959	63	20	330	20
Pg1	1848	p2	(CT)6	12	33369752	33369763	TGCCTCCCTCATCTGTCAGA	59.958	CAAGACAAGTATCGTGCGCG	59.976	89	20	419	20
Pg1	1849	p3	(GTC)5	15	33429136	33429150	CGGTGTCTTGTGGTAGGGAC	60.038	CCAGTCGACTCAAACGAGCT	60.039	143	20	468	20
Pg1	1850	p2	(AC)8	16	33434842	33434857	CATGTGTTGGATCGGACGGA	60.108	AGTTACTTCACGCAGCTGCT	59.966	204	20	407	20
Pg1	1851	p2	(TA)7	14	33470506	33470519	TCTCGTGTGTGAGTGCAGAC	59.969	CGAGGGATGGACACACGAAA	60.038	125	20	389	20
Pg1	1852	p4	(AATA)15	60	33473006	33473065	CATTGCTCGCTTGTTGTCGT	59.764	TGCCTGAAATAAGATGGGCTGA	59.758	94	20	405	22
Pg1	1853	p2	(GA)6	12	33477696	33477707	TATTACATGACAGCCGGCGC	60.879	TTGAGACGTCCCGAGTTGTG	59.968	91	20	420	20
Pg1	1854	p3	(CGA)5	15	33487560	33487574	TTCGTGATGAGGACGACGAC	59.833	CATTGATATGGCGTGCACCG	60.041	191	20	499	20
Pg1	1855	p2	(CA)6	12	33506647	33506658	TCACCGTTTCCACTTCCACC	60.179	ATTTGGCCGTGAGCATTTGG	59.753	158	20	444	20
Pg1	1856	p2	(AT)12	24	33535038	33535061	TTCAAGCATCCTACCCAGCT	58.711	GCCTCTCGACCTCATGTAGC	59.969	191	20	511	20
Pg1	1857	p2	(TA)10	20	33557880	33557899	CGTGGGTGGTTAACGAAGGA	59.966	GTTGGGGCTTGTACAGGTGA	59.89	59	20	290	20
Pg1	1858	p3	(CAC)5	15	33573905	33573919	TAGGTTTCGTACACGGGCAC	60.038	ATCTCCACCCACTCCTCCTC	60.032	118	20	438	20
Pg1	1859	p3	(GAG)5	15	33574068	33574082	ATCCAAAAGGGCAGTGAGGG	59.96	GCTGTAGTCGTCGAGGGAAG	59.901	29	20	351	20
Pg1	1860	p3	(TCC)6	18	33580108	33580125	ACTAAAGCCGCCATCATCGT	59.822	TATGGGGATCAGGAGCCTCC	60.179	223	20	475	20
Pg1	1861	p2	(AT)8	16	33584084	33584099	AGCGTCATGGTGTGGGATTC	60.393	GGTTTTGGTAACTTGCGGGT	58.966	144	20	291	20
Pg1	1862	p2	(CT)7	14	33586480	33586493	TGTGGGGCACATTCGTCATT	60.251	CTCGAGTAGAGGAGCATGCG	60.041	175	20	316	20
Pg1	1863	p2	(AT)9	18	33588603	33588620	TCCCAAGCCCTGAGAAAAGT	58.851	GCAAGTATGTGCGATTGCCA	59.549	201	20	499	20
Pg1	1864	p3	(CCT)9	27	33616698	33616724	ACATAGACCTTCGGCCTTGC	60.108	GGTGTTGGTGACGTCGTTTG	59.973	219	20	484	20
Pg1	1865	c	(CCT)5ccccctcccccctcccctacacctcatcatcctgctgctgcacctcgtg(CTC)7	85	33617237	33617321	TATCGTGTTCCCTCGGGTCT	60.034	CGGAGGAGGAGAAGGAGGAA	60.033	141	20	357	20
Pg1	1866	p2	(TG)6	12	33622918	33622929	GTGGTGTGTGTTGTGCTGTT	59.474	CTCTCGGCGAAGGGGATTTT	60.108	231	20	400	20
Pg1	1867	p3	(AAG)5	15	33638057	33638071	AGGAGCTCCTCGACATCACT	60.034	TCTACTGGCGCGACAAAGTT	59.967	151	20	308	20
Pg1	1868	p4	(TTTC)6	24	33648582	33648605	TCGGATTGCACATGGTTGGA	59.963	CTCGAGGACAAGCAACGTCT	60.039	107	20	456	20
Pg1	1869	p4	(TTTC)10	40	33665592	33665631	TCGGATTGCACATGGTTGGA	59.963	CAACGTCTAAGCATGGGGGA	59.748	116	20	450	20
Pg1	1870	p3	(GTT)5	15	33697750	33697764	ACTGCTCGGTAGTGTGGTTG	59.966	GCGGCAGCAATACAAACCAA	60.039	90	20	293	20
Pg1	1871	p3	(GTT)5	15	33724479	33724493	TGCCTGAGTTGGTAGCACTG	59.965	CCATCCCCCACCTCAAAGAC	60.034	77	20	404	20
Pg1	1872	p5	(AGAAG)5	25	33746358	33746382	GGATTCCCGTATCAACTTGAGC	59.127	ATTAGAGATGCAACCGGGGC	60.179	204	22	498	20
Pg1	1873	p2	(AT)10	20	33765263	33765282	TGTGCAAATATGTACACCACCT	57.972	ACGGTAAACAGTCGGTCACC	59.967	202	22	369	20
Pg1	1874	p3	(GCT)5	15	33797498	33797512	TCGACGTATAAAGCGAGGGC	59.97	GGGCATCTCCACCCATTTGA	60.033	35	20	345	20
Pg1	1875	c	(TA)6catt(TA)7	30	33805142	33805171	TGTCTCACCCATATATGCACGT	59.302	GACTCACCTCCGAGGAAAGC	60.109	195	22	493	20
Pg1	1876	p2	(AT)10	20	33805909	33805928	GGTCCAAGCTCTGAGGCAAA	60.251	CTTGGTAGGTTTGCCGGTCT	59.964	194	20	367	20
Pg1	1877	p3	(GCA)5	15	33834712	33834726	CGTTAAGACCATTGCGCAGG	59.903	TCATTCCGTTCGGGGACTTG	60.037	30	20	319	20
Pg1	1878	p3	(CGC)5	15	33845162	33845176	AGAACGCGGTGATGCTGTC	60.738	CTGTCCACTTCTCCACCACC	59.965	60	19	293	20
Pg1	1879	p3	(AGA)9	27	33855446	33855472	TGGTGGTGCTTTGTTCAGGT	60.034	GCTTCTCCAAACGCCACATC	59.831	170	20	440	20
Pg1	1880	p4	(TAGA)9	36	33898413	33898448	ACCTACGGTCGCAAGCATAG	59.898	CCCGCACATTCATGACCAAA	59.113	84	20	426	20
Pg1	1881	p3	(ATG)5	15	33968445	33968459	ACTTGAGAATGCTAGGGCTGA	58.809	CATGCTCAACCAACTTGGCG	60.388	149	21	393	20
Pg1	1882	p3	(GGC)5	15	33999003	33999017	TCTCTGTGCAGCATCTCAGC	60.108	TTTCGTACCAATGCCACCGA	59.965	5	20	334	20
Pg1	1883	c	(AAT)15aacaataacaataataataataacaataacaataacaataacaataataataataac(AAT)12	138	33999930	34000067	ACTCTCCTGCCTGTGGATCT	59.958	TAGCAAGCCTTGGGTCTGTG	59.963	197	20	507	20
Pg1	1884	p3	(TCC)14	42	34036683	34036724	TTGGTGGCTCTTTTTGGGGT	60.032	AGGACTAAGGCTAGGCACGA	60.033	114	20	431	20
Pg1	1885	p2	(CT)23	46	34051482	34051527	GATGCGTGGCCAACTCTTTC	59.831	TGCTTTGACTTGGAGGTGGT	59.449	200	20	370	20
Pg1	1886	c	(TA)11gacacacac(ACT)5	46	34059035	34059080	GGGTTTTCACGGGAGCTACA	59.964	TGCTAGCTGCTTGCATCGAT	60.179	109	20	370	20
Pg1	1887	p4	(AAAT)15	60	34086748	34086807	ACCCCAGTTTTGCTCAGCAT	60.179	CCCAAGTGCACATGCTATGC	59.898	9	20	353	20
Pg1	1888	p4	(TCTT)6	24	34126461	34126484	CAAGGCACTGATGACGTCCT	60.037	TGAAGCGAGGAAAGAGAGAA	56.209	46	20	355	20
Pg1	1889	p2	(AT)7	14	34158686	34158699	ATTCAGTGTCCCACGTGACC	59.965	GGGTTGGGAGTGAATTTTGTCA	59.038	114	20	408	22
Pg1	1890	p3	(GCC)8	24	34159522	34159545	CTACTCTCTTGGCCACCGTC	59.826	TGCCAGGCTACTAGGATCGT	60.106	197	20	518	20
Pg1	1892	p4	(TTTC)5	20	34212032	34212051	CAAGCTTGCTTTGGTCCCAC	59.967	TCGAAAGTCCCGTACATCGC	60.179	156	20	489	20
Pg1	1893	p4	(TTAT)6	24	34253280	34253303	TATGCCCTTCCACCTCTGGA	59.956	AAGCAGAGTGTACACGACCG	60.039	200	20	444	20
Pg1	1894	p3	(TAT)10	30	34254234	34254263	TCCCCCTTGATGTGAGTTGC	59.962	TGCACGATGCTAAACCTCCA	59.677	174	20	406	20
Pg1	1895	p3	(TAT)13	39	34255954	34255992	TTGTCAAGCTTGTACATCCA	54.893	TGTTTCATTCTAGCCCACATCT	57.425	183	20	380	22
Pg1	1896	p3	(GCA)7	21	34282333	34282353	GCATCTCCCGCAAAATCGTC	59.972	TCGGTGACTCTCCTTCTGGT	59.887	189	20	324	20
Pg1	1897	c	(GTAT)25(GTAC)8	132	34301341	34301472	GGTACATACCTTGCCTGGCA	59.745	TATTGGGGAGTGCTTGCGTC	60.392	194	20	486	20
Pg1	1898	p2	(CA)7	14	34306246	34306259	TGCAGGAGAGTTGCATGTCA	59.602	TGCTTACGAGGAAGATGATGGA	58.969	86	20	372	22
Pg1	1899	p2	(CT)6	12	34317365	34317376	TCGGGACTTTTACGCGACTT	59.685	TCGTACTCAGCAAGTGTGGG	59.683	114	20	450	20
Pg1	1900	p2	(CT)23	46	34342384	34342429	ATCTAGCGACGAGTGGTCCT	60.107	ACTGTGGACCATTGTTGCCA	60.106	171	20	335	20
Pg1	1901	c	(CT)6cgctt(TC)6	29	34342876	34342904	GTGTACTGGGCACTCGACAA	59.967	CCATGGGCCGCTTCTATCAT	59.963	177	20	326	20
Pg1	1902	p3	(TTG)5	15	34348535	34348549	AGATTCTCTGCACTTGGCCC	60.035	CTGGCTGTGTTCGAGGGATT	60.036	221	20	416	20
Pg1	1903	p4	(ACTC)35	140	34364285	34364424	CCGCCAGCACTAATTCCTCT	59.821	TTAACTGGAGCCGACACGAC	60.039	156	20	497	20
Pg1	1904	c	(CCT)7ccg(CCT)6	42	34370171	34370212	ACCCTCCTAATGACGAGGTGA	59.993	GGATGGAACGTGTGGGGATT	60.034	74	21	312	20
Pg1	1905	p2	(GA)6	12	34376571	34376582	AGGTTTAAGGAGGAAGGGCC	59	CGACCCCCTCTTCCTTTTCC	60.035	112	20	444	20
Pg1	1906	p3	(TTC)5	15	34395139	34395153	CTTAAGTGCTGCGGTGAGGA	60.037	TGGGACCAATTTCCTGGACG	59.962	105	20	314	20
Pg1	1907	p2	(TG)6	12	34405287	34405298	AGCAAGATTGACCTCCGAGC	60.108	CTAAGTCCCGGGCAAGAGAC	59.824	137	20	455	20
Pg1	1908	p3	(TCA)5	15	34406187	34406201	TTGCTCACAGCTCTCTTCCC	59.677	TTAGTGGTGTGCGTGTACGG	60.319	130	20	304	20
Pg1	1909	p3	(ACA)5	15	34419381	34419395	AGGGCAAGTCTTGTCATGCA	59.889	AGCCGTGGTTGAATAACACCT	59.927	98	20	430	21
Pg1	1910	p3	(CTG)10	30	34421873	34421902	GGGTATGTTTTGTGCAAAAG	53.618	AAGCACACCAGTAGCACACA	59.82	186	20	430	20
Pg1	1911	p2	(AC)8	16	34425470	34425485	CATGCAGACACGATCAAGCG	59.974	GCACGAGACACCATTGCTTG	60.11	54	20	309	20
Pg1	1912	p2	(AC)6	12	34442531	34442542	ACCACGTAGCCACTTGAGTG	59.966	GACAGCCGGCTTTTGAGTTG	60.04	182	20	296	20
Pg1	1913	p2	(TC)25	50	34504567	34504616	CCTTCATCTGAGGTTGCCGT	60.036	GACAACGTGAAGGGAGAGGG	60.037	111	20	422	20
Pg1	1914	p4	(ATCA)24	96	34513312	34513407	CCCCTTCCTAACATGCACCA	59.669	GAGGGGGATGATAGCCGTTG	59.965	191	20	420	20
Pg1	1915	p2	(AT)9	18	34522447	34522464	ACTTCACCAACTGGCGTCAT	59.891	GTATCCCACACGCAAAGCAC	59.832	46	20	307	20
Pg1	1916	p2	(TA)6	12	34556275	34556286	GCACCGACACCCAAAATTCC	60.039	TGGGAGTAACTACACCATGGAG	58.895	33	20	299	22
Pg1	1917	c	(AT)6gtgtatatatatg(TA)6aataa(AT)7	56	34556609	34556664	TGTCCACATACCACTTTTGA	54.492	TACTTCTCGGTGGACGCAAC	60.039	176	20	503	20
Pg1	1918	p2	(AT)8	16	34565712	34565727	GGTGTTCCAAGGGAGCAAGT	60.179	TGACCCGTATGCACCAAGAC	60.037	155	20	477	20
Pg1	1919	c	(CA)7gacacacacgcacacacatagagagagagtgagacagagagcgagagagctattagtgtgtagccggcc(TA)6	95	34567727	34567821	GCGCCCATGCTCAACATTAA	59.545	AGCTTTTGATCTCCGGCCAA	59.962	192	20	531	20
Pg1	1920	p2	(AT)8	16	34570149	34570164	GGTGTTCCAAGGGAGCAAGT	60.179	AGCTTTTGATCTCCGGCCAA	59.962	155	20	486	20
Pg1	1921	p3	(AAC)7	21	34592985	34593005	CAGACGATCACCCAGTTGCT	60.037	GTCACAGTAGCTGTCCCACC	60.037	223	20	504	20
Pg1	1922	p2	(AT)8	16	34622342	34622357	TGAACATGCGCAAATGGCAA	59.967	CAACGTCTAAGCATGGGGGA	59.748	81	20	408	20
Pg1	1923	c	(AT)7aat(GAAA)7	45	34635187	34635231	CAACGTCTAAGCATGGGGGA	59.748	ATCCCGAGGCACAAAGGAAG	60.035	106	20	453	20
Pg1	1924	p3	(TCA)7	21	34639646	34639666	GCCTGCAATTGGCTTGTGAA	59.966	AGACCAAGAAGAGCACCAGC	59.964	157	20	441	20
Pg1	1925	p4	(TTTC)5	20	34651498	34651517	TCGGATTGCACATGGTTGGA	59.963	TGCATGCGAGGAAAGAGAGA	59.102	80	20	354	20
Pg1	1926	p3	(TCA)6	18	34661150	34661167	TTCTTTCTGCGGCTGCTGTA	59.965	ACAACTCACGATGCCACCAT	59.963	189	20	492	20
Pg1	1927	p3	(CTG)5	15	34701663	34701677	GCTGGTTCTTAGGCGGAGTT	60.036	TGGCCAAAGGACAGCATCAT	59.96	174	20	390	20
Pg1	1928	p3	(TTC)5	15	34702575	34702589	ACCTCGATGCTCTGGAGTCT	60.034	GAGACCTTATCTGCGGGCAA	59.822	89	20	291	20
Pg1	1929	p4	(GAAA)6	24	34724372	34724395	ACGGTGCTGCCTTAGAGTTC	60.037	ATCCCGAGGCACAAAGGAAG	60.035	127	20	428	20
Pg1	1930	p3	(AAG)5	15	34734182	34734196	AGGGAGGTAACGGGCCTAAT	60.03	AAGCTTACCTTCTCAGCCCG	59.749	40	20	324	20
Pg1	1931	p2	(CA)6	12	34796207	34796218	TAAGTCCCGGAGAGAGAGCC	60.107	CCAAGTCCGAAGACCCAACA	59.892	226	20	509	20
Pg1	1932	p2	(AT)7	14	34816060	34816073	CAACGTCTAAGCATGGGGGA	59.748	GAGTGATCCCGAGGCACAAA	60.036	43	20	390	20
Pg1	1933	p2	(AG)6	12	34833052	34833063	TCGTTTGGACTTGCAAGAGGA	59.86	TCAGAGTTGGAACGGAAGCC	59.965	40	21	379	20
Pg1	1934	p3	(CCA)5	15	34845917	34845931	CAACAGTTCGAGCAGTGCAC	60.042	TGCAGCATGTGTGAAAACCG	59.969	114	20	336	20
Pg1	1935	p2	(GA)8	16	34854104	34854119	GAGCTCTAGCAACCGTTGGT	60.037	CACTTTCGCTTTTGGGCCTC	60.039	215	20	409	20
Pg1	1936	p2	(TA)12	24	34948144	34948167	CTTCCCTCACCAAGACCGTC	60.037	TTCAGCTGCGAAGTTGCAAC	59.971	24	20	339	20
Pg1	1937	p2	(TA)8	16	34948610	34948625	CAAGGGTGGGTGCATTCTCT	59.961	CGAGTGGTAGACGAGACGTG	59.905	194	20	458	20
Pg1	1938	p3	(TTA)6	18	34952451	34952468	TCGAGGCACAAGTGAAGTCC	59.966	GTTCAAGCATGGGGGAGTCA	59.962	135	20	467	20
Pg1	1939	c	(TTTC)5attcat(TA)6	38	34972671	34972708	ATCCCGAGGCACAAAGGAAG	60.035	CAACGTCTAAGCATGGGGGA	59.748	95	20	441	20
Pg1	1940	p2	(AG)8	16	34982309	34982324	TTCGTTTGGACTTGCATGCG	60.041	TGGAACGGAAGCCACGATTT	60.251	29	20	372	20
Pg1	1941	p4	(AAAG)5	20	35047202	35047221	CAACGTCTAAGCATGGGGGA	59.748	AGGTGGACATGTGCAGATGG	60.035	137	20	470	20
Pg1	1942	p2	(AG)6	12	35050211	35050222	ATGCAAGTGGAAGGGGCAAA	60.472	TCAAGATGGTCGATCCCCCT	60.031	13	20	296	20
Pg1	1943	p2	(AT)8	16	35072478	35072493	CCACTTGCATGTTGCTCTACC	59.53	GGGGATACACAATGCACGGA	60.107	214	21	409	20
Pg1	1944	p3	(CCA)5	15	35114168	35114182	CCGGGTCAGGTGTTGATCAA	59.964	ACTGAGCTGTGGTGAGCATC	60.037	179	20	511	20
Pg1	1945	p4	(TTTC)5	20	35152663	35152682	ATCCCGAGGCACAAAGGAAG	60.035	GCATGGGGAGGAGGTAGGTA	60.105	79	20	425	20
Pg1	1946	p3	(GTG)5	15	35195557	35195571	CGTCAATTGCCTCTCTGCCT	60.392	TTGGGAAAAGGCAACGCATG	59.967	192	20	502	20
Pg1	1947	p4	(AAAG)5	20	35233177	35233196	GGAAGTCACGTACATTGCCG	59.281	CACTTGATCCGTCCCTCTCA	58.814	34	20	354	20
Pg1	1948	p2	(AT)9	18	35250004	35250021	TTTGTGTAGGAGCAGCACCC	60.251	ACACGCGCACTTTCCTAGTT	60.25	53	20	290	20
Pg1	1949	p2	(CT)6	12	35266356	35266367	TCCGGCGGGACCTGATATAT	59.959	CAAATCCGCGGAATCACACC	59.901	207	20	505	20
Pg1	1950	p2	(CT)12	24	35295949	35295972	GAGGAAACCACTGGTCCTCG	60.037	CCAGAGCAGCAGACTCAACA	59.966	114	20	449	20
Pg1	1951	p3	(CGG)5	15	35309625	35309639	TCATCTTCGCCCGATTCGAG	59.969	TGGTTGTAGCCATCGGTGAC	60.037	20	20	339	20
Pg1	1952	p2	(TA)7	14	35351358	35351371	TCGGATTGCACATGGTTGGA	59.963	CAACGTCTAAGCATGGGGGA	59.748	28	20	335	20
Pg1	1953	p3	(TGA)6	18	35378205	35378222	TCGAAGCTCTGATGAAGGCA	59.102	TTCGGGGGTCTTCTTGTTGG	59.89	168	20	510	20
Pg1	1954	p2	(AT)7	14	35416535	35416548	CGGGGAGTTCACTTTACGCT	60.038	CAACGTCTAAGCATGGGGGA	59.748	229	20	513	20
Pg1	1955	p2	(AT)7	14	35447384	35447397	AAGATGACAACACCCGTGCT	59.891	CCGTAGGCCCTTGGACTTAG	59.536	113	20	439	20
Pg1	1956	p3	(AGA)6	18	35512680	35512697	ATCCTTGCTAAACCGCTGCT	60.035	GGCGTTGTCAAGATCTCCGA	60.109	229	20	504	20
Pg1	1957	p3	(GTT)5	15	35526496	35526510	AGCCTACCCCAACTTGCTTG	60.251	CTTGTGCTACCTGGCAGGAG	60.392	216	20	443	20
Pg1	1958	p3	(CTG)5	15	35562514	35562528	CCTCTGAGGGTGTGCAAAGT	59.891	TTTCGTCACTTACAGCGGCT	59.967	132	20	433	20
Pg1	1959	p2	(GA)8	16	35568274	35568289	GGAGGGACATGTTGTGAGCA	59.963	ACATCTTGGCAAGACGGAGG	60.036	47	20	301	20
Pg1	1960	c	(CTG)5cca(CTG)5	33	35571260	35571292	CCTCTGAGGGTGTGCAAAGT	59.891	TTTCGTCACTTACAGCGGCT	59.967	132	20	451	20
Pg1	1961	p2	(CA)7	14	35576329	35576342	TCACGTCCTTCTTGACCTGC	59.966	AACGTTGGAAGGGGTACACC	59.891	70	20	316	20
Pg1	1962	p3	(ACT)6	18	35614879	35614896	AAGACCAAGCAGAACCAGGG	59.889	GTCGTTGTTGTCTCCGTCCT	59.968	183	20	512	20
Pg1	1963	p3	(TCG)5	15	35621839	35621853	ACCTCCTGCACACAAGGAAG	59.891	CTCCGAGCGGAATCGAGATC	60.11	23	20	358	20
Pg1	1964	c	(CCA)6tcacccccgccgccacatcctcaccgccactgccaccagcaccacc(AG)6	76	35730732	35730807	CATCACCACCACAACCCTCC	60.609	CGGGACTATCGCAAGGGTAC	59.968	198	20	497	20
Pg1	1965	p3	(CCA)6	18	35739989	35740006	TAGTGAAATGCCTCGCCTCC	59.822	CTTCCCCAGCCAACTCATCG	60.746	29	20	352	20
Pg1	1966	p3	(TCT)5	15	35752058	35752072	TGTCAAAGTCGATGCCGTCA	59.967	CATTGACCAGGACCAGGACC	60.035	179	20	408	20
Pg1	1967	p3	(GGC)5	15	35754713	35754727	ACCTTCTCCTCCTCCTCGTC	60.034	GATGCGTGTAGAGGCGTACA	59.9	221	20	487	20
Pg1	1968	p2	(AG)7	14	35801010	35801023	TGGAGCTGGAGCCAAAATGT	59.887	GGTACAAGTGTGGACGTCGT	59.969	41	20	315	20
Pg1	1969	p2	(CT)7	14	35819176	35819189	GTGAGTAGGGGAATCGGCTG	59.895	CAGCGACCGGTAGCTAAGAG	59.97	97	20	426	20
Pg1	1970	p2	(AT)6	12	35832819	35832830	ACCACTTGCGTGTTGCTCTA	59.894	CGCAAAAACGGAGTGACCAG	60.041	217	20	353	20
Pg1	1971	p2	(TA)6	12	35833677	35833688	GTGCGTCGGGATCACTCTTT	60.39	ACCACCTTGCATATTGCTCA	57.487	34	20	342	20
Pg1	1972	p2	(AT)9	18	35842524	35842541	AACTTAGCGCCCACTTCCTC	60.036	CGTGCAAGTTTAGGGACCCA	60.251	119	20	378	20
Pg1	1973	p2	(TA)6	12	35844406	35844417	GCACATGGTGAAGCTGCAAA	59.968	ACCACTTCTTAGTCACAGCCA	58.953	65	20	405	21
Pg1	1974	p3	(CAT)23	69	35848246	35848314	GGGCGATGTAATGACTCTGC	58.779	TCACAGGCATACACACCCAC	59.964	170	20	495	20
Pg1	1975	p2	(TA)7	14	35849505	35849518	TTCCGCAAGATGAGGATCCG	59.895	AGGAGGCACACCAACAAAGT	59.741	227	20	387	20
Pg1	1976	p2	(TA)8	16	35897232	35897247	TCCCGTGTTTGCTGAGTTTCT	60.134	ACCTGCCAGAAGAACATGAAGA	59.627	188	21	457	22
Pg1	1977	p3	(ATG)5	15	35922525	35922539	ACCACGACACTTCCAAGCAA	60.107	CACTGGCTGTATGCACCTGA	60.036	157	20	423	20
Pg1	1978	c	(TA)6tctatatc(TA)11catatacatatacatatac(AT)7	75	35926572	35926646	GGTCACGGGTCTACTCCAGA	60.323	GCATGCAGATGATCGAGGGA	59.966	111	20	431	20
Pg1	1979	c	(TGA)5tggtgatggagatagtgatggtgatggtgacggtggtggtgatgatgatgatggtga(TGG)47	213	35967062	35967274	AGTCTGGGGATAGCAGCTCA	60.032	CTCCCCTGCAGTCAACCAAA	60.179	216	20	563	20
Pg1	1980	p3	(CGG)5	15	35988643	35988657	GCAACTCATTCCGGTCCTCA	60.036	CCACCATTGTTGGACCTCGA	59.964	196	20	440	20
Pg1	1981	c	(CCT)10(CAT)5	45	35994653	35994697	CCTCTCCACACCATTCCACC	60.035	GTCGTGCGCTTGGGAAAAAT	60.04	147	20	489	20
Pg1	1982	p2	(AT)7	14	36028515	36028528	TAGCTGGGAGTACACGACGA	60.036	TCTCGTCGGCCATCCAGATA	60.179	226	20	329	20
Pg1	1983	p2	(AT)6	12	36058310	36058321	AGCTCCCCATAGTTGTGCAC	60.035	CAACGGCACTGTCAATGCAA	59.969	137	20	304	20
Pg1	1984	c	(AT)9gagtaaataatttatcgttgaccatgcatatatcagtgcatg(AT)13	86	36060832	36060917	GAGTGAGTTGTGGGCTTCCA	59.891	CCTTCCCATGCCTGCAGTAT	59.816	18	20	364	20
Pg1	1986	p3	(GAA)5	15	36114285	36114299	AGGACACGTCTTCAAGCTCG	60.039	TCTGGCTTCTCTTGCTGCTC	60.037	198	20	362	20
Pg1	1987	p2	(TA)6	12	36138360	36138371	AGGGTTCTACAAGTTTCCCA	55.96	TCGCACAAGTAACCATGGCT	59.964	198	20	476	20
Pg1	1988	p3	(CAT)5	15	36150862	36150876	GATGTGTTGATGATGGCGCC	59.97	ACCACAAGCCATGCTCTCTC	60.036	107	20	340	20
Pg1	1989	p2	(CA)6	12	36156262	36156273	GGTCCCTTCATCCCTCCTCT	60.031	ATTCAGACTCGAAAGCCGCA	60.037	213	20	346	20
Pg1	1990	p2	(CT)6	12	36157505	36157516	GCATCATCAGTTGGCTTGCA	59.471	GCGGGGTGAGGAAGAAGAAA	59.964	35	20	347	20
Pg1	1992	p4	(TTCT)7	28	36261914	36261941	ATCCCGAGGCACAAAGGAAG	60.035	CAACGTCTAAGCATGGGGGA	59.748	85	20	434	20
Pg1	1993	p3	(AAT)5	15	36290759	36290773	GTACCGTCCCTTCACTCACC	59.754	GCCTCGAATCCGGTAGTGAG	59.969	55	20	352	20
Pg1	1994	p2	(AG)8	16	36291300	36291315	CCCGCCACCTGGAGAAAAA	60.228	CTCGCCTCCTTGTCTCGATC	59.97	227	19	442	20
Pg1	1995	p4	(TTTA)5	20	36325092	36325111	TGCGGTAGACTAGTGCTTTGG	60.067	TTTGAACAAGGGTGCATGCG	59.968	185	21	325	20
Pg1	1996	p3	(TTC)5	15	36352963	36352977	ACCACTTGCCTTCCTTGCTT	60.106	TGAGTGTTCCTAGTGTTCGCT	59.039	219	20	430	21
Pg1	1997	p2	(CT)6	12	36447779	36447790	CTCATGCCTCGGGATCATCC	60.037	CGAGACTCGTCAAAAAGGCC	59.209	182	20	301	20
Pg1	1998	p3	(GAA)5	15	36475594	36475608	AAGGCTCCAAGGAAGGAAGC	59.961	GCTTGGGAATTCTTGTGCCG	60.109	200	20	442	20
Pg1	1999	p2	(TC)7	14	36481613	36481626	CGAAGGGGAGTCAAAAGGGA	59.309	CTTCCCTTGGCACTCTCCAG	60.036	137	20	418	20
Pg1	2000	p2	(CG)6	12	36492796	36492807	GGTGTGTCTCCTGTCCTTCG	60.038	GCGCCTCTCTGAAGATCCTC	59.968	180	20	400	20
Pg1	2001	p2	(CT)15	30	36497765	36497794	CAGAACAAACCAGCACCAGC	59.969	CTTGTTTGCAGCCGATGTGT	59.688	116	20	349	20
Pg1	2002	p3	(TCC)8	24	36523493	36523516	TCGTTGGCATCATCACTACAGT	59.766	CATGTGGTGCAACAAGGTGG	59.968	211	22	407	20
Pg1	2003	p3	(AGC)5	15	36558084	36558098	TCGTCTAGAGAACGAGGCCA	60.036	TTGGATCGTCGACCGTTGTT	59.968	110	20	313	20
Pg1	2004	p3	(CCT)5	15	36580642	36580656	TGATGTTCGCAGTCTCGCAT	60.109	AGGTGTTCGTGAAGAGCAGG	59.966	120	20	294	20
Pg1	2005	c	(GCT)5t(CTG)5	31	36670284	36670314	GAGCAGGGAATTGAAACGGC	59.829	ACCCCGTTCAAATCGACGAA	59.966	130	20	439	20
Pg1	2006	p3	(GGT)5	15	36670428	36670442	GAACTCGAAGGAACGGGGAG	60.109	ACCCCGTTCAAATCGACGAA	59.966	141	20	295	20
Pg1	2007	p2	(AT)8	16	36731946	36731961	GCAGTGTCATGGTGTGGGAT	60.323	CGGACTTTGCACTTGCCAAA	59.898	142	20	446	20
Pg1	2008	p3	(CAA)6	18	36768616	36768633	GGCAAGAGCAAGCAGAACAC	60.04	AGCACTGTTCGGTAGTGTGG	59.966	224	20	455	20
Pg1	2009	p2	(TC)8	16	36816516	36816531	GCGTTGCCTTCCAATGTTGT	59.968	AGGCTTGAGTGACTTGATGAGA	59.098	193	20	500	22
Pg1	2010	p3	(TTC)5	15	36831049	36831063	TTGGTTGCAGTCACGAGGTT	60.107	TCTTTGTGGGAGTTGTGCGT	60.107	136	20	445	20
Pg1	2011	p2	(AG)7	14	36837887	36837900	GATCGGGATCGGTATACGGC	59.9	CAGACCGGTGTAATGCGCTA	60.179	217	20	413	20
Pg1	2012	p3	(GGA)5	15	36871010	36871024	CGCTCCACCTCCATACACTC	59.897	TGCGCCATGGTCATGAGAAT	60.107	199	20	432	20
Pg1	2013	p2	(CT)7	14	36912793	36912806	CTAATCTGGGCCCTCGTCAC	59.895	AAGGAGATGCACCATGTGGG	60.034	108	20	435	20
Pg1	2014	p3	(GTT)7	21	36931571	36931591	ATACCGCGTACCACCACTTG	60.109	CGCCCTCAAGATTTCAAAGCC	60.135	33	20	365	21
Pg1	2015	p3	(CCT)5	15	36972108	36972122	AACTCACCACAGCTAGCCAC	59.965	TCCTGGGAATACGTGTGCAC	60.037	197	20	321	20
Pg1	2016	p3	(GTG)5	15	36972850	36972864	TGGGCGCCAGACACAATAAT	60.035	CAGGGAAGGGATAAGACGCC	59.893	93	20	441	20
Pg1	2017	p3	(CCA)9	27	36978256	36978282	GCTCAAGCCATCTAGCACCA	60.108	CCTTGGCGTCGTAACCTTCT	60.038	166	20	324	20
Pg1	2018	p2	(CA)6	12	36983501	36983512	ATGGCGTGCGTACATACACT	59.825	GCGTCACTAGGCTCTCCAAG	60.179	176	20	369	20
Pg1	2019	p3	(CTG)5	15	36985601	36985615	CATGGCCTCCTGATGTCCTC	59.892	CAGATCCGTTGGGCAGAGAA	59.75	225	20	463	20
Pg1	2020	p3	(GAA)5	15	37018584	37018598	GGGAGGAGGAGGATGCAAAG	59.818	GTGCTGCGGTGAGGATATCA	59.895	153	20	404	20
Pg1	2021	p2	(AT)6	12	37026472	37026483	TTTTCCTCTTCCCCGAGTGC	59.964	TCCGGATATGTTTGGCCACA	59.379	150	20	347	20
Pg1	2022	p5	(CTCTC)5	25	37071251	37071275	GCTATGGTGCGTGGCTTTTT	59.756	TGATGCTAGTGCCGGTTCAG	60.108	192	20	499	20
Pg1	2023	p2	(GA)36	72	37073742	37073813	AGCAAAACACAACAGCACGG	60.179	ATCGGGTCCTAGTGGTGACA	59.959	46	20	343	20
Pg1	2024	p3	(GTT)5	15	37081973	37081987	GGTCTGCTGAGTGGTCGAAA	59.966	AGTACACACCCAGCTGATGC	60.036	153	20	310	20
Pg1	2025	p2	(AT)8	16	37120140	37120155	TGACCCCAAGTGAAAAGAGCA	59.786	TGCTTTGGAGGATCGCTTCT	59.385	104	21	381	20
Pg1	2026	p2	(TG)8	16	37123056	37123071	CAGGGAAGCCAACGGTTTTG	59.968	TGGGTGCCACATCGAAAGTT	60.179	94	20	297	20
Pg1	2027	p2	(CA)47	94	37125293	37125386	CTCGAGTCGCCAACAGAGTT	60.039	GCGTCTTGTGACTAGTGCCT	60.038	138	20	375	20
Pg1	2028	p2	(CT)6	12	37128379	37128390	AGCCCCACATATCTCCCTGT	60.03	CTACACTCATCGGGAAGGCC	59.895	100	20	373	20
Pg1	2029	p3	(CGA)5	15	37149013	37149027	CCGTAGCCTTGGTCGAGTAC	59.9	CACATGAGGTAGGCCAGGAC	59.821	50	20	331	20
Pg1	2030	p2	(GT)12	24	37162698	37162721	CTGCATCTGGAGCACTTGGA	60.036	AACAAGGGTAGGTGTGGGTG	59.523	32	20	316	20
Pg1	2031	c	(CA)134(AC)7	282	37164944	37165225	GTAGGGAACTCCAGTCCTGC	59.462	TAGTGTCAGGCTAGGGTCGG	60.395	231	20	568	20
Pg1	2032	p2	(CA)15	30	37166126	37166155	AGGGGATGGGTAGGCTGATT	60.029	GCGTCTTGTGACTAGTGCCT	60.038	2	20	309	20
Pg1	2033	c	(TC)6g(CT)6	25	37169153	37169177	CACATCTCCCTGTCACCCAC	60.036	CCCCAAGTGGCCACTAACTT	59.888	132	20	313	20
Pg1	2034	p2	(GT)10	20	37212714	37212733	TCTGACAGCAGCAGTTCCTG	59.966	CCGCATCGTCTGTTAGTGGT	60.109	177	20	292	20
Pg1	2035	p2	(AC)48	96	37214856	37214951	AAGAGCTCGAGTTGCCAACA	59.893	CTGGCTCGGCACAAAAAGAC	60.04	133	20	435	20
Pg1	2036	p2	(CA)45	90	37215830	37215919	TAGGGTTGGGCTAGGGTTGA	59.88	GGAACAGTGCCCCATGATCA	60.034	191	20	531	20
Pg1	2037	p3	(TTC)5	15	37220579	37220593	GGATCCTGAGCTGCAAGTGT	60.036	GTAGCAACAAGACCGGGACA	59.966	160	20	507	20
Pg1	2038	p3	(CGC)5	15	37225787	37225801	AACATCACCATTTCGCAGCG	59.831	CTCCACTACTCGACTTGGCG	60.179	177	20	349	20
Pg1	2039	c	(TG)6attttgcatatctcgtcatgaagatatggccgtgttgtaaccttgttctgatgtatcaatgatgattgtaatc(TG)7attttgcatatctcatcatgaagatatggctgcattgtaaccttgttctgatgtatcaatgatgactgtaatt(TG)6	184	37227853	37228036	CAACGTGCAGCAAGATCCAC	60.11	TCACAAGCTTTGCAAGTGAGT	58.632	191	20	523	21
Pg1	2040	p2	(GA)6	12	37267997	37268008	GGAGTGAAGGCCGAGCTTTA	59.751	CACCTCCCCTCCCTCATTCT	60.327	78	20	345	20
Pg1	2041	p3	(CAA)8	24	37278721	37278744	GCGGCAGCAATACAAACCAA	60.039	ACTGCTCGGTAGTGTGGTTG	59.966	222	20	434	20
Pg1	2042	p4	(GAAA)5	20	37280730	37280749	TCTAAGCATGGGGGAGGAGG	60.401	ATCCCGAGGCACAAAGGAAG	60.035	86	20	417	20
Pg1	2043	p2	(AG)6	12	37301074	37301085	GGTTAGGGCCAGGTCGTAAG	59.823	GCATTTCAGCCAAAACCCCC	60.322	162	20	319	20
Pg1	2044	p3	(CGG)5	15	37301492	37301506	CCACTCACTCACCTTGGGTC	59.965	GCCGGTGTGCACAAAAATCT	59.968	208	20	415	20
Pg1	2045	p2	(AG)8	16	37310999	37311014	AACTTGGTTAGGGCCAGGTG	59.888	CCCCCTCCTCTCCTCTGTTT	60.253	157	20	368	20
Pg1	2046	c	(AT)8g(TA)6tg(TA)6	43	37324091	37324133	TGACCCCAAGTGAATAGAGCA	58.735	TGCTTTGGAGGATCGCTTCT	59.385	104	21	409	20
Pg1	2047	p2	(TG)119	238	37327035	37327272	TTGGCCTTCACAGTCATCCC	59.962	TGGGTGCCACATCGAAAGTT	60.179	174	20	515	20
Pg1	2048	p2	(CA)88	176	37329490	37329665	ATTCCCGACAAGTGGCCAAT	59.96	CTGGCTCGGCACAAAAAGAC	60.04	165	20	514	20
Pg1	2049	c	(CA)17aag(AC)13g(CA)7	78	37330562	37330639	GTTGCTCGGGTTTAAGGGGA	59.963	GCGTCTTGTGACTAGTGCCT	60.038	22	20	359	20
Pg1	2050	c	(TC)7ccc(CT)6	29	37333800	37333828	AGCCCCACATATCTCCCTGT	60.03	AGGGTATAGGCCGGGTTCTT	60.03	111	20	403	20
Pg1	2051	p2	(GA)7	14	37335003	37335016	TCACAAGGTCTAGCATGCCG	60.108	AGTCATTTACCACTCCGGCG	60.108	108	20	320	20
Pg1	2052	p2	(GT)7	14	37356778	37356791	GCACGTGCAAGTCAAGAAGG	60.041	ACAATGGTAGGTGTGGGTGC	60.251	124	20	305	20
Pg1	2053	p2	(CA)41	82	37359013	37359094	CGCAGTAGGGAACTCCAGTC	59.826	GCTCAATGGGCCAACTGTTG	60.038	229	20	519	20
Pg1	2054	p2	(CA)38	76	37361864	37361939	GTTGCTCGGGTTTAAGGGGA	59.963	GCGTCTTGTGACTAGTGCCT	60.038	22	20	357	20
Pg1	2055	c	(TC)18ccct(TC)6	52	37365044	37365095	CACATCTCCCTGTCACCCAC	60.036	CCCGCACCTCTACCTACTCT	60.107	132	20	379	20
Pg1	2056	p4	(TTTC)5	20	37378504	37378523	GGAGCATTCTTCCACCACCT	59.67	AGCATGCAAAGGAAAGAGAGA	57.57	6	20	355	21
Pg1	2057	p2	(GT)37	74	37394583	37394656	TCTGACAGCAGCAGTTCCTG	59.966	AACAAGGGTAGGTGTGGGTG	59.523	177	20	366	20
Pg1	2058	p2	(AC)42	84	37396437	37396520	TTCCCGACAAGTGGCCAAAT	60.179	GTCGTGTTGTCCCGCTAGAA	60.039	207	20	487	20
Pg1	2059	p2	(CA)27	54	37397412	37397465	TTGTGCCTTGGGATGCTCAT	59.96	ACTCTCACATTGCTGGCCTC	60.036	207	20	428	20
Pg1	2060	p3	(CAT)5	15	37422336	37422350	TGCTGAACCATGGCTAGCTC	60.108	CCCTCATGAAGGCAAGAGCA	60.035	219	20	342	20
Pg1	2061	p3	(TTG)5	15	37428083	37428097	TGCACTAGGCCCAACAGAAG	59.963	GTTCTTTTCATGCCCGACGG	59.832	229	20	483	20
Pg1	2062	p2	(TG)7	14	37436753	37436766	TGCGATCATATCAGCTGGGG	59.677	ATGTTGTGGGATGTGGACCC	59.96	47	20	331	20
Pg1	2063	p4	(TTTC)11	44	37460267	37460310	ATCCCGAGGCACAAAGGAAG	60.035	GGGGGAGGAGGTAGGTACAA	59.659	85	20	426	20
Pg1	2064	p4	(TTTC)9	36	37487394	37487429	GAGTGATCCCGAGGCACAAA	60.036	AGGCGATGTACGGGATTTCC	59.894	87	20	336	20
Pg1	2065	p3	(ATA)5	15	37515377	37515391	GCCCACATCGAGGAGATTGA	59.534	CAGCGATTCTCTGACACCGT	60.109	65	20	385	20
Pg1	2066	p3	(GAC)5	15	37589438	37589452	GAGGGAGGAAAGACCAAGGC	60.035	TGCAGCCAGACTAGCCTCTA	60.033	157	20	381	20
Pg1	2067	p3	(GTT)7	21	37596449	37596469	GGGCACTTCTCCTTCAGCAT	60.035	CCAAGTACGAAGCCATCCGT	60.108	126	20	350	20
Pg1	2068	p2	(AT)6	12	37603769	37603780	CCACCATAACGAAGCTTGCC	59.548	CCGGTTCAGTAATCTCGCGA	59.9	190	20	371	20
Pg1	2069	p2	(AT)12	24	37604022	37604045	TCGCGAGATTACTGAACCGG	59.9	CGTCCATCGGTACAGATCGG	60.04	99	20	376	20
Pg1	2070	p3	(AGG)5	15	37615520	37615534	AGAAGAGGAAGCGCATGGAG	59.822	CACCTTGCCTTCCTCCTGTT	59.889	220	20	364	20
Pg1	2071	p2	(TG)6	12	37618000	37618011	TGGCCGCATTCTAACCTTGT	59.962	TCACTTGCCAAATCCAGATCT	57.273	203	20	428	21
Pg1	2072	p3	(GAC)6	18	37656884	37656901	GGTGGTTGGGTGGATGGTAG	60.034	CATGAATGCGTTCAGCTCCG	59.973	180	20	355	20
Pg1	2073	p4	(CCAA)5	20	37657429	37657448	ACCGGTACATACGTGTCAGC	59.828	CGCGCGGTTGTCTTGTATTT	59.835	223	20	420	20
Pg1	2074	p2	(CG)6	12	37663503	37663514	GTCCATCCAACCGGACCATT	60.034	CCCGTAACTACAAGCGTGGT	60.038	165	20	283	20
Pg1	2075	p3	(CAA)14	42	37678838	37678879	CAGGTCTATCCCCCACCTCA	60.031	CTTCGTAGGGCGCTGGATAG	60.039	106	20	355	20
Pg1	2077	p3	(CAA)5	15	37709711	37709725	CCATCACCCACCTCAAGGAC	60.035	ACGAGCCCTTCTCTTTCAGC	60.037	144	20	416	20
Pg1	2078	p3	(GTT)6	18	37720870	37720887	ATCCGCAGAGTGGTCAAAGG	60.036	CGTGATAGCAGTACCGACCC	59.97	154	20	322	20
[truncated: 72,893 more rows]
