# Supplementary material for: Pearl millet genome sequence provides a resource to improve agronomic traits in arid environments
Source: Nat Biotechnol. 2017 Sep 18;35(10):969–76. doi: 10.1038/nbt.3943 (PMC6871012; doi:10.1038/nbt.3943)
Supplement: Supplementary Table 25 — Distribution of SNPs in intra-genic and inter-genic regions across PMiGAP lines. (XLSX 46 kb) [file 41587_2017_BFnbt3943_MOESM55_ESM.xlsx]

## Sheet: Sheet1
Supplementary Table 25. Distribution of SNPs in intra-genic and inter-genic regions across PMiGAP lines
S No.	Sample	Genotype	Total SNPs	Intergenic	Intragenic
					Intron		CDS					Multiple hits
					Intron	Splice_intron	Synonymous	Non-synonymous		Both exist	Unknown
								Missense	Nonsense
1	PMiGAP001	843B	1902409	1719269	120235	171	28809	33327	575	151	1	129
2	PMiGAP002	H 77/833-2-P5(NT)	2940715	2679006	173832	224	40182	46592	832	228	3	184
3	PMiGAP003	IP 4542	4558429	4175552	252673	370	59193	69423	1300	326	2	410
4	PMiGAP004	ICTP 8203	3045659	2779141	174269	262	41967	49118	884	248	2	232
5	PMiGAP005	IP 7846	3281981	2997348	187884	260	44420	51210	914	232	3	290
6	PMiGAP006	IP 17720	3226067	2938721	190878	275	44569	50747	930	221	2	276
7	PMiGAP007	IP 15917	2878868	2605734	179396	251	43224	49421	850	249	2	259
8	PMiGAP008	IP 8767	1942604	1747590	127258	177	31609	35396	601	188	3	218
9	PMiGAP009	IP 12298	2952084	2692327	169421	250	41317	47914	846	223	3	217
10	PMiGAP010	863B-P2	3663998	3340498	212481	309	50577	59078	1061	280	5	291
11	PMiGAP011	IP 13971	3095415	2836120	170352	254	40326	47481	886	219	3	226
12	PMiGAP012	IP 3125	3343497	3062968	184824	308	43831	50681	901	227	1	244
13	PMiGAP013	IP 6584	3491857	3190861	198970	287	46660	54128	948	266	2	265
14	PMiGAP014	ICMS 7704	2658900	2433996	147028	246	35362	41463	770	198	1	164
15	PMiGAP015	PRLT 2/89-33	3066194	2799435	173862	274	42090	49639	934	226	4	270
16	PMiGAP016	IP 4020	2710412	2486689	145500	236	35404	41849	759	215	2	242
17	PMiGAP017	IP 18132	2944785	2682980	171329	256	41478	47937	851	220	4	270
18	PMiGAP018	IP 16082	2851335	2610446	156956	209	38273	44550	833	232	2	166
19	PMiGAP019	ICMB 90111-P2	3029570	2757686	177560	255	43139	50002	914	237	5	228
20	PMiGAP020	IP 18062	3012119	2744299	178279	263	41051	47327	882	233	1	216
21	PMiGAP021	IP 6769	2973009	2712030	171052	245	41063	47655	910	219	2	167
22	PMiGAP022	IP 6745	3454451	3163528	190581	278	45521	53539	978	255	2	231
23	PMiGAP023	IP 9595	2961954	2707415	166639	235	39734	47070	837	237	2	215
24	PMiGAP024	IP 11211	3582816	3284760	195734	285	46685	54344	1015	244	2	253
25	PMiGAP025	IP 10705	3618637	3318888	196485	294	46743	55159	1006	267	2	207
26	PMiGAP026	GICKV 93191 (=ICMP 93191)	2939468	2685592	166501	263	40028	46268	808	203	6	201
27	PMiGAP027	AIMP 92901	2410352	2186499	147743	210	35339	39906	673	185	2	205
28	PMiGAP028	IP 9426	2751918	2502661	164915	226	38771	44678	760	198	2	293
29	PMiGAP029	IP 7762	3269192	2976108	192070	273	46506	53340	930	248	2	285
30	PMiGAP030	IP 15551	3447043	3146135	198385	280	47070	54259	937	248	1	272
31	PMiGAP031	IP 9446	2938587	2687320	165891	231	39130	45182	835	210	2	214
32	PMiGAP032	IP 21155	2485669	2263449	146380	248	34724	40091	744	187	2	156
33	PMiGAP033	IP 10811	2790342	2529552	171629	223	41103	46967	828	241	2	203
34	PMiGAP034	IP 17632	3551751	3224182	216701	306	51192	58266	1107	281	3	287
35	PMiGAP035	IP 11577	3340673	3049455	192356	285	45415	52213	994	251	3	299
36	PMiGAP036	GB 8735	2929937	2674933	166929	260	40153	46869	814	221	2	244
37	PMiGAP037	ICMS 7703	2295012	2081448	141517	187	32961	38228	643	188	1	161
38	PMiGAP038	IP 18147	2636069	2401130	155646	204	36732	41699	695	201	1	239
39	PMiGAP039	IP 15947	2334929	2118975	142693	189	33707	38677	666	186	1	165
40	PMiGAP040	IP 7970	3110762	2841217	177844	230	42038	48541	865	232	0	205
41	PMiGAP041	IP 3757	3045393	2780627	173096	244	41676	48884	899	209	2	244
42	PMiGAP042	IP 6112	3168925	2893947	180228	274	43077	50400	946	232	3	182
43	PMiGAP043	IP 19448	2796074	2541759	169890	222	39097	44346	776	208	0	224
44	PMiGAP044	ICML 22	2844482	2586726	170882	248	39960	45894	785	215	2	230
45	PMiGAP045	Okashana 1 (ICMV 88908)	2928910	2676018	166755	249	39356	45736	827	207	3	241
46	PMiGAP046	IP 16096	2888767	2646388	160477	214	36997	43877	768	231	2	187
47	PMiGAP047	IP 7633	2442947	2229705	138008	217	34177	40123	664	209	1	157
48	PMiGAP048	IP 8198	2878449	2627219	165933	227	39369	44874	848	202	0	223
49	PMiGAP049	IP 6060	3082202	2812799	177710	262	41967	48555	889	228	4	212
50	PMiGAP050	IP 8276	2988389	2716695	178258	265	42899	49491	845	226	2	292
51	PMiGAP051	ICMB 89111-P6	1607615	1448285	103333	143	26057	29278	496	145	3	125
52	PMiGAP052	ICMV 221=ICMV 88904	3201637	2916802	187556	291	44568	51550	916	249	4	299
53	PMiGAP053	IP 22423	3066465	2804596	168980	259	42402	49387	875	245	2	281
54	PMiGAP054	J 104	2799377	2550242	162165	248	39607	46282	806	207	5	185
55	PMiGAP055	W 504-1-P1	2440637	2247071	124660	179	31144	36942	675	142	3	179
56	PMiGAP056	IP 9347	2715044	2475573	153932	232	39021	45457	812	226	3	212
57	PMiGAP057	IP 22455	3017199	2755627	169202	274	41957	49170	898	258	4	191
58	PMiGAP058	IP 3175	3475343	3174625	191834	301	49262	58278	1011	249	2	219
59	PMiGAP059	IP 12840	2936556	2683916	163817	239	40517	47247	851	233	4	268
60	PMiGAP060	IP 19386	2867710	2614321	162844	269	41291	48120	840	221	2	198
61	PMiGAP061	ICMV 155 (=ICMV 84400)	3640380	3329745	198453	304	50934	59842	1098	257	4	257
62	PMiGAP062	IP 5389	3280435	3005623	175784	261	45301	52544	983	233	5	299
63	PMiGAP063	IP 3890	3152108	2889240	170691	259	42074	48950	909	216	4	235
64	PMiGAP064	IP 11677	3265514	2982334	184099	272	45106	52716	972	248	1	234
65	PMiGAP065	IP 11984	3135793	2861964	179425	263	43112	50074	971	214	1	231
66	PMiGAP066	IP 17690	3034120	2776968	165279	253	41832	48882	892	223	3	212
67	PMiGAP067	IP 12925	2805775	2560765	159230	246	39387	45360	860	195	3	271
68	PMiGAP068	IP 10140	3427964	3128567	194638	274	48146	55292	1068	262	4	287
69	PMiGAP069	IP 10488	3262157	2996740	170317	282	43245	50686	948	228	3	292
70	PMiGAP070	IP 6101	2735704	2481887	163049	245	41598	48048	854	230	3	210
71	PMiGAP071	IP 13149	3382808	3112329	175081	274	43121	51039	970	224	3	233
72	PMiGAP072	IP 15533	2839417	2580055	167631	247	42061	48616	846	237	2	278
73	PMiGAP073	IP 7942	3633355	3329450	199953	319	47208	55367	1041	252	1	236
74	PMiGAP074	IP 13370	3498020	3211701	185896	268	45410	53702	1009	230	4	200
75	PMiGAP075	IP 11311	2938012	2676967	168335	248	42058	49440	932	218	4	190
76	PMiGAP076	IP 9407	3630360	3347944	182759	296	44852	53462	1017	257	2	229
77	PMiGAP077	IP 13154	3073503	2815031	166854	231	41581	48887	866	239	3	189
78	PMiGAP078	IP 19388	3091156	2820521	174201	248	43946	51290	921	233	1	205
79	PMiGAP079	IP 17554	2768263	2534893	148892	231	38430	44990	831	212	6	222
80	PMiGAP080	IP 9840	2975471	2714527	167182	252	42774	49772	923	239	4	202
81	PMiGAP081	IP 3098	2516170	2300643	140591	198	34067	39944	744	191	4	212
82	PMiGAP082	IP 7915	2873080	2626937	159329	246	39404	46273	876	206	2	193
83	PMiGAP083	IP 11353	3451766	3161258	185631	279	47658	55833	1051	265	3	212
84	PMiGAP084	IP 10964	3754241	3432497	205142	325	53189	61959	1135	266	1	273
85	PMiGAP085	IP 18157	2130188	1923679	135801	197	32918	36981	640	190	1	219
86	PMiGAP086	IP 4965	2959480	2727903	143528	221	39552	47399	900	204	3	230
87	PMiGAP087	IP 9496	2865475	2612191	160125	248	42896	49093	893	232	1	204
88	PMiGAP088	IP 10820	2884905	2629562	162131	215	42576	49515	928	227	3	252
89	PMiGAP089	IP 13964	3124623	2863836	165330	269	42984	51232	933	239	1	201
90	PMiGAP090	IP 8949	2654249	2420469	145323	233	40460	46958	801	209	5	209
91	PMiGAP091	IP 8181	3039274	2769044	170446	259	45494	53013	1016	229	5	232
92	PMiGAP092	IP 11229	2979998	2726761	159192	246	42548	50260	936	241	2	188
93	PMiGAP093	IP 10343	2841168	2598715	153764	253	40447	47130	871	221	2	235
94	PMiGAP094	IP 15946	2996819	2725199	177230	260	43099	50049	917	242	3	180
95	PMiGAP095	IP 20349	3253104	2976073	180160	271	44254	51462	911	231	6	264
96	PMiGAP096	IP 13016	3675668	3357433	204470	309	51735	60601	1134	282	6	302
97	PMiGAP097	ICMB 90111-P6	2770753	2531522	155549	240	37958	44654	817	203	4	194
98	PMiGAP098	IP 3865	3280866	3003745	180452	292	43914	51491	985	216	2	231
99	PMiGAP099	IP 10486	3291268	3010187	181202	280	45186	53475	975	256	3	296
100	PMiGAP100	IP 3557	2791786	2545190	159626	217	39576	46381	835	199	0	238
101	PMiGAP101	IP 4962	2813655	2561252	163746	237	40548	47014	841	215	2	200
102	PMiGAP102	IP 8344	3346263	3056384	186848	276	47063	54767	986	242	3	306
103	PMiGAP103	IP 8409	2820064	2576780	157997	255	38834	45423	801	211	5	242
104	PMiGAP104	IP 5695	2755786	2518271	154890	227	37707	43938	805	178	3	233
105	PMiGAP105	IP 12768	2446075	2234108	138904	199	33570	38638	689	178	1	212
106	PMiGAP106	IP 6179	2259602	2068467	123101	176	30909	36307	635	170	4	167
107	PMiGAP107	IP 7095	3053997	2791215	170396	261	42032	49206	897	203	2	215
108	PMiGAP108	Tift 186	2742061	2505776	152592	225	38049	44677	776	206	3	243
109	PMiGAP109	IP 8761	2464833	2246494	139356	241	36239	41745	732	195	3	172
110	PMiGAP110	IP 8955	2551283	2325724	146250	230	36146	42149	733	194	0	143
111	PMiGAP111	IP 9406	2726732	2505617	142820	217	35306	42073	751	189	2	243
112	PMiGAP112	IP 9532	2192825	1987798	132767	175	33175	38270	628	194	1	183
113	PMiGAP113	IP 8275	3125426	2854004	173679	248	44425	52192	931	220	5	278
114	PMiGAP114	IP 8280	2835467	2593533	156026	252	38905	45997	795	201	3	245
115	PMiGAP115	IP 10379	3143460	2878526	171936	246	42288	49504	929	245	3	217
116	PMiGAP116	IP 10271	2487532	2284482	132274	212	32179	37649	711	175	6	156
117	PMiGAP117	IP 12322	3024672	2761312	169881	244	42529	49806	949	232	1	282
118	PMiGAP118	IP 19626	3039718	2767654	177125	252	43581	50163	955	237	3	252
119	PMiGAP119	IP 3564	2722086	2481352	155849	210	38816	45019	805	216	2	183
120	PMiGAP120	IP 12058	2736199	2502317	149365	203	38604	44846	806	225	0	167
121	PMiGAP121	IP 6109	3328153	3048359	179595	268	45665	53263	987	259	2	245
122	PMiGAP122	IP 6111	2379203	2184088	124536	187	32055	37626	717	177	2	185
123	PMiGAP123	IP 3481	2816729	2579539	150479	207	39423	46165	857	226	1	168
124	PMiGAP124	IP 15320	2796053	2564917	145261	233	38675	46087	854	222	2	198
125	PMiGAP125	IP 12845	3058986	2801654	161856	259	43228	50989	977	218	3	198
126	PMiGAP126	IP 16403	2536251	2315299	139549	224	37248	43136	757	211	7	180
127	PMiGAP127	IP 15250	2238382	2042781	122754	198	33237	38676	714	178	2	158
128	PMiGAP128	IP 2058	2745469	2510804	148292	206	39150	46091	874	218	1	167
129	PMiGAP129	ICMV-IS 94206	2659387	2422468	147985	247	40752	47095	826	212	4	202
130	PMiGAP130	IP 4979	2410696	2197089	136443	222	35175	41035	705	192	5	170
131	PMiGAP131	IP 6460	3208395	2935193	176350	280	44249	51475	900	231	3	286
132	PMiGAP132	IP 9351	3541536	3225515	205243	305	51059	58368	1043	289	4	290
133	PMiGAP133	IP 10539	3179953	2899348	182016	278	44865	52483	946	252	2	237
134	PMiGAP134	IP 9242	2979763	2710566	174491	259	43505	49993	934	246	3	234
135	PMiGAP135	IP 9710	3048503	2800296	159714	268	39819	47516	908	211	1	230
136	PMiGAP136	IP 6037	3216559	2949706	173705	249	42363	49595	962	238	3	262
137	PMiGAP137	IP 3122	3293027	3027869	170741	280	42449	50725	923	244	1	205
138	PMiGAP138	IP 6146	2994774	2744485	160465	258	40824	47839	911	220	2	230
139	PMiGAP139	IP 9301	2885723	2642079	157404	222	39356	45849	835	201	2	225
140	PMiGAP140	IP 5713	2838180	2603952	150108	241	37914	45141	855	178	3	212
141	PMiGAP141	IP 10953	3014442	2755836	166894	241	41389	49115	909	225	3	170
142	PMiGAP142	ICMB 89111-P2	1340535	1203118	89191	126	22464	25212	394	136	5	111
143	PMiGAP143	ICMV 221=ICMV 88904	2552352	2318893	152189	221	37107	43216	778	206	3	261
144	PMiGAP144	IP 21206	2585833	2374727	136200	191	33456	40593	719	173	2	228
145	PMiGAP145	PT 732B-P2	1776447	1622340	100007	159	24337	29188	495	119	3	201
146	PMiGAP146	Tift 23D2B1-P5	35775	32183	1687	13	660	1217	10	4	3	2
147	PMiGAP147	IP 9854	3787651	3476282	201534	332	49661	58741	1075	248	3	225
148	PMiGAP148	IP 3636	3011516	2748932	169479	273	42179	49758	913	257	5	280
149	PMiGAP149	IP 6099	4636179	4249959	250489	387	61533	72403	1384	314	3	293
150	PMiGAP150	IP 19613	3608119	3314955	187767	316	47479	56535	1068	264	4	269
151	PMiGAP151	IP 8002	4320540	3953278	236993	345	59170	69393	1335	319	10	303
152	PMiGAP152	IP 11310	3338212	3064934	175326	295	43957	52722	966	255	5	248
153	PMiGAP153	Tift 238D1-P158	2615015	2389477	144303	225	36850	43416	785	213	7	261
154	PMiGAP154	IP 15344	2701203	2471321	148141	235	37092	43633	779	202	0	200
155	PMiGAP155	IP 11765	2683996	2457288	144749	230	37278	43613	783	195	5	145
156	PMiGAP156	IP 6869	3483323	3189061	190365	274	46928	55626	999	263	3	196
157	PMiGAP157	IP 5272	3314032	3024638	186558	312	46530	54996	969	236	2	209
158	PMiGAP158	IP 7108	3240429	2969830	174847	253	43359	51183	942	225	2	212
159	PMiGAP159	IP 10085	3059863	2793307	174341	268	42294	48864	850	209	0	270
160	PMiGAP160	IP 10394	2827970	2585936	157943	209	38046	44972	782	239	2	159
161	PMiGAP161	IP 12839	3175984	2909873	172766	247	42534	49629	941	215	3	224
162	PMiGAP162	3/4 HK-B78	3009312	2756383	164139	242	40027	47638	864	207	0	188
163	PMiGAP163	843B	1994476	1806008	122384	181	30124	35121	632	154	3	131
164	PMiGAP164	ICMV-IS 92222	3024198	2769315	166960	282	40166	46680	812	215	1	233
165	PMiGAP165	IPC 804	2729115	2499154	150431	230	36087	42405	808	212	2	214
166	PMiGAP166	IP 7910	2795728	2551038	159153	218	38905	45548	827	221	2	184
167	PMiGAP167	IP 8210	2297639	2087943	135504	190	34077	39203	721	177	5	181
168	PMiGAP168	IP 3732	3070749	2812463	168459	251	40938	47796	847	232	3	240
169	PMiGAP169	IP 9391	2813343	2569402	157504	217	39439	45970	847	214	2	252
170	PMiGAP170	IP 3471	3339575	3054742	183852	277	45854	53869	987	248	3	257
171	PMiGAP171	IP 3593	3345174	3058363	185420	276	46000	54094	1008	252	2	241
172	PMiGAP172	IP 21517	2926879	2673172	164487	248	40536	47562	876	215	1	218
173	PMiGAP173	IP 21020	3340743	3048308	189620	305	46793	54738	989	240	4	254
174	PMiGAP174	IP 6891	3342291	3065906	178446	261	44367	52316	957	244	2	208
175	PMiGAP175	IP 3138	2597441	2360559	153985	238	37819	44019	765	228	1	173
176	PMiGAP176	IP 7952	2647113	2440797	132495	201	33052	39867	721	179	4	203
177	PMiGAP177	IP 5441	3081440	2823223	166313	250	41658	49135	834	241	4	218
178	PMiGAP178	IP 16638	2897477	2653502	156338	240	39518	47015	874	221	3	234
179	PMiGAP179	IP 4974	3015485	2748693	174043	273	42541	49036	922	245	2	270
180	PMiGAP180	IP 8972	3052730	2802060	162101	230	40052	47362	882	230	2	189
181	PMiGAP181	IP 8426	2762836	2525303	153332	231	38187	44944	822	207	4	194
182	PMiGAP182	IP 11584	2792108	2560434	148350	209	37708	44488	867	218	1	167
183	PMiGAP183	IP 7470	2925706	2675477	159906	239	40899	48218	895	222	1	151
184	PMiGAP184	IP 18389	3299069	3024730	178492	270	43243	51375	925	246	0	212
185	PMiGAP185	IP 7886	2732216	2500645	149036	232	37410	44066	809	205	1	188
186	PMiGAP186	IP 16289	2852812	2611735	154828	253	39209	45966	821	200	2	202
187	PMiGAP187	IP 6682	3156117	2889175	170242	278	43677	51769	936	243	6	209
188	PMiGAP188	IP 13384	2350434	2150406	123840	206	34598	40635	764	169	0	184
189	PMiGAP189	ICMV-IS 89305	2727551	2489208	150893	237	39754	46601	874	200	3	219
190	PMiGAP190	IP 22424	2326287	2127873	123582	184	34242	39627	759	160	0	140
191	PMiGAP191	Raj 171 (ICMV 85404=RBC-IC 9)	2721072	2492737	146400	205	36976	43911	814	205	2	178
192	PMiGAP192	IP 9282	2613292	2386877	146320	242	36563	42449	769	199	0	127
193	PMiGAP193	IP 22494	2638882	2414014	144244	216	36688	42942	828	189	4	243
194	PMiGAP194	IP 9824	3195416	2923974	171169	268	45509	53533	985	240	1	263
195	PMiGAP195	IP 3616	2853788	2604652	160279	253	40482	47241	854	232	3	208
196	PMiGAP196	IP 6102	2842778	2592858	159300	250	41111	48354	899	249	3	246
197	PMiGAP197	IP 18434	2545539	2327828	139077	217	36012	41690	753	189	3	230
198	PMiGAP198	IP 17611	3009866	2756232	163653	266	40816	48039	881	205	4	230
199	PMiGAP199	IP 3509	3062511	2802242	167045	238	42187	49880	947	219	3	250
200	PMiGAP200	IP 7967	2839135	2597773	155582	222	39082	45686	803	197	1	211
201	PMiGAP201	IP 8172	2865011	2608302	166115	250	41534	48006	841	208	2	247
202	PMiGAP202	IP 13344	3228921	2964193	171252	251	42500	49773	894	232	4	178
203	PMiGAP203	IP 22419	2536333	2310364	146781	204	36021	42171	742	215	2	167
204	PMiGAP204	IP 18293-P152	2841135	2596296	158858	230	39185	45801	803	210	2	250
205	PMiGAP205	IP 13180	2709125	2476136	151421	219	36975	43554	788	205	3	176
206	PMiGAP206	IP 16402	3342286	3051731	186971	271	46774	55479	1019	259	3	221
207	PMiGAP207	IP 3389	3055229	2805142	160858	269	40208	47863	875	213	5	204
208	PMiGAP208	IP 9971	3149969	2897329	161430	253	41289	48710	931	229	0	202
209	PMiGAP209	IP 8074	2593027	2368604	142635	218	37441	43364	787	225	5	252
210	PMiGAP210	IP 21169	2994494	2741685	162900	244	40916	47932	847	213	2	245
211	PMiGAP211	IP 22420	2003176	1817806	123023	158	28654	32930	599	162	2	158
212	PMiGAP212	Tift 383	3283752	2999413	182640	279	46486	53897	1081	250	4	298
213	PMiGAP213	IP 7953	3183366	2912272	173556	263	44132	52196	952	234	3	242
214	PMiGAP214	IP 19612	3504303	3199160	201522	288	47405	54908	1044	253	0	277
215	PMiGAP215	IP 10701	3473253	3195324	180539	294	44161	52024	986	235	1	311
216	PMiGAP216	IP 10632	3486312	3191784	191775	299	46802	54643	1010	256	2	259
217	PMiGAP217	IP 13817	3095064	2835288	169636	254	40989	48037	844	240	4	228
218	PMiGAP218	IP 8129	2580554	2354921	148387	232	35501	40822	713	181	5	208
219	PMiGAP219	IP 10471	3394607	3110321	184110	304	45500	53399	966	250	5	248
220	PMiGAP220	IP 11593	2684658	2450277	153098	225	37412	42829	797	203	3	186
221	PMiGAP221	ICMP 451-P6	2879501	2643328	154228	247	36785	44122	813	206	2	230
222	PMiGAP222	IP 5131	3079941	2826501	164831	258	40161	47259	904	219	1	193
223	PMiGAP223	IP 12967	3433589	3128945	200711	284	47504	55136	988	279	3	261
224	PMiGAP224	81B-P6	2511267	2289581	142811	230	36059	41853	750	199	4	220
225	PMiGAP225	WC-C75	2778182	2534466	158529	227	39014	45142	762	212	1	171
226	PMiGAP226	IP 5923	2951372	2687810	168379	249	43671	50401	846	238	5	227
227	PMiGAP227	IP 8187	2524279	2289861	151851	199	37900	43635	790	204	2	163
228	PMiGAP228	IP 13927	3059207	2805464	165353	228	40186	47110	840	219	0	193
229	PMiGAP229	IP 15872	2739514	2484769	164324	241	41462	47922	839	213	3	259
230	PMiGAP230	ICMP 451-P8	2774610	2547590	145903	227	36482	43520	856	215	2	185
231	PMiGAP231	ICMP 85410-P7	2967268	2719293	160090	245	40045	46693	870	214	3	185
232	PMiGAP232	IP 9692	3374730	3070463	200867	271	47585	54631	989	246	0	322
233	PMiGAP233	IP 9651	2780643	2537983	158733	232	38346	44547	793	220	2	213
234	PMiGAP234	IP 14439	2967628	2715921	163257	229	40007	47344	856	212	1	199
235	PMiGAP235	LGD 1-B-10	2529482	2297517	152445	224	36755	41806	716	188	2	171
236	PMiGAP236	IP 7922	3092506	2821822	177323	256	42699	49445	913	246	4	202
237	PMiGAP237	IP 10761	3024073	2777769	161560	234	38543	45258	785	208	2	286
238	PMiGAP238	IP 4828	3174781	2906530	175917	255	42025	49141	888	220	2	197
239	PMiGAP239	IP 11275	3576778	3267216	202911	309	48698	56586	1012	297	1	252
240	PMiGAP240	IP 5207	2918831	2664353	164693	260	41002	47607	886	235	0	205
241	PMiGAP241	SOSAT-C88	2948116	2708386	153766	244	38882	45942	873	213	2	192
242	PMiGAP242	IP 19584	3315738	3045110	173612	266	43822	52019	948	241	3	283
243	PMiGAP243	IP 6417	3169947	2896994	176312	265	43886	51563	932	248	3	256
244	PMiGAP244	IP 4952	3139728	2872717	174537	244	42064	49285	931	244	3	297
245	PMiGAP245	IP 10543	3032855	2784865	158386	272	40464	47975	875	232	7	221
246	PMiGAP246	IP 9969	2878249	2637562	156556	223	38193	44882	827	193	1	188
247	PMiGAP247	IP 6882	3422538	3136878	183545	285	46171	54620	994	269	3	227
248	PMiGAP248	IP 14148	3541558	3268399	175395	275	43934	52550	1015	244	4	258
249	PMiGAP249	IP 5816	2931595	2686384	160862	220	38611	44699	785	226	0	192
250	PMiGAP250	IP 8069	2749641	2521302	149600	215	35840	41892	780	191	2	181
251	PMiGAP251	IP 14497	2644463	2409579	153653	240	37358	42940	720	221	2	250
252	PMiGAP252	IP 18090	3399170	3106800	189353	287	47002	54751	982	240	0	245
253	PMiGAP253	P 1449-2-P1	2679036	2449291	149860	209	36553	42426	721	196	1	221
254	PMiGAP254	P 310-17-B	2709649	2494159	140104	186	34113	40363	743	176	3	198
255	PMiGAP255	WSIL-P8	2912578	2665864	159787	253	39465	46322	875	210	6	204
256	PMiGAP256	IP 7930	2808320	2573682	151398	230	37571	44604	815	202	5	187
257	PMiGAP257	IP 4927	3425819	3144777	182396	270	44750	52627	1025	241	4	271
258	PMiGAP258	IP 8166	3066164	2812233	162330	254	41333	49021	921	227	1	156
259	PMiGAP259	IP 5253	2932893	2681236	163724	224	40195	46672	845	218	0	221
260	PMiGAP260	IP 15070	2915798	2669190	160009	254	39376	46105	893	212	1	242
261	PMiGAP261	IP 11670	3017706	2763260	163579	241	41540	48213	918	222	1	268
262	PMiGAP262	IP 8863	3137002	2880457	165557	253	41025	48856	890	215	4	255
263	PMiGAP263	IP 18500	2966065	2700601	170984	257	43116	50183	878	234	6	194
264	PMiGAP264	IP 11346	3191895	2920794	172407	282	44932	52468	973	252	2	215
265	PMiGAP265	IP 6310	3328018	3050222	178650	288	45191	52732	952	239	1	257
266	PMiGAP266	IP 5031	3282173	3005661	177269	283	45198	52849	959	218	3	267
267	PMiGAP267	IP 11358	2586882	2338557	159926	232	40739	46660	826	215	2	275
268	PMiGAP268	IP 17125	3160829	2901325	167375	257	41638	49240	947	229	3	185
269	PMiGAP269	IP 17099	3605912	3301179	196309	292	49126	57887	1133	262	3	279
270	PMiGAP270	IP 5121	3751968	3433615	206712	311	50874	59338	1120	273	3	278
271	PMiGAP271	IP 18168	3449704	3171616	180791	262	43957	52016	1007	249	5	199
272	PMiGAP272	IP 18246	3337249	3042229	191793	306	47225	54641	1015	276	2	238
273	PMiGAP273	IP 15553	2970805	2722577	161866	226	38992	46392	823	200	1	272
274	PMiGAP274	IP 11503	3102702	2841770	168432	259	42016	49343	902	231	1	252
275	PMiGAP275	IP 7660	2824163	2593167	150407	217	36756	42809	783	193	1	170
276	PMiGAP276	IP 19405	2994626	2736273	166778	251	41740	48645	907	207	3	178
277	PMiGAP277	IP 12370	3486937	3180391	197590	308	49677	57892	1062	272	3	258
278	PMiGAP278	IP 20679	3042640	2776291	171858	253	43096	50230	911	238	4	241
279	PMiGAP279	IP 8294	3495652	3203459	191263	289	45931	53717	1006	257	3	273
280	PMiGAP280	IP 10579	3185692	2920862	170052	281	42854	50765	919	258	2	301
281	PMiGAP281	IP 13324	3128389	2865869	165738	252	43559	52109	938	209	5	290
282	PMiGAP282	IP 3201	3071506	2804598	170586	271	43789	51358	916	254	0	266
283	PMiGAP283	IP 13363	3139293	2871457	171460	259	43558	51666	885	247	4	243
284	PMiGAP284	IP 3108	3081856	2815481	167628	286	44944	52661	862	231	3	240
285	PMiGAP285	IP 12116	3504880	3227090	174838	310	46538	55094	1033	239	0	262
286	PMiGAP286	IP 10339	3185701	2914791	172548	260	44753	52349	980	228	3	211
287	PMiGAP287	IP 18293	3653708	3351695	191212	307	49933	59444	1099	280	4	266
288	PMiGAP288	IP 6415	3167032	2890105	176795	272	45408	53553	958	245	4	308
289	PMiGAP289	IP 17493	3252750	2978780	172517	262	46117	54040	1015	251	6	238
290	PMiGAP290	IP 16120	3416443	3129904	181626	286	47471	56100	1032	266	7	249
291	PMiGAP291	IP 12138	2999361	2736903	165864	253	43538	51874	932	233	3	239
292	PMiGAP292	IP 5560	3045532	2778646	169893	270	43971	51808	948	248	4	256
293	PMiGAP293	IP 10446	4104209	3758835	218718	339	57544	67529	1284	298	3	341
294	PMiGAP294	IP 15512	3553220	3252483	194873	296	48148	56353	1066	276	4	279
295	PMiGAP295	IP 14418	3574432	3273321	191217	308	49606	58843	1138	265	4	270
296	PMiGAP296	IP 7536	2806146	2566073	153635	232	39522	45832	819	195	1	163
297	PMiGAP298	IP 13459	3096671	2840321	158312	261	44375	52391	952	226	4	171
298	PMiGAP299	IP 10945	3021576	2767223	163392	228	41458	48381	869	220	4	199
299	PMiGAP300	IP 11961	2970203	2718692	160387	258	41264	48661	874	221	5	159
300	PMiGAP301	IP 7941	2805308	2568582	151173	259	38986	45535	770	212	4	213
301	PMiGAP302	IP 8182	3638332	3324623	198713	318	52239	61344	1123	268	5	301
302	PMiGAP303	IP 17150	3558759	3259311	188443	332	50240	59306	1090	284	2	249
303	PMiGAP304	IP 11929	3268400	3008801	164395	277	42892	51091	916	232	6	210
304	PMiGAP305	IP 14849	3519203	3226440	187603	289	47637	56227	1018	267	1	279
305	PMiGAP306	IP 5900	3356376	3083093	176028	282	44004	51944	1009	246	2	232
306	PMiGAP307	IP 3110	3219372	2936483	183707	279	45103	52838	945	238	6	227
307	PMiGAP308	IP 19334	2821046	2580389	154520	241	38946	46074	842	189	0	155
308	PMiGAP309	IP 13840	2236804	2025501	133406	200	36106	40883	688	178	3	161
309	PMiGAP310	IP 5931	3018734	2760071	166388	262	41895	49308	824	222	4	240
310	PMiGAP311	IP 4378	2806557	2560143	158978	223	39742	46638	827	197	1	192
311	PMiGAP312	IP 8786	2865837	2616602	160175	238	40643	47297	886	230	2	236
312	PMiGAP313	IP 19361	3399011	3124870	175098	289	44632	53128	954	243	2	205
313	PMiGAP314	IP 6892	2721642	2479251	155429	251	39740	46134	850	201	1	215
314	PMiGAP315	IP 18292	2983236	2721243	167381	241	43136	50278	908	235	2	188
315	PMiGAP316	IP 14311	3052149	2789019	166856	254	43868	51134	953	229	4	168
316	PMiGAP317	IP 12128	2819179	2567552	159638	240	41981	48884	871	212	4	203
317	PMiGAP318	IP 15857	2973087	2729888	154646	227	39982	47499	850	228	4	237
318	PMiGAP319	IP 10456	2385843	2179908	129246	190	34901	40850	781	179	5	217
319	PMiGAP320	IP 12364	2254090	2056663	126874	187	32205	37477	685	170	1	172
320	PMiGAP321	IP 3106	3234710	2969926	171551	244	41995	49970	921	228	2	127
321	PMiGAP322	IP 13520	2651258	2424973	145342	222	36858	43031	787	209	3	167
322	PMiGAP323	IP 6098	2463094	2245153	138697	204	36101	42181	757	183	3	185
323	PMiGAP324	IP 13290	2452609	2244546	131134	205	35084	40968	699	197	2	226
324	PMiGAP325	IP 13608	5270511	4874572	254118	417	62780	77070	1548	348	8	350
325	PMiGAP326	IP 8000	2376827	2160906	141432	194	34339	39259	681	187	2	173
326	PMiGAP327	IP 7364	3030902	2776432	162666	256	41718	48930	874	216	3	193
327	PMiGAP328	IP 8647	2936775	2686682	162220	239	39705	47030	852	243	2	198
328	PMiGAP329	IP 11763	4258254	3903409	228834	352	57173	67179	1291	296	7	287
329	PMiGAP330	IP 6125	3470397	3167849	195535	306	48972	56710	1008	250	3	236
330	PMiGAP331	IP 14624	3362102	3089305	174800	281	44072	52693	956	235	5	245
331	PMiGAP332	IP 5438	3556689	3276685	177923	305	45931	54769	1018	265	1	208
332	PMiGAP333	IP 12020	2521325	2291109	149733	212	37012	42453	802	204	1	201
333	PMiGAP334	IP 11378	2741210	2507813	150909	236	37438	43893	843	237	2	161
334	PMiGAP335	IP 14398	3587051	3300566	183239	288	46545	55283	1068	249	2	189
335	PMiGAP336	IP 10759	4093548	3753650	221508	295	54125	62901	1148	291	7	377
336	PMiGAP337	IP 15536	2807545	2568571	154921	214	38469	44567	810	202	0	209
337	PMiGAP338	IP 18621	3128840	2867050	166565	230	43101	50967	931	238	2	244
338	PMiGAP339	IP 17028	3812888	3475072	218200	360	54750	63302	1202	294	3	295
339	PMiGAP340	IP 14210	2982176	2718571	173627	253	41295	47570	900	237	1	278
340	PMiGAP341	IP 9981	2628014	2397172	151100	212	36423	42326	745	210	1	175
341	PMiGAP342	IP 18412	2950503	2700591	164795	241	38877	45182	808	221	3	215
342	PMiGAP343	IP 11218	2454713	2243234	136912	240	33993	39593	731	192	3	185
343	PMiGAP344	IP 6103	3119835	2842130	176086	296	46562	53739	1009	245	1	233
344	PMiGAP345	IP 6110	2451352	2235350	140196	217	34607	40331	711	179	2	241
345	PMiGAP346	IP 8174	2416992	2207942	130907	176	35440	41728	753	189	3	146
