# Supplementary material for: Pearl millet genome sequence provides a resource to improve agronomic traits in arid environments
Source: Nat Biotechnol. 2017 Sep 18;35(10):969–76. doi: 10.1038/nbt.3943 (PMC6871012; doi:10.1038/nbt.3943)
Supplement: Supplementary Table 26 — Distribution of SNPs in intra-genic and inter-genic regions across parental lines of mapping populations. (XLSX 15 kb) [file 41587_2017_BFnbt3943_MOESM56_ESM.xlsx]

## Sheet: Sheet1
Supplementary Table 26. Distribution of SNPs in intra-genic and inter-genic regions across parental lines of mapping populations
S. No.	Sample ID	Genotype	Total SNPs	Intergenic SNPs	Intragenic SNPs
					Intron		CDS					Multiple hits
					Intron	Splice_intron	Synonymous	Non-synonymous		Both exist	Unknown
								Missense	Nonsense
1	P01	ICMP 85410-P7	3014669	2765082	161398	233	40124	47145	832	65	5	215
2	P02	LGD-1-B-10	2618242	2393714	144707	205	36569	42476	698	56	3	186
3	P03	Tift 23DB-P1-P5	57042	51659	2660	7	971	1726	17	3	0	1
4	P04	WSIL-P8	2523018	2307028	139970	200	34939	40298	702	59	2	180
5	P05	81B-P6	1217950	1105916	70781	100	18503	22374	393	46	3	166
6	P06	ICMP 451-P8	3515702	3235762	179149	285	45024	54682	979	82	4	265
7	P07	ICMP 451-P6	3496431	3216391	178925	287	45247	54778	996	78	3	274
8	P08	H77/833-2-P5	3540265	3248359	186489	258	47576	56725	1033	84	5	264
9	P09	PRLT2/89-33	3415263	3131909	181594	280	46232	54554	967	65	2	340
10	P10	H77/833-2	2957399	2705560	163475	217	40410	47089	812	74	2	240
11	P11	W504-1-1	2276730	2099187	116752	176	27668	32407	591	42	4	97
12	P12	P310-17-Bulk	2894445	2646617	160386	227	40068	46560	753	71	0	237
13	P13	Tift 238D1	2430133	2245888	120304	183	29020	34288	589	53	3	195
14	P14	IP18293	2794015	2553189	159334	202	37661	43100	706	56	1	234
15	P15	PT 732B-P2	2503751	2289858	141436	208	32719	39095	625	64	4	258
16	P16	P1449-2-P1	2607182	2381554	146407	205	36594	41867	711	64	2	222
17	P17	841B-P3	1302514	1197837	67365	97	16773	20226	355	39	3	181
18	P18	863B-P2	2525205	2305872	143815	206	34528	40222	708	60	0	206
19	P19	ICMB 89111-P2	1416541	1273980	93753	121	22783	25576	384	53	1	110
20	P20	ICMB 90111-P2	2400211	2192771	134491	187	33239	38923	695	56	1	152
21	P21	ICMB 89111-P5	1406169	1265192	92079	134	22726	25709	397	52	2	122
22	P22	ICMB 90111-P5	2430769	2213502	141827	212	34798	39934	676	65	3	248
23	P23	ICMB 89111-P6	1415655	1274348	92651	136	22616	25583	379	57	2	117
24	P24	ICMB 90111-P6	2976606	2723948	162734	246	40849	48100	869	67	4	211
25	P25	Jakrana S8-28-2-P4	2467872	2248864	143337	204	34764	40198	653	56	4	208
26	P26	RIB 335/74-P1	2619993	2396340	144239	202	36274	42329	744	62	4	201
27	P27	Jakhrana S35-2-P2	2801911	2554641	159904	218	39908	46566	811	77	4	218
28	P28	RIB 334/74-P1	3000624	2740737	166575	247	42698	49635	885	73	5	231
29	P29	ICMS 8511-S1-17-2-1-1-B-P03	2110011	1920403	126015	200	29224	33733	553	62	2	181
30	P30	AIMP 92901-S1-183-2-2-B-P08	2714563	2486947	149684	213	35543	41592	734	59	1	210
31	P31	81B-P13	1193842	1089497	68008	90	16532	19452	355	38	2	132
32	P32	AIMP 92901-S1-15-1-2-B-P03	2623256	2402925	144634	203	34632	40248	733	60	0	179
33	P33	ICMB 01222-P1	2231952	2039732	125910	165	30266	35470	595	49	1	236
34	P34	ICMB 95333-P1	1890066	1704529	120151	178	30177	34535	568	62	1	135
35	P35	ICMB 01222-P5	2285047	2086750	128975	177	31494	37151	623	53	2	178
36	P36	ICMB 95333-P5	1549899	1394304	103107	136	24238	27738	440	45	2	111
37	P37	IPC 804-P4	2090347	1910553	119497	140	27440	32248	605	49	0	185
38	P38	81B-P8	1145780	1036548	72351	82	16942	19581	342	33	3	102
