# Supplementary material for: Pearl millet genome sequence provides a resource to improve agronomic traits in arid environments
Source: Nat Biotechnol. 2017 Sep 18;35(10):969–76. doi: 10.1038/nbt.3943 (PMC6871012; doi:10.1038/nbt.3943)
Supplement: Supplementary Table 27 — Distribution of SNPs in intra-genic and inter-genic regions across B- and R- lines. (XLSX 69 kb) [file 41587_2017_BFnbt3943_MOESM57_ESM.xlsx]

## Sheet: Sheet1
Supplementary Table 27. Distribution of SNPs in intra-genic and inter-genic regions across B- and R- lines
S. No.	Sample	Genotype	Total SNPs	Inter-genic SNPs	Intra-genic SNPs
					Intron		CDS					Multiple hits
					Intron	Splice_intron	Synonymous	Non-synonymous		Both exist	Unknown
								Missense	Nonsense
1	R-1	MC 94 C2-S1-3-1-3-3-2-2-B	369895	337272	22053	26	4826	5598	113	31	0	24
2	R-2	SDMV 90031-S1-3-3-2-1-3-2-2-1-B	375418	343176	21593	30	4922	5570	117	32	0	22
3	R-3	SDMV 90031-S1-93-3-1-1-3-2-2-1-1-B	374159	338687	23814	32	4806	6698	120	33	0	31
4	R-4	[((MC 94 S1-34-1-B x HHVBC)-16-2-1) × (IP 19626-4-2-3)]-B-37-1-1-1-2-B	486268	445464	27170	45	5556	7889	143	44	0	43
5	R-5	AIMP 92901 S1-296-2-1-1-3-B-1-B-B	424368	385801	25882	28	5182	7341	121	47	0	34
6	R-6	MRC HS-91-2-3-3-B-B-B-B-B	405903	368360	25465	32	4955	6989	99	26	0	23
7	R-7	MC 94 C2-S1-47-1-1-3-B-1-B-B	504404	457872	31338	61	6825	8152	150	56	0	50
8	R-8	MRC HS-219-2-1-2-B-B-B-B	381338	345937	23904	48	5099	6216	118	39	0	23
9	R-9	MRC S1-4-1-3-B-B-B-B	260909	236211	17017	22	3653	3934	76	25	0	29
10	R-10	MRC HS-130-6-1-1-B-B-B-B-B-B	277550	251900	17626	33	3760	4152	83	30	0	34
11	R-11	JBV 3 S1-95-3-1-2-B	274824	249451	17444	26	3685	4141	81	32	0	36
12	R-12	ICMV 91059 S1-20-1-2-1-4-1-B-B	441556	402205	26591	54	5821	6750	132	41	0	38
13	R-13	ICMS 8511 S1-17-2-1-1-4-1-B-3-2-2-B	308595	279868	19451	24	4333	4825	86	32	0	24
14	R-14	ICMS 7704-S1-126-5-2-1-3-2-2-2-B-3	297490	269834	18712	29	4202	4620	94	27	0	28
15	R-15	Jakhrana × ESRC II S2-81-3-2-2-2	418764	383705	23855	39	5115	5946	113	38	0	47
16	R-16	(RCB-2-S1-138-1-3 × MRC)-B-2-1-2-B	382887	346711	24450	34	5425	6148	112	34	0	27
17	R-17	(ICMV-IS 94206-7 × (SRC II C3 S1-1-1-2 x HHVBC)-1-3-3))-B-10-1-2-2	349602	317586	21620	30	4760	5501	111	28	0	34
18	R-18	(ICMS 7704-S1-127-5-1 × RCB-2 Tall )-B-19-3-4-5-3	392776	359733	22449	32	4797	5638	118	27	0	18
19	R-19	ICMR 312 S1-8-1-1-1-1-B-B-B-1-B	342122	311956	20307	30	4513	5215	99	29	0	27
20	R-20	RCB-2 S1-19-2-2-1-2-3-2-1-B-B-B	319679	292642	18294	26	4082	4551	86	24	0	26
21	R-21	[(((ICMV-IS 94206-15)×B-Lines)-B-6) × (MRC S1-156-2-1-B)]-B-13-1-3-3-2-B	319997	291797	19137	34	4157	4785	82	21	0	16
22	R-22	ICMV 91059 S1-4-2-3-2-1-1-4-B-1-5-B-B	415184	379021	24523	32	5292	6186	132	37	0	39
23	R-23	HHVBC tall (C1) S1-33-3-1-1-1-2-B-B-3-2	392592	355538	24799	34	5012	7082	108	41	0	22
24	R24	[((MC 94 S1-34-1-B x HHVBC)-16-2-1) × (IP 19626-4-2-3)]-B-18-2-2-4-1-B	457340	419200	25557	42	5725	6692	124	36	0	36
25	R25	ICMS 7704-S1-52-3-1-2-1-2-1-6-B-B	378985	345619	22721	36	4968	5530	100	31	0	20
26	R26	JBV 3 S1-18-2-2-1-3-2	370377	338913	21181	24	4643	5485	112	33	0	14
27	R27	JBV 3 S1-6-1-2-1-2-3-B	454798	415314	26659	46	5806	6820	136	38	0	21
28	R-28	ICMS 7704-S1-127-5-1-5-1-1-3-3-2-B-B	401466	365607	23918	32	4913	6862	113	33	0	12
29	R-29	MRC HS-225-3-5-2-B-B-B-B-B	7683	6945	516	1	96	122	2	1	0	0
30	R-30	[(((ICMV-IS 94206-15)×B-Lines)-B-6) × (MRC S1-156-2-1-B)]-B-38-3-1-B-7-B	428134	388785	26265	38	5402	7493	125	42	0	16
31	R-31	ICMS 7704-S1-80-2-1-1-2-2-1-B-B-B-B	413812	375278	25998	51	5484	6867	124	38	0	28
32	R32	[(((IP 12322-1-2)×B-Lines)-B-14) × (MRC S1-156-2-1-B)]-B-1-3-3-B-B	396088	363042	22209	37	4932	5757	107	25	0	21
33	R-33	JBV 3 S1-35-2-1-2-B	389506	354295	23656	44	5014	6361	131	37	0	32
34	R-34	[((MC 94 S1-34-1-B x HHVBC)-16-2-1) × (IP 19626-4-2-3)]-B-34-1-3-3-1-1-B-2	394308	362311	21863	29	4572	5431	109	35	0	42
35	R-35	JBV 3 S1-257-1-4-1-B	356380	325551	20797	24	4571	5330	97	33	0	23
36	R-36	AIMP 92901 S1-480-1-1-2-3-1	484556	442318	28517	41	6344	7174	142	43	0	23
37	R-37	((ICMV IS 94206 S1-15-2)×{(SRC II C3 S1-19-3-2 x HHVBC)-5-3-1})-B-13-4-2-1-1-1-1-3-2	409682	375341	23151	42	5103	5925	125	34	0	39
38	R-38	JBV 3 S1-2-3-2-2-B-2	413838	379251	23350	32	5130	5953	118	38	0	34
39	R39	JBV 3 S1-6-1-2-1-2-2-B-B	382978	349237	22869	39	4912	5810	101	37	0	27
40	R-40	ICMV 91059 S1-4-2-3-2-1-1-4-B-1-3-B-3	353002	322218	20751	24	4579	5308	108	31	0	17
41	R-41	ICMR 312 S1-17-3-2-1-2-2-B-1-B	493390	450709	28865	41	6411	7179	159	45	0	19
42	R-42	ICMV 93074 S1-9-1-1-1-3-B-B-B-B	398807	364486	23240	32	4999	5932	107	30	0	19
43	R43	MRC S1-97-3-4-B-B-1-B-B-B	400692	366521	23026	32	5129	5851	119	32	0	18
44	R44	AIMP 92901 S1-296-2-1-1-3-B-1-3-B-2	332466	300257	21907	31	4793	5377	100	26	0	25
45	R45	ICMR 312 S1-17-3-2-1-2-3-B-B-B-B-B-B	409059	373409	24087	31	5322	6056	135	40	0	21
46	R-46	IAC-ISC TCP5 S1-2-1-1-B-1-2-B-4-B	382162	351823	20586	27	4459	5159	98	31	0	21
47	R-47	JBV 3 S1-18-2-2-2-3-2-3-B	466922	425887	27711	38	6094	7044	142	36	0	30
48	R-48	SDMV 90031-S1-3-3-2-1-3-2-2-3-1	345057	313895	20990	24	4653	5375	104	36	0	20
49	R-49	ICMV 91059 S1-4-2-3-2-1-1-4-B-1-3-B-1	299280	272657	18002	22	4028	4477	93	23	0	22
50	R-50	ICMS 8511 S1-17-2-1-1-4-1-B-3-2-3-2-B	278908	252658	17584	18	4026	4543	78	24	0	23
51	R-51	[(((IP 12322-1-2)×B-Lines)-B-8) × (MRC HS-170-3-5-2-B)]-B-5-3-2-3-B-B	390384	359529	20849	31	4592	5270	99	38	0	24
52	R-52	SDMV 90031-S1-86-4-2-1-1-B-2-3-B-B-B	424467	385474	26112	40	5229	7478	120	36	0	22
53	R-53	(EERC-HS-29)-B-12-4-1-1	462362	424321	25373	38	5237	7283	134	31	0	55
54	R-54	JBV 3 S1-33-2-1-3-3-B-3-B-1-B	552210	504863	31573	44	6620	8952	163	48	0	53
55	R-55	(E 298 x LCSN 282-4-1-2)-12-2-1-2-B-B-B-1	428995	390985	25617	39	5112	7109	131	38	0	36
56	R-56	(ICMS 7704-S1-127-5-1 × RCB-2 Tall )-B-19-3-2-1-1-1-B	431823	393673	25694	54	5472	6797	125	32	0	24
57	R-57	(MC 94 C2-S1-3-2-2-2-1-3-B-B x AIMP 92901 S1-488-2-1-1-4-B-B)-B-28-1-1	425725	386019	26614	54	5751	7152	120	43	0	28
58	R-58	[(IPC 107×SDMV 90031-S1-84-1-1-1-1)×AIMP 92901 S1-296-2-1-1-3-B-1]-3-2-2-1-2-B-B	330355	302095	18988	26	4210	4933	97	31	0	25
59	R-59	[(IPC 1617×SDMV 90031-S1-84-1-1-1-1)×GB 8735-S1-25-4-4-1-1-3-1-1]-1-1-3-2-1-B-B	388967	353441	24096	32	5266	6014	118	31	0	31
60	R-60	[(IPC 337×SDMV 90031-S1-84-1-1-1-1)×ICMS 8511 S1-14-3-1-1-2-B-1]-4-5-2-2-4-B-B	390954	357306	22732	30	5043	5726	111	31	0	25
61	R-61	LaGrap C2-S1-14-4-3-4-1-B	347681	317328	20486	30	4592	5128	102	31	0	16
62	R-62	(AIMP 92901 S1-480-1-1-1-2-B-2 x ICMR 312 S1-3-2-3-2-1-1-B-B)-B-11-1-1-B	416871	382338	23274	40	5040	6057	120	31	0	29
63	R-63	(EERC-HS-32)-B-8-1-1-B	339556	308195	21386	32	4610	5226	96	31	0	20
64	R-64	(EERC-HS-6)-B-4-2-3-3-B	371757	340563	21006	30	4592	5445	110	33	0	22
65	R-65	(ICMV-IS 94206-17 × (SRC II C3 S1-1-1-2 x HHVBC)-1-3-3))-B-10-1-1-2-2-1-1-B	387334	354810	21879	36	4806	5684	100	38	0	19
66	R-66	(IP 12370-1-3 × B-Lines)-B-9-1-2-1-2-2-4	401419	366538	23519	28	5254	5960	124	36	0	40
67	R-67	(IPC 107 ×ICMV 91059 S1-14-2-1-1-2)-13-2-2-2-1	369687	337905	21372	31	4779	5460	116	42	0	18
68	R-68	(IPC 1268 ×ICMV 91059 S1-58-2-2-2-1)-10-1-2-2-B	372668	339827	22199	29	4898	5598	113	36	0	32
69	R-69	(IPC 1617 ×SDMV 90031-S1-84-1-1-1-1)-26-2-3-1	354212	325092	19692	27	4293	5014	107	28	0	41
70	R-70	(JBV 3 S1-197-1-1-1 x IPC 655(B))-B-14-3	337816	306890	20997	24	4632	5162	104	28	0	21
71	R-71	(MC 94 C2-S1-3-1-3-1-4-B-B x SDMV 93032-S1-5-2-1-1-6-B-B-B-2-B)-B-11-3	402657	368217	23162	29	5207	5921	114	35	0	28
72	R-72	(MC 94 C2-S1-3-2-2-2-1-3-B-B x ICMR 312 S1-3-2-3-2-1-1-B-B)-B-17-4-3-2	361953	331831	20259	29	4580	5147	103	25	0	21
73	R-73	(RCB-2-S1-43-3-4 × MRC)-B-2-1-1-B-1-B	433922	396844	24822	38	5097	7003	109	37	0	28
74	R-74	(SDMV 90031 S1-3-3-2-1-3-1-1 x ICMS 8511 S1-14-3-1-1-2-B-1)-B-35-3-2-1-B-B	414385	379158	23450	32	4786	6837	113	28	0	19
75	R-75	(SRC II C3 S1-19-3-2 x HHVBC)-1-5-1 x ICMB 04888)-B-3-2-3-1	401992	365132	24543	33	5036	7123	110	40	0	25
76	R-76	[(AIMP 92901 S1-488-2-1-1-2-B-1-B x R-lines bulk 20216-20249/K09)]-13-3	396074	361746	22937	41	4645	6579	111	42	0	27
77	R-77	[(IPC 1617×SDMV 90031-S1-84-1-1-1-1)×(ICMV-IS 94206-7 × (SRC II C3 S1-1-1-2 x HHVBC)-1-3-3))-B-3-1-1]-1-1-4-3-3	413466	375829	25271	54	5408	6770	126	39	0	31
78	R-78	[(IPC 337×SDMV 90031-S1-84-1-1-1-1)×ICMS 8511 S1-14-3-1-1-2-B-1]-3-2-4-2-3	364564	331271	22330	32	4583	6216	107	34	0	9
79	R-80	[(Jakhrana × ESRC II S2-11-B-1-2-1-1-B) x (EERC-HS-23-B-3-1-2-4)]-7	387157	351187	24106	43	5212	6482	127	34	0	34
80	R-81	[(MRC S1-155-4-3-B-B-B-B-1-B-B-1)xHiTiP S1-7-1-1-3-1)]-2	318895	290414	19273	28	4321	4752	97	23	0	13
81	R-82	[ICMR 312 S1-3-2-1-2-4 x SDMV 93032-S1-5-2-1-1-6-B-B-B-2]-B-2	348350	318223	20290	20	4490	5217	110	31	0	31
82	R-83	[JBV 3 S1-300-1-1-2-2 x JBV 3 S1-18-1-3-3-2]-B-7-4x[((MC 94 S1-34-1-B x HHVBC)-16-2-1) × (IP 19626-4-2-3)]-B-4-1-3-3-1-2-1-1	396687	361689	23738	32	5138	5954	112	38	0	14
83	R-84	[MC 94 C2-S1-3-1-1-2-1-1-B-2 x IPC 1518]-B-5-1	360930	328833	21750	31	4855	5359	101	31	0	30
84	R-85	[MC 94 C2-S1-3-1-3-1-4-B-B x LaGrap C2-S1-97]-B-2-3	337168	306739	20390	26	4555	5359	86	31	0	18
85	R-86	{((MC 94 S1-34-1-B × HHVBC)-16-2-1) × (IP 19626-4-2-3)]-B-28-3-1-2-2}×{MRC HS 225-3-5-2-B-B-B-B}-B-4-2-2-1-B-B	448333	412096	24370	41	5437	6257	134	34	0	36
86	R-87	{(SRC II C3 S1-19-3-2 × HHVBC)-1-5-1}×{[((96111B × 4017-6-1-1)-1-4-4-3) × (IP 19626-4-1-2-1)]-B-6}-B-5-1-1-3	394392	361003	22511	37	4988	5751	108	29	0	35
87	R-88	{[(((IP 12322-1-2)×B-Lines)-B-14) × (MRC S1-156-2-1-B)]-B-1-3-3-B}×{GB 8735-S1-15-3-1-1-3-4-2-2-2-1}-B-11-2-1-2-2	432948	393962	26372	33	5832	6611	132	39	0	33
88	R-89	{[ARD-288-1-10-1-2 (RM)-3 × B-lines bulk]-14-B-1-1}×{((ICMV IS 94206 S1-15-2)×{(SRC II C3 S1-19-3-2 × HHVBC)-5-3-1})-B-1-2-1-1}-B-8-1-2-2	392687	358918	22790	26	4991	5833	110	38	0	19
89	R-90	AIMP 92901 S1-15-1-2-3-B-1-B-14-3-1-B	352482	321648	20657	34	4709	5333	108	29	0	36
90	R-91	AIMP 92901 S1-218-1-2-1-B-4-B	357714	327034	20580	27	4625	5320	106	33	0	11
91	R-92	Barmer × SRC II S2-112-B-2-2-2-1	346141	316032	20429	19	4449	5113	91	26	0	18
92	R-93	GB 8735-S1-15-3-1-1-3-3-1-1-2-1-3	380503	347470	22359	27	4916	5600	116	32	0	17
93	R-94	GB 8735-S1-25-4-4-1-1-3-3-3-4-B-1-B-B	426741	390226	24654	31	5450	6236	132	35	0	23
94	R-95	ICMS 8506 S1-4-2-2-2-3-3-1-2-3-1-1-B-B	397500	358823	25989	36	5173	7355	120	31	0	27
95	R-96	ICMV 91059 S1-58-4-4-2-4-5-B-B-B-1-B-B-B	425928	388123	25207	35	5159	7262	127	35	0	20
96	R-97	ICMV 96490 S1-23-2-4-B	505340	461291	29759	35	5877	8215	148	43	0	28
97	R-98	IP No. 17645-1-1-1-1	457614	417365	26882	35	5447	7712	151	42	0	20
98	R-99	IP No. 8047-2-3-1-1	398637	362589	24194	45	5231	6461	129	33	0	45
99	R-100	IP No. 9348-1-1-2-2	414625	376654	25624	54	5386	6778	122	42	0	35
100	R-101	Jakhrana × ESRC II S2-11-B-1-2-1-1-B-B	453919	416742	25062	34	5486	6421	155	36	0	17
101	R-102	Jakhrana × SRC II S2-215-3-2-1-B-3	364211	332767	21352	35	4623	5344	91	33	0	34
102	R-103	JBV 3 S1-131-3-1-2-3-1-B-1-B-B	396944	362279	23578	35	5052	5883	112	28	0	23
103	R-104	JBV 3 S1-300-1-1-2-1-4-1	384678	352430	21610	32	4839	5662	114	29	0	38
104	R-105	JBV 3 S1-305-2-B-1-B-B-B	386993	355380	21195	41	4713	5544	107	37	0	24
105	R-106	JBV 3 S1-334-1-2-3-2-B	347562	317534	20321	19	4384	5186	99	35	0	16
106	R-107	JBV 3 S1-44-3-B-1-3	389543	357569	21375	38	4807	5641	113	26	0	26
107	R-108	LaGrap C2-S1-38-2-1-1-1-B	395565	362290	22615	30	4884	5628	99	33	0	14
108	R-109	LaGrap C2-S1-81-1-2-1-4-2	357297	326322	20948	32	4589	5280	107	34	0	15
109	R-110	MC 94 C2-S1-3-1-1-1-2-4-B-B-B-B	431308	392124	26546	35	5787	6663	133	33	0	13
110	R-111	MDMRRC S1-1-136-1-2-1-B	411887	378045	22897	41	5036	5759	107	39	0	37
111	R-113	MDMRRC S1-329-1	397724	363926	22813	29	4909	5894	127	41	0	15
112	R-115	MRC HS-170-3-5-2-B-B-2-1-B-B	413677	379990	22531	31	5047	5951	112	39	0	24
113	R-116	MRC HS-176-2-2-1-B-B-2-1-BxMRC S1-54-2-3-B-B-1-B-B-1	389305	355804	22796	30	4898	5675	107	34	0	39
114	R-117	MRC S1-155-4-3-B-B-B-B-1-B-B xR-lines bulk (20275-20291)	429123	391244	25390	40	5112	7212	126	37	0	38
115	R-118	MRC S1-156-1-1-1-B-3-B-B-B-8-1-1-B	376054	339961	24336	31	4849	6744	114	38	0	19
116	R-119	MRC S1-340-1-3-3-2-B-B-1	426668	388634	25651	41	5004	7201	119	37	0	19
117	R-120	MRC S1-416-2-1-2-3-B-B-B-1-B-B	440396	400468	26817	35	5359	7578	121	41	0	23
118	R121	MRC S1-452-5-2-B-B-B-B-B-B-B-B	385543	351384	22998	27	5135	5881	107	30	0	19
119	R-122	MRC S1-9-2-2-B-B-2-B-B	401898	364623	25095	48	5362	6634	124	35	0	23
120	R123	RCB-2 S1-33-1-3-3-2-3-B-B-B-B-B-B-B	475769	434554	27803	50	6119	7105	140	51	0	53
121	R-124	RCB-2-S1-121-1-2-2-4-2-2-1-B-B	364405	329987	23161	51	4951	6144	111	29	0	29
122	R-125	RIB 3135-18 × {((ICMV-IS 94206-15)×B-Lines)-B-2-1-1}-6-3-4-2-1	424230	388696	24109	34	5200	6050	130	41	0	30
123	R126	SDMV 90031-S1-60-1-1-1-5-2-B-B	333374	302789	20705	28	4559	5195	106	38	0	46
124	R-127	SDMV 95045 S1-7-2-4-2-3-2-1-B-B-B-B-8-1-1	347439	318056	19946	27	4350	4944	103	33	0	20
125	R128	(NEP 18-5025 x Serere 2A-2-2)-7-1-3-8	465325	424652	27587	37	5910	6967	154	35	0	17
126	R-129	(B 282 x 3/4Souna-100)-11-9-4 (Duplicate 000374)	356567	325516	21022	30	4649	5239	102	26	0	17
127	R-130	8102-2-2-3-3 (Duplicate 000756)	339473	309751	20083	27	4518	5009	95	30	0	40
128	R-131	Partner entry	294739	269906	16413	25	3875	4436	90	23	0	29
129	R-132	[(SOSAT-C 88-S1-60-B-B-1-2-1-3-1-2-1-3-2-1 x IP No 17843-1-3)]-3	350109	320778	19701	23	4412	5080	108	24	0	17
130	R-133	[(SOSAT-C 88-S1-60-B-B-1-2-1-3-1-2-1-3-2-1 x IP No 17843-1-3)]-3	365676	334296	21115	21	4708	5404	111	33	0	12
131	R-134	RCB-2 S1-19-2-5-3-2-3-1-1-B-1-1-B	367502	337249	20369	31	4546	5201	99	27	0	20
132	R-135	(J 834 x 700516)-1-4-4-2-4-B-1	458533	419181	26545	30	5847	6777	138	43	0	28
133	R-136	31923/S09/HP	366818	334787	21507	34	4831	5549	102	39	0	31
134	R-137	MRC HS-170-3-5-2-B-B-2-B-B-B-1	292421	265603	18056	22	4081	4564	86	33	0	24
135	R138	Jakhrana × ESRC II S2-147-B-2-2-3-1-B	436209	398282	25787	43	5520	6446	112	38	0	19
136	R139	MRC S1-9-1-1-B-B-B-B-B-B (ISK sel)-1	376965	343758	22516	27	4955	5601	107	35	0	34
137	R140	MRC S1-155-4-3-B-B-B-B-1-B-B-1	514677	470842	29635	34	6450	7553	156	46	0	39
138	R-141	MRC S1-340-1-3-2-B-4-B-B-B-B-B-1-B	356043	325435	20638	30	4550	5274	97	30	0	11
139	R-142	(EERC-HS-23)-31-2-2-B-2-B	331390	301498	20182	31	4527	5083	81	31	0	43
140	R-143	(EERC-HS-8)-3-2-1-B-B-3	346080	315239	20743	31	4669	5283	98	30	0	13
141	R-144	(MC 94 C2-S1-3-2-2-2-1-3-B-B x ICMR 312 S1-3-2-3-2-1-1-B-B)-B-41-1-1-1-B-B-B	413815	376728	24899	32	5027	6986	129	42	0	28
142	R-145	{[((MC 94 S1-34-1-B x HHVBC)-16-2-1) × (IP 19626-4-2-3)]-B-28-3-2-2-2}×{GB 8735-S1-15-3-1-1-3-4-2-2-2-1}-B-30-2-2-1-B-B-B-1	420322	384495	23833	31	4892	6941	118	39	0	27
143	R-146	[ICMR 312 S1-3-2-1-2-4 x Lagrap C2 S1-11-P1]-B-1-3-1-2-B	424982	386452	25806	45	5203	7332	129	40	0	25
144	R-147	[ICMR 312 S1-3-2-1-2-4 x Lagrap C2 S1-11-P1]-B-14-2-1-1-B	423804	385591	25429	47	5253	7342	124	40	0	22
145	R148	[ICMR 312 S1-3-2-1-2-4 x Lagrap C2 S1-11-P1]-B-15-1-2-2-B	593177	542919	33882	48	7447	8692	180	47	0	38
146	R-149	[ICMR 312 S1-3-2-1-2-4 x Lagrap C2 S1-11-P1]-B-4-2-2-2-B	391410	355361	24121	60	5236	6490	136	35	0	29
147	R-151	[ICMR 312 S1-3-2-1-2-4 x LaGrap C2-S1-64]-B-9-2-1-1-B	383066	347863	23721	51	5040	6262	112	39	0	22
148	R-152	[ICMR 312 S1-3-2-1-2-4 x SDMV 93032-S1-5-2-1-1-6-B-B-B-2]-B-26-1-1-B	356246	324617	21442	32	4646	5396	109	36	0	32
149	R-153	[MC 94 C2-S1-3-1-1-2-1-1-B-2 x IPC 1518]-B-5-3-1-1-B	352703	321808	20945	26	4577	5229	99	46	0	27
150	R-154	[MC 94 C2-S1-3-1-3-1-4-B-B x LaGrap C2-S1-97]-B-11-1-1-2-B	371785	338668	22366	29	4933	5664	118	44	0	37
151	R-155	[MC 94 C2-S1-3-1-3-1-4-B-B x LaGrap C2-S1-97]-B-2-3-1-2-B	363186	331217	21372	32	4834	5601	121	35	0	26
152	R-156	[MC 94 C2-S1-3-1-3-1-4-B-B x LaGrap C2-S1-97]-B-3-1-2-1-B	377725	344238	22653	33	4943	5738	110	38	0	28
153	R-157	{[((MC 94 S1-34-1-B x HHVBC)-16-2-1) × (IP 19626-4-2-3)]-B-18-2-3-2-2-BxAIMP 92901 S1-296-2-1-1-2-2}-B-25-3-3-3-B	384308	351037	22373	34	4925	5811	118	32	0	22
154	R-158	{[((MC 94 S1-34-1-B x HHVBC)-16-2-1) × (IP 19626-4-2-3)]-B-18-2-3-2-2-BxAIMP 92901 S1-296-2-1-1-3-B-1-6-B-B}-B-14-4-3-1-B	371385	340489	20771	34	4602	5375	102	44	0	32
155	R-159	{[((MC 94 S1-34-1-B x HHVBC)-16-2-1) × (IP 19626-4-2-3)]-B-28-2-2-3-1-2xICMR 312 S1-3-2-3-2-1-1-B-B-B-B}-B-17-2-1-3-B	364564	333108	21045	30	4709	5567	105	31	0	31
156	R-160	{[((MC 94 S1-34-1-B x HHVBC)-16-2-1) × (IP 19626-4-2-3)]-B-28-2-2-3-1-2xICMR 312 S1-3-2-3-2-1-1-B-B-B-B}-B-4-2-3-1-B	360588	329275	20918	28	4736	5511	107	37	0	24
157	R-161	[((SRC II C3 S1-19-3-2 × HHVBC)-3-5-1) × (IP 19626-4-1-1-1)]-B-2-2-1-1-1-4-6-1-5-3-B	371243	341075	20175	36	4541	5329	98	28	0	39
158	R-162	[((SRC II C3 S1-19-3-2 × HHVBC)-3-5-1) × (IP 19626-4-1-1-1)]-B-2-2-1-1-2-2-2-2-4-3-B	388952	357231	21246	41	4756	5570	102	35	0	29
159	R-163	[((SRC II C3 S1-19-3-2 × HHVBC)-3-5-1) × (IP 19626-4-1-1-1)]-B-2-2-1-1-4-2-1-3-2-1-B	393831	362120	21149	42	4799	5627	103	32	0	41
160	R-164	[((SRC II C3 S1-19-3-2 × HHVBC)-3-5-1) × (IP 19626-4-1-1-1)]-B-2-2-1-2-2-2-2-1-2-1-B	400150	368608	21080	44	4758	5561	104	33	0	38
161	R-165	[((SRC II C3 S1-19-3-2 × HHVBC)-3-5-1) × (IP 19626-4-1-1-1)]-B-2-2-1-2-4-2-B-3-1-1-B	411620	378224	22326	45	4996	5926	109	33	0	39
162	R-166	[((SRC II C3 S1-19-3-2 × HHVBC)-3-5-1) × (IP 19626-4-1-1-1)]-B-2-2-1-3-3-1-1-2-3-3-B	480719	441219	26227	49	5340	7755	131	39	0	41
163	R-167	[((SRC II C3 S1-19-3-2 × HHVBC)-3-5-1) × (IP 19626-4-1-1-1)]-B-2-2-1-3-3-1-1-6-3-1	461715	423366	25535	50	5213	7424	128	38	0	39
164	R-168	{(SRC II C3 S1-19-3-2 × HHVBC)-1-5-1}×{[((96111B × 4017-6-1-1)-1-4-4-3) × (IP 19626-4-1-2-1)]-B-6}-B-5-2-3-1-B-1-B	398006	361325	24564	37	4909	7054	110	41	0	34
165	R-169	{(SRC II C3 S1-19-3-2 × HHVBC)-1-5-1}×{[((96111B × 4017-6-1-1)-1-4-4-3) × (IP 19626-4-1-2-1)]-B-6}-B-5-2-3-1-B-3-B	386678	351055	23837	39	4754	6881	107	36	0	31
166	R-170	MDMRRC S1-1-103-3-2-1-B	402964	365473	25188	46	5340	6778	126	39	0	26
167	R-171	MDMRRC S1-1-120-1-2-1-B	484666	440678	29773	59	6262	7769	141	41	0	57
168	R-172	MDMRRC S1-1-217-2-1-1-B	419949	384965	23566	45	5246	6002	134	26	0	35
169	R173	MDMRRC S1-1-276-1-2-1-1	383466	349616	23003	37	4961	5736	118	30	0	35
170	R-174	MDMRRC S1-1-278-2-5-3-B	389497	355164	23082	37	5153	5938	117	37	0	31
171	R-175	MDMRRC S1-1-303-2-2-3-1	402830	369225	22630	34	4970	5853	117	33	0	32
172	R-176	MDMRRC S1-1-41-1-4-2-B	399721	365708	22941	33	4940	5951	124	31	0	7
173	R-177	MDMRRC S1-1-42-2-2-2-2	432323	393963	25944	34	5773	6461	125	39	0	16
174	R-178	MDMRRC S1-1-59-3-4-1-2	374462	340502	22902	28	5105	5806	112	40	0	33
175	R-179	MDRRC-HS-S1-4-1-3-3-1-B	383222	350185	22182	33	4954	5751	108	41	0	32
176	R-180	(MC 94 C2-S1-3-2-2-2-1-3-B-B x AIMP 92901 S1-488-2-1-1-4-B-B)-B-8-3-1-3	345392	314420	20896	25	4612	5329	108	31	0	29
177	R-181	(MC 94 C2-S1-3-2-2-2-1-3-B-B x AIMP 92901 S1-488-2-1-1-4-B-B)-B-30-1-2-2	347782	316611	21016	29	4623	5381	112	30	0	20
178	R182	(MC 94 C2-S1-3-2-2-2-1-3-B-B x AIMP 92901 S1-488-2-1-1-4-B-B)-B-30-3-4-2	310611	281618	19552	22	4326	4971	105	34	0	17
179	R-183	(MC 94 C2-S1-3-2-2-2-1-3-B-B x ICMR 312 S1-3-2-3-2-1-1-B-B)-B-32-3-3-5	488978	445912	28947	35	6440	7468	163	40	0	27
180	R-184	(MC 94 C2-S1-3-2-2-2-1-3-B-B x ICMR 312 S1-3-2-3-2-1-1-B-B)-B-34-4-1-2	388073	354177	22868	36	5074	5793	110	40	0	25
181	R-185	ICTP 8202 S1-56-1	401314	368249	22196	26	4942	5783	109	35	0	26
182	R-186	ICTP 8202 S1-25-1	388028	356485	21416	28	4617	5390	96	35	0	39
183	R-187	ICTP 8202-S1-28-1	407589	373040	23376	29	5136	5899	115	37	0	43
184	R-188	[(IPC 1268×ICMV 91059 S1-58-2-2-2-1)×AIMP 92901 S1-296-2-1-1-1-B-B]-2-2-3-1-2	437275	398377	26026	40	5397	7299	131	37	0	32
185	R-189	[(IPC 1268×ICMV 91059 S1-58-2-2-2-1)×AIMP 92901 S1-296-2-1-1-1-B-B]-2-2-3-2-3	536593	489038	31704	43	6747	8906	158	49	0	52
186	R190	[(IPC 1268×ICMV 91059 S1-58-2-2-2-1)×AIMP 92901 S1-296-2-1-1-1-B-B]-4-2-1-3-3	371021	338116	22430	34	4856	5502	95	30	0	42
187	R191	ICMS 7704-S1-126-5-2-2-5-1-3-B-B-1-17	387259	353325	23045	32	5062	5718	96	34	0	53
188	R-192	(ICMV-IS 94206-7 × (SRC II C3 S1-1-1-2 x HHVBC)-1-3-3))-B-10-1-1-5-4-1-2-6	451151	411244	26876	32	5375	7476	136	31	0	19
189	R-193	(IPC 107 ×SDMV 90031-S1-84-1-1-1-1)-1-2-3-1-1	510858	466010	30107	39	6180	8361	143	44	0	26
190	R-194	(IPC 1617 ×SDMV 90031-S1-84-1-1-1-1)-25-2-4-2-B-B	453851	414910	26152	57	5638	6956	135	38	0	35
191	R-195	HiTiP S1-7-1-2-2-1-B	297835	270760	18123	33	3954	4866	95	26	0	22
192	R-196	MRC HS-86-1-1-5-B-B-B-B-BxMRC S1-214-2-5-B-B-B-B-B-1-B	359261	325575	22738	34	5077	5732	107	36	0	38
193	R-197	{MRC S1-9-2-2-B-B-4-B-B-B-B x (ICMS 7704-S1-127-5-1 × RCB-2 Tall )-B-19-3-3-5-1}-1-3-B	391723	357233	23236	30	5096	6010	101	33	0	16
194	R-199	(MC 94 C2-S1-3-2-2-2-1-3-B-B x AIMP 92901 S1-488-2-1-1-4-B-B)-B-8-2-2	365870	332758	22424	34	4876	5668	115	36	0	41
195	R-200	(IPC 107 ×SDMV 90031-S1-84-1-1-1-1)-1-1-1-3-BxICMR 312 S1-3-2-3-2-1-1-B-1	392706	358869	22767	34	5057	5861	101	42	0	25
196	R-201	J-2290	338121	307302	21006	25	4532	5161	82	28	0	15
197	R-202	J-2467	330587	301544	19655	24	4393	4889	88	25	0	31
198	R-203	J-2340	370902	338336	22148	36	4805	5465	98	30	0	16
199	R-204	J-2454	376401	343484	22271	33	4862	5618	122	37	0	26
200	R-205	J-2405	335278	305595	19958	24	4432	5182	83	31	0	27
201	R-206	J-2500	341444	310515	20931	36	4622	5232	95	32	0	19
202	R-207	J-2524	410142	374339	24353	38	5271	6028	113	31	0	31
203	R-208	J-2536	302453	275032	18549	30	4090	4662	91	21	0	22
204	R-209	J-2540	365138	333044	21928	26	4697	5338	102	34	0	31
205	R-210	J-2507	468261	425843	28608	36	6367	7260	135	42	0	30
206	R-211	J-2549	474681	433916	27593	37	6048	6952	117	50	0	32
207	R-212	J-2552	433591	396089	25419	38	5466	6427	141	41	0	30
208	R-213	J-2538	361291	325760	23919	38	4834	6629	102	31	0	22
209	R-214	J-2555	445842	406522	26494	48	5859	6769	136	48	0	34
210	R-215	J-2526	432006	394133	25514	38	5174	7002	123	48	0	26
211	R-216	J-2525	416728	378244	25908	32	5296	7133	115	34	0	34
212	R-217	J-2433	372996	339959	22180	30	4438	6265	114	29	0	19
213	R-218	J-2479	476715	432642	29740	57	6419	7696	149	38	0	26
214	R-219	J-2482	470935	428787	28663	59	5950	7334	136	39	0	33
215	R-220	J-2510	442390	404299	26025	36	5523	6392	106	36	0	27
216	R-221	J-2495	377755	344563	22670	31	4871	5513	95	32	0	20
217	R-222	J-2523	412190	375878	24524	41	5372	6246	114	42	0	27
218	R-223	J-2517	334979	304667	20828	29	4336	5035	90	30	0	36
219	R-224	J-2480	407241	371665	24310	37	5163	5943	104	32	0	13
220	R-225	Dur-1	363007	330920	22014	19	4647	5297	110	28	0	28
221	R-226	Dur-2	423057	387769	23987	37	5208	5940	104	31	0	19
222	R-227	Dur-3	327748	296970	20883	38	4543	5200	113	33	0	32
223	R-228	Dur-4	375629	342708	22193	30	4956	5625	114	30	0	27
224	R-229	Dur-5	442767	402555	27500	42	5802	6743	124	43	0	42
225	R-230	Dur-6	409053	375182	22956	38	5028	5748	96	37	0	32
226	R-231	Dur-7	407373	372331	23942	28	5060	5903	97	31	0	19
227	R-232	Dur-8	360947	327151	22856	31	5096	5702	115	30	0	34
228	R-233	Dur-9	375633	342213	22786	31	4939	5556	104	35	0	31
229	R-234	Dur-10	473574	431661	28342	38	5718	7657	143	38	0	23
230	R-235	Dur-11	536805	489087	32288	54	6595	8608	160	55	0	42
231	R-236	Dur-12	483853	440567	29321	41	5833	7946	138	37	0	30
232	R-237	Dur-13	447698	406235	27957	39	5723	7626	128	37	0	47
233	R-238	Dur-14	425851	387580	25955	48	5417	6730	115	28	0	22
234	R-239	Dur-15	450071	409588	27437	51	5837	7009	146	38	0	35
235	R-240	Dur-16	331486	302668	19811	29	4183	4674	105	34	0	18
236	R-241	Dur-17	266861	241991	16829	21	3726	4217	76	21	0	20
237	R-242	Dur-18	351449	321015	20707	34	4455	5132	91	23	0	8
238	R-243	Dur-19	340632	311751	19742	26	4214	4807	83	23	0	14
239	R-244	RHRBI 138	338494	307544	21021	31	4578	5201	105	28	0	14
240	R-245	RHRBI 458	286247	258369	19073	25	4123	4551	93	30	0	17
241	R-246	DHLBI 846	439900	402853	25228	35	5467	6189	124	42	0	38
242	R-247	DHLBI 1013	368187	334412	22932	31	4960	5736	107	42	0	33
243	R-248	DHLBI 731	381299	348347	22266	35	4933	5592	115	32	0	21
244	R-249	DHLBI 1046	287125	261048	17894	28	3740	4335	69	20	0	9
245	R-250	K-12/1074-1-1 (F6)	468089	428584	26590	38	5857	6892	132	41	0	45
246	R-251	K-12/1074-2-1 (F6)	401599	368057	22660	31	4990	5754	106	27	0	26
247	R-252	K-12/1075-1-1 (F6)	393809	361330	21960	27	4848	5534	112	26	0	28
248	R-253	K-12/1063-1-1 (F6)	359718	327321	21937	22	4852	5490	108	23	0	35
249	R-254	K-12/1082-1-1 (F6)	481354	441436	26818	46	5886	7001	135	48	0	16
250	R-255	K-12/1082-4-1 (F6)	410906	376075	23506	36	5151	6031	107	32	0	32
251	R-256	K-12/1093-2-1 (F6)	429448	393186	24367	37	5425	6304	122	39	0	32
252	R-257	K-12/1103-1-1 (F6)	389749	355405	23096	33	5125	5969	119	32	0	30
253	R-258	K-12/1103-2-1 (F6)	452416	412764	26765	35	5870	6841	145	32	0	36
254	R-259	K-12/1003-1-1 (F6)	347667	316150	21315	27	4625	5456	101	25	0	32
255	R-260	K-12/1005-1-1 (F6)	366970	334240	22051	35	4882	5653	106	27	0	24
256	R-261	K-12/1021-1-1 (F6)	348452	315644	22184	27	4900	5586	96	33	0	18
257	R-262	K-12/1021-2-1 (F6)	358561	326373	21737	32	4818	5485	100	32	0	16
258	R-263	K-12/1035-1-1 (F6)	386201	352243	23018	42	5040	5743	99	35	0	19
259	R-264	K-12/1035-4-1 (F6)	405641	371043	23217	39	5252	5983	104	44	0	41
260	R-265	K-12/969-1-1 (F6)	327515	297903	20004	19	4414	5078	94	39	0	36
261	R-266	K-12/963-1-1 (F6)	415809	379328	24618	32	5469	6228	122	37	0	25
262	R-267	K-12/84-2-1 (F6)	408515	372666	24123	26	5363	6205	126	36	0	30
263	R-268	K-12/764-12-1 (F6)	391070	358333	22015	35	4880	5690	110	33	0	26
264	R-269	K-12/770-11-1 (F6)	378755	346661	21505	32	4819	5632	105	32	0	31
265	R-270	K-12/764-15-1 (F6)	406689	372838	22711	38	5051	5938	111	34	0	32
266	R-271	K-12/911-2-1 (F6)	402070	368677	22444	35	5011	5794	108	35	0	34
267	R-272	K-12/921-1-1 (F6)	338630	308771	20018	28	4606	5089	103	32	0	17
268	R-273	K-12/772-1-1 (F6)	394098	361027	22177	35	5001	5726	117	37	0	22
269	R-274	00497R	395901	361529	23061	35	5109	6029	120	37	0	19
270	R-275	04259R	362237	329736	21845	29	4844	5661	114	25	0	17
271	R-276	11568R	455818	417888	25424	42	5747	6584	123	36	0	26
272	R-277	11570R	411363	377397	22945	35	4974	5886	115	30	0	19
273	R-278	15235R	523981	476806	31730	37	7150	8073	168	50	0	33
274	R-279	15270R	402757	369523	22213	33	4973	5882	124	32	0	23
275	R-280	16023R	379791	346448	22435	29	5006	5755	101	36	0	19
276	R-281	16024R	385028	352347	22038	27	4845	5637	107	39	0	12
277	R-282	16025R	409430	375148	23410	33	4960	5754	111	35	0	21
278	R-283	16032R	347620	317620	19998	41	4476	5366	106	34	0	21
279	R-284	16035R	402803	369244	22781	36	4915	5741	89	31	0	34
280	R-285	16036R	467557	428359	26422	38	5813	6797	132	36	0	40
281	R-286	16027R	327349	298986	18961	37	4267	4988	103	26	0	19
282	R-287	16039R	411117	375197	24274	31	5266	6222	122	32	0	27
283	R-288	16040R	362946	332310	20693	30	4446	5378	81	32	0	24
284	R-289	HAU-Hisar-233	344092	315547	19120	27	4343	4959	81	28	0	13
285	R-290	HAU-Hisar-234	333019	301402	21527	26	4737	5229	92	30	0	24
286	R-291	HAU-Hisar-235	334160	303527	20580	29	4643	5286	94	31	0	30
287	R-292	HAU-Hisar-238	250339	228277	14660	18	3408	3898	75	19	0	16
288	R-293	HAU-Hisar-241	360796	330930	19871	27	4726	5153	85	26	0	22
289	R-294	HAU-Hisar-245	263479	237680	17590	29	3760	4334	82	20	0	16
290	R-295	HAU-Hisar-246	394596	360200	23463	32	4955	5811	129	35	0	29
291	R-295	HAU-Hisar-246	423325	386511	24859	43	5467	6316	131	33	0	35
292	R-296	HAU-Hisar-271	285379	260307	16753	22	3842	4377	78	20	0	20
293	R-297	HAU-Hisar-272	411672	378509	22076	31	5058	5882	123	30	0	37
294	R-298	HAU-Hisar-276	298153	271731	17763	26	4005	4521	91	26	0	10
295	R-299	HAU-Hisar-278	337539	307626	20094	35	4488	5186	99	33	0	22
296	R-300	HAU-Hisar-1158-1187	395140	361343	22819	33	5050	5763	111	40	0	19
297	R-301	HAU-Hisar-1188-1202	343523	312530	20935	26	4619	5303	95	31	0	16
298	R-302	HAU-Hisar-1203-1212	442248	403120	26203	36	5951	6788	136	37	0	23
299	R-303	HAU-Hisar-1243-1250	371343	338851	21823	35	4956	5585	97	31	0	35
300	R-304	HAU-Hisar-1299-1306	431261	393349	25516	36	5741	6487	113	36	0	17
301	R-305	HAU-Hisar-1307-1314	333392	302805	20597	25	4658	5207	89	34	0	23
302	R-306	HAU-Hisar-1315-1322	424684	386994	25256	36	5738	6516	123	34	0	13
303	R-307	HAU-Hisar-1335-1339	413073	378491	23393	35	5120	5917	99	31	0	13
304	R-308	HAU-Hisar-1379-1380	533333	487028	31220	35	7047	7843	150	38	0	28
305	R-309	HAU-Hisar-1381-1382	355383	323102	21706	32	4786	5634	111	33	0	21
306	R-310	HAU-Hisar-1383-1384	421490	383970	25288	33	5540	6504	141	39	0	25
307	R-311	HAU-Hisar-1385-1386	378144	344059	22951	37	5069	5911	107	40	0	30
308	R-312	HAU-Hisar-1387-1388	328309	296869	21313	24	4669	5330	90	32	0	18
309	R-315	HAU-Hisar-1427-1428	307321	278959	19039	25	4264	4912	100	35	0	13
310	R-316	HAU-Hisar-12-0044	494956	449640	30654	46	6808	7657	141	53	0	43
311	R-320	HAU-Hisar-12-0084	268496	244717	16180	29	3468	4008	80	26	0	12
312	R-321	HAU-Hisar-12-0092	214350	195496	12551	11	2956	3266	60	20	0	10
313	R-322	HAU-Hisar-12-0112	313634	286233	18424	29	4105	4764	74	30	0	25
314	R-324	HAU-Hisar-12-0153	259116	235730	16007	21	3444	3831	67	24	0	8
315	R-326	HAU-Hisar-12-0246	221496	199162	15227	25	3326	3684	65	20	0	13
316	R-328	HAU-Hisar-12-0327	378486	345366	22493	26	4856	5642	100	28	0	25
317	R-329	HAU-Hisar-12-0332	404630	369860	23599	42	5171	5877	96	29	0	44
318	R-330	HAU-Hisar-12-0335	269443	242883	18206	28	3913	4343	91	21	0	42
319	R-332	HAU-Hisar-12-0351	297314	269286	18892	24	4243	4780	89	26	0	26
320	R-342	H77/833-2	402460	368082	23210	37	5137	5891	117	34	0	48
321	B-1	Togo-11-5-2 selection	339936	307953	21499	32	4336	6002	110	26	0	22
322	B-2	[(81B x SRL 53-1) x 843B]-30-2-B	219475	198433	14297	30	3099	3558	66	14	0	22
323	B3	[843B x (GNS x SS-48-40-4)-1-9-8]-30-B-B-1	348297	316070	21691	39	4917	5447	115	35	0	17
324	B4	(26B x 81B)-4-1-2	270690	244893	17347	27	3842	4479	89	22	0	9
325	B5	[843B x (Boudama-481 x Ankoutess-2)-4]-2-B	252163	227025	17110	27	3642	4266	85	22	0	14
326	B-7	[843B x (J 1623 x 3/4 EB-96-1-10)]-5-2	289006	260642	19118	30	3704	5423	84	23	0	18
327	B-8	(81B x 843B)-11-1-1-B	260683	234161	17820	22	3442	5151	79	20	0	12
328	B-9	(843B x 81B)-30-1-1	356792	323887	22231	38	4586	5945	108	26	0	29
329	B-10	(843B x ICMPS 1500-7-4-1-6)-23-1-B-1-4	392879	355940	24806	50	5300	6676	112	33	0	38
330	B-11	[ICMPES 34 x (843B x ICMPES 34)]-155-4-2	324107	294481	20138	30	4388	4962	88	38	0	18
331	B-12	[843B x (ICMPS 500-4-4-3 x ICMPS 1800-3-1-2-C3-4)]-7-1-3	317373	287698	19963	27	4457	5117	100	28	0	17
332	B-14	[(81B x SRL 53-1) x 843B]-30-1-1	243829	219189	16641	25	3773	4116	76	20	0	11
333	B-15	(26B x 834B)-11-2-B-B	289961	262596	18490	29	4049	4709	80	27	0	19
334	B-16	(843B x ICMPS 900-9-3-8-2)-21-8-4	303848	275892	19021	28	4173	4643	85	19	0	13
335	B-17	{(ICMB 89111 x ICMB 88002) x [{(81B x SRL 53-1) x 843B}-3-5-2-1-16 x IP 9402-2-1-1-4]}-31	262409	238867	15984	23	3504	3975	69	20	0	33
336	B-18	(843B x Togo plot# 26-1)-27-B	338992	309424	19907	33	4444	5083	109	28	0	36
337	B-19	(843B x 405B)-4-B	317600	288021	20238	30	4311	4906	98	26	0	30
338	B-20	[{843B x (GNS x SS-48-40-4)-1-9-8}-30-B-B-1 x {843B x (843B x 700651)-11-1-2-B}]-39-B	222361	200397	14810	25	3268	3786	72	17	0	14
339	B-21	[{843B x (GNS x SS-48-40-4)-29-7-4-B} x (843B x ICMPES 29)-23-2-3]-16-B	198218	175028	15791	27	3511	3789	61	18	0	7
340	B-22	[{(B282 x S10B-38)-35 x Togo-29-2-2}-53 x {843B x {843B x (B 282 x 3/4 EB-100)-11-9-2}}]-60-29-1	333925	304759	19848	28	4250	4934	87	34	0	15
341	B23	(81-1164 DB/85-1856 LR-16-B x 843DMR1)-14-6-3	223064	200192	15689	29	3351	3731	66	20	0	14
342	B-24	DMR1 S2-96-2-3-4	233511	209472	16364	27	3568	4017	68	16	0	21
343	B-26	[{26B x (81B x SRL 50-1)}-1-1-2 x 852B]-69-1-1	351750	319177	21912	30	4871	5643	101	35	0	19
344	B-27	[{{843B x (843B x 700651)-11-1-2-B} x 1163B} x (ICMB 89111 x ICMB 88005)]-5-2-2	331116	298647	21824	33	4979	5527	106	32	0	32
345	B28	(SPF3/S91-327 x SPF3/S91-5)-6-2-3	349857	317830	21778	36	4685	5427	95	26	0	20
346	B-29	HTBC HS-48-B-1-1-1-1	334136	300792	22393	32	4419	6387	103	35	0	25
347	B-30	[(ICMB 88006 x ICMB 88005) x (ICMB 89111 x ICMB 88004)]-28-2-B	356368	323558	21888	29	4367	6396	124	28	0	22
348	B-31	ICMB 97333	265686	237998	18524	29	3645	5395	88	22	0	15
349	B-32	DMR1 S2-133-1-2-4-B	294359	263841	20500	30	4002	5898	86	19	0	17
350	B-33	ARD-288-1-10-1-2 (RM)-5	333008	301735	20950	39	4525	5651	102	26	0	20
351	B-34	(843B x ICTP 8202-161-5)-19-2-1-B-B-2	291566	264106	18480	37	3905	4946	97	24	0	29
352	B-35	(BSECBPT/91-40 x SPF3/S91-529)-12-1-1-5	323800	294243	20092	25	4265	5080	96	27	0	28
353	B-36	{[(81B x SRL 53-1) x 843B]-3-5-2 x (843B x 834B)-25-B-B-1}-84-5-B-B	270651	245535	17030	26	3725	4268	77	20	0	30
354	B-37	(ICMB 89111 x IPC 1466)-21-1-3-6-B-5	348577	317123	21379	29	4545	5395	108	28	0	30
355	B-38	[(F4FC 1498-1-1-3 x J 104)-11-2-1-1]-7-3-1-B	398777	360988	25337	33	5765	6536	110	36	0	28
356	B-39	(843B x ICTP 8202-161-5)-17-1-2-B-1	332321	301733	20769	30	4491	5203	98	29	0	32
357	B40	(BSECBPT/91-40 x SPF3/S91-94)-3-1-1-2	384840	352461	21886	29	4705	5631	105	36	0	13
358	B-41	[(84-3869/85-4414)-8-B x 843DMR1]-1-3-2-B	284372	257747	17937	25	4053	4525	80	23	0	18
359	B-42	(SPF3/S91-327 x SPF3/S91-5)-6-2-2	299331	272052	18528	29	3989	4648	80	24	0	19
360	B-43	(BSECBPT/91-38 x SPF3/S91-529)-10-1-7	196354	178481	12015	19	2645	3129	56	15	0	6
361	B-44	(BSECBPT/91-38 x SPF3/S91-529)-10-1-5-2	292291	264516	18900	19	4009	4747	86	23	0	9
362	B-45	(BSECBPT/91-40 x SPF3/S91-3)-1-2-2-4	402808	369706	22254	26	4926	5789	108	32	0	33
363	B-46	{[(81B x SRL 53-1) x 843B]-3-5-2 x (843B x 834B)-25-B-B-1}-84-6-B-B	268302	243126	17081	26	3749	4246	79	21	0	26
364	B-47	(BSECBPT/91-40 x SPF3/S91-529)-12-1-1-7-1	338196	307658	20599	33	4482	5310	103	29	0	18
365	B-48	(SPF3/S91-544 x SPF3/S91-5)-5-1-2-1	295980	268560	18596	24	4038	4664	96	20	0	18
366	B-49	HHVBC S1-16-6-3-5-2-B	393472	360977	21864	36	4834	5650	114	29	0	32
367	B-50	[(ICMB 89111 x ICMB 88002) x {(81B x SRL 53-1) x 843B}-3+]-31	239874	217154	15455	18	2962	4236	64	19	0	34
368	B-51	[IPC 1598 x (843B x DSA 105B)]-51-3-B-B	313868	283150	20698	26	4136	5770	93	22	0	27
369	B-52	(ICMB 89111 x 863B)-65-8-B-B	347993	315169	21955	29	4386	6347	110	30	0	33
370	B-53	[{843B x (B 816 x 3/4 EB-105-6-1)-3-3}-15-B-4-1]-12-2-4-1	372176	337490	23481	27	4617	6456	103	34	0	32
371	B-54	[(ICMB 89111 x ICMB 88004) x (ICMB 88006 x IP 9402)-2-1-1-4]-102-B-1	322803	294948	18841	28	4086	4813	102	23	0	38
372	B-55	{[(81B x SRL-53-1) x 843B]-3-5-3 x [(843B x 111B)-10-1-2-2]}-226-B-2-B-B-B	276257	251303	16682	38	3629	4523	84	14	0	16
373	B56	[(ICMB 89111 x ICMB 88004) x (ICMB 88006 x ICMB 88005)-2-1-1-4]-101-B-3	308509	279353	19845	34	4279	4905	97	27	0	31
374	B-57	(BSECBPT/91-39 x SPF3/S91-116)-15-2-1-2	327436	296600	20855	41	4340	5486	93	32	0	11
375	B-58	(BSECBPT/91-38 x SPF3/S91-529)-2-1-B-2	330651	301883	19420	28	4196	5027	89	29	0	21
376	B-59	ICMV 87901-175-2-3-2-B-1	352819	322096	20798	31	4516	5279	100	32	0	33
377	B-60	(ICMB 89111 x IP 9554-9)-4-2-2	212808	189615	15795	17	3472	3865	66	12	0	34
378	B-61	690-93B	274985	247485	18785	26	4004	4584	94	26	0	19
379	B-62	(843B x ICTP 8202-161-5)-17-1-3-B-2	357977	323983	23097	32	4943	5814	108	30	0	30
380	B-63	(SPF3/S91-933 x SPF3/S91-3)-8-1-1-B	408495	372891	23894	27	5373	6184	114	36	0	24
381	B-64	[(ICMB 88006 x ICMB 88005) x (ICMB 89111 x ICMB 88005)]-1-1-3-B-9	244960	222214	15287	22	3420	3939	74	17	0	13
382	B-65	(843B x EEBC S1-407)-12-3-B	169001	152085	11363	17	2544	2943	54	14	0	19
383	B-66	(ICMB 96111 x 4026-1-6-B)-4-2-1-1	213082	190130	15435	26	3477	3932	76	19	0	13
384	B-67	(D2BLN/95-103 x EEBC C1-3)-6-B-B	208162	188797	13161	17	2908	3216	75	18	0	30
385	B-68	[D2BLN/95-214 x (ICMB 96333 x HHVBC)]-11-B-2	245934	221010	16984	23	3659	4189	77	22	0	30
386	B-69	(SRC II C3 S1-19-3-2 x HHVBC)-17-3-1-3	304953	278464	17889	25	3927	4554	84	29	0	19
387	B-70	[(843B x ICTP 8202-161-5)-20-3-B-B-3 x B-bulk]-2-B-1-3	300837	273403	18531	29	4134	4656	82	27	0	25
388	B-71	(EBC-S1-40-2-2-1 x B-bulk)-25-B-B	253134	229269	16120	14	3568	4087	73	20	0	17
389	B-72	[{(ICMB 89111 x ICMB 88004) x (ICMB 88006x ICMB 88005)-2-1-1-4}-101 x B-bulk]-5-B-B	256622	229318	18477	25	3480	5248	82	27	0	35
390	B-73	(ICMR 312 S1-8-3-3-B x HHVBC)-9-4-1-1	390632	355259	23932	29	4550	6746	111	32	0	27
391	B-74	[(BSECBPT/91-39 x SPF3/S91-116)-15-2-1-4-4 x B-bulk]-1-B-4-1	269723	242052	18576	27	3518	5463	81	24	0	18
392	B-75	[(BSECBPT/91-40 x SPF3/S91-3)-1-2-2-3 x B-bulk]-2-B-1-1	369627	335921	22611	32	4501	6436	110	36	0	20
393	B-76	(D2BLN/95-98 x EEBC C1-1)-7-B-B	387160	350393	24846	53	5163	6573	127	32	0	27
394	B-77	(SRC II C3 S1-1-1-2 x HHVBC)-5-1-1-2	507370	462464	30156	58	6512	7989	177	42	0	28
395	B-78	(HTBLN/95-98 x ICMB 89111)-1-B-B-1	193117	172730	13920	19	2994	3386	75	17	0	24
396	B-79	(9035/S92-B-3 x B-line bulk)-5-B-B	317800	287024	20920	28	4508	5224	85	33	0	22
397	B80	EEBC S1-407-1-B-B-B-B-1	370590	337012	22740	27	4870	5807	130	39	0	35
398	B-81	[{{{843B x (843B x 700651)-11-1-2-B} x 1163B} x ICMB 89111x ICMB 88005)}-27+ x B-bulk]-3-B-B-10	267949	240791	18394	26	3994	4657	79	22	0	14
399	B-82	(ICMB 96333 x HHVBC-2-D2-HS-259-2)-4-B	333272	303140	20423	28	4486	5084	88	34	0	11
400	B-83	(ICMB 96111 x 4038-4-2-B)-2-1-5-4	237256	212241	16791	20	3805	4307	87	21	0	16
401	B-84	(D2BLN/95-262 x EEBC C1-3)-12-B-1-B-B-4	306322	278246	18979	30	4241	4740	91	19	0	24
402	B-85	[ICMB 97444 x (D2BLN/95-98 x EEBC C1-1)-7-B-B]-34-2-4-B-B	233493	207427	17603	22	3914	4424	85	29	0	11
403	B-86	[(MC 94 S1-81-1-B x HHVBC)-4-4-1 x (MC 94 S1-81-1-B x HHVBC)-4-2-4]-7-1-1-B	301041	272350	19514	24	4223	4844	80	29	0	23
404	B-87	[(843B x ICTP 8202-161-5)-20-3-B-B-3 x B-bulk]-2-B-1	269618	243681	17689	21	3798	4346	79	27	0	23
405	B-88	[ARD-288-1-10-1-2 (RM)-3 x B-bulk]-14-B-1-1	278105	251953	17696	20	3830	4527	84	20	0	25
406	B-89	{ICMB 99555 x [(78-7088/3/SER3 AD//B282/(3/4 EB) x PBLN/S95-359)-19-5-B-B]}-13-2-B-B-B-B	332459	302595	20212	25	4371	5154	86	33	0	17
407	B-90	[HTBLN/95-98 x (SPF3/S91-544 x SPF3/S91-5)-5-1-2]-3-B-B-1-B-1-B	256353	233176	15894	14	3412	3800	81	13	0	37
408	B-91	(HTBC 48-B-1-1-1-5 x B-bulk)-25-1-B-B	197155	176888	13768	18	3042	3365	68	21	0	15
409	B-92	(DMR 133 x HTBC 48-B-1-1-1-5)-4	185271	165263	13639	18	3016	3260	60	24	0	9
410	B-93	[78-7088/3/SER3 AD//B282/(3/4)EB x PBLN/S95-359]-19-2-B-1-B-B-3	341250	311100	20261	23	4003	5743	101	33	0	14
411	B-94	[ICMB 97444 x (843B x 405B)-4]-1-2-B-B-B	240425	215433	16901	17	3315	4687	68	23	0	19
412	B-95	HHVBC II D2 HS-410-1-2-4-1-3-B-2-2-3-2	449628	406028	29278	36	5933	8202	130	39	0	18
413	B-96	(ICMB 96555 x IP 10437)-2-4-2-B-6-1	399847	363590	24229	41	4857	7002	125	28	0	25
414	B-97	[(D2BLN/95-93 x SPF1/K95-3213-20)-10 x (91777B x HHVBC)]-7-B-1-B-B-4-B-1	324021	290884	22252	43	4720	5988	124	33	0	23
415	B-99	(SRC II C3 S1-19-3-2 x HHVBC)-27-2-2-1-2-2	462514	423261	26342	58	5572	7129	136	35	0	19
416	B-100	[ICMB 99555 x {78-7088/3/SER3 AD//B282/(3/4)EB x PBLN/S95-359}-10-2-B-2]-19-2-B-B-B-B	304542	274758	20122	30	4448	5086	95	29	0	26
417	B-101	[78-7088/3/SER3 AD//B282/(3/4)EB x PBLN/S95-359]-7-4-B-B-2-B-B	409807	372024	25587	37	5513	6526	113	39	0	32
418	B-102	[ICMB 99555 x {78-7088/3/SER3 AD//B282/(3/4)EB x PBLN/S95-359}-10-2-B-2]-18-3-B-B-B-B	372810	339049	22876	34	4908	5823	107	35	0	22
419	B103	[(SRC II C3 S1-103-1-1 x HHVBC)-20 x (81B x ICMP 451)-5-4-2-3]-5-2-1-B-B-3-B	325884	295289	20718	37	4534	5192	102	30	0	18
420	B-104	EEDBC S1-465-3-2-5-5	314397	284174	20356	32	4528	5200	101	31	0	25
421	B105	[(ICMB 95111 x 9035/S92-B-3)-17-1-B-B-B-B	373545	341330	22056	32	4633	5387	107	25	0	25
422	B-106	(ICMB 95444 x ICMB 94555)-18-3-B-4-2	167295	149981	11829	22	2585	2817	57	16	0	12
423	B-107	NC D2 S1-2-2-2-3-2-B-2	231840	206978	16772	23	3760	4235	73	26	0	27
424	B-108	(81B x 4025-3-2-B)-8-1-B	316904	286812	20301	27	4458	5215	90	26	0	25
425	B-109	[ICMB 97444 x (843B x 405B)-4]-1 -2-B-B-B-B	270342	242976	18549	33	4091	4607	79	20	0	13
426	B110	(ICMR 312 S1-4-3-3-B x HHVBC)-3-2-1-2-2-2	372100	339863	21929	40	4662	5477	112	31	0	14
427	B-111	(ICMB 95444 x ICMB 94555)-18-3-B-4-2	178983	160151	12605	23	2882	3263	54	14	0	9
428	B-112	[ICMB 97444 x (843B x EEBC S1-407)-12-4-B-B]-6-1-B-B-B-B	165224	148073	11739	20	2519	2817	46	18	0	8
429	B-113	(ICMB 01666 x ICMB 01222)-27-3-B-3	322510	294484	18959	29	4157	4799	78	24	0	20
430	B114	NC D2 S1-17-2-1-1-2-2-B-4	290011	263733	17865	23	3865	4464	69	24	0	32
431	B-115	[EBC-GEN-S1-40-2-2-1 x B-bulk]-19-B-B-2-B-B-3	236800	211642	17103	27	3736	4220	70	20	0	18
432	B-116	(ICMB 95444 x ICMB 93333)-24-2-B-2-B	380736	348165	22045	32	4800	5561	119	32	0	18
433	B-117	[ICMB 99555 x {78-7088/3/SER3 AD//B282/(3/4)EB x PBLN/S95-359}-10-2-B-2]-8-1-B-2-B-B	331276	301022	20334	26	4446	5331	95	32	0	10
434	B-118	[(MC 94 S1-81-1-B x HHVBC)-4-4-1 x (MC 94 S1-81-1-B x HHVBC)-4-2-4]-10-3-1-B-1	308252	277358	20807	30	4066	5894	90	28	0	21
435	B-119	(MC 94 S1-34-1-B x HHVBC)-16-2-1-4-2-B	328819	300797	18814	36	4217	4864	88	27	0	24
436	B-120	(D2BLN/95-103 x EEBC C1-3)-6-B-4-B-2-1	340459	308689	21176	34	4327	6124	99	34	0	24
437	B-121	(DMR 133 x HTBC 48-B-1-1-1-5)-9-1-B-B-1	179836	160711	12661	16	2669	3714	57	21	0	13
438	B-122	[(D2BLN/95-93 x SPF1/K95-3213-20)-10 x (91777B x HHVBC)]-7-B-1-B-B-2-B	292515	263195	19584	23	3940	5676	92	26	0	21
439	B-123	(EBC-Gen-S1-40-2-2-1 x B-bulk)-7-1-B-B-B-B	348003	312454	23957	55	5129	6299	112	27	0	30
440	B-124	(9035/S92-B-3 x B-bulk)-7-B-2-B-B-B-B	251058	223422	18605	40	4006	4900	93	27	0	35
441	B-125	MC 94 C2-S1-3-1-3-3-1-1-2-B-B	379974	345785	23084	28	5073	5882	118	35	0	31
442	B-126	[HHV-S1-24-3-B-3-2 x (ICMB 91777 x HHVBC)]-5-B-1-1-B-B-B	320394	291071	19816	26	4297	5093	88	26	0	23
443	B127	IC-CZBC-C0-1-6-3-3-B	356611	324319	21783	27	4797	5570	98	30	0	13
444	B-128	IC-CZBC-CO-60-3-1-B-B	176485	159533	11423	13	2573	2885	53	13	0	8
445	B-129	(ICMB 93333 x ICMB 01222)-11-1-B-7-2	301247	274120	18237	22	4117	4656	88	24	0	17
446	B130	(ICMB 01666 x ICMB 01222)-49-1-2-4-B	338433	308628	20324	31	4400	4986	77	29	0	42
447	B-131	(ICMB 99555 x ICMB 00555)-5-4-3-B-B-3	278502	252077	17838	28	3938	4540	75	25	0	19
448	B-132	[(843B x ICTP 8202-161-5)-20-3-B-B-3 x B-bulk]-2-B-2-B-1-3	338332	307950	20589	35	4510	5146	108	33	0	39
449	B133	[ICMB 99555 x {78-7088/3/SER3 AD//B282/(3/4)EB x PBLN/S95-359}-10-2-B-2]-12-3-B-B-B-B	413952	373946	27165	40	5882	6771	131	42	0	25
450	B-134	(ICMB 01666 x ICMB 01222)-29-2-B-5-1-2	298912	272532	17823	30	3938	4528	76	28	0	43
451	B135	[HHV-S1-24-3-B-3-2 x (ICMB 96333 x HHVBC)]-19-B-1-3-B-B-B-B	343381	314385	19619	25	4280	4981	87	24	0	20
452	B-136	(ICMB 97444 x 9035/S92-B-3)-7-1-1-B-B-3-B-B	226078	202026	16192	27	3648	4096	78	21	0	10
453	B-137	[ICMB 96111 x 4017-2-1-B)-7-2-3 x (SRC II C3 S1-19-3-2 x HHVBC)-17-3]-1-3-4-1-1-B	212497	187836	16845	25	3628	4067	79	25	0	8
454	B-138	[ICMB 95111 x (D2BLN/95-107 x EEBC C1-1)-6-B]-24-4-1-B-B-B-B-11-1] x B-bulk (3981-3989/S06 G1)}-2-3-1-B	373151	339829	22398	34	4860	5883	138	38	0	29
455	B139	NC D2 BC7F4-12-1-2-3-1-4-3-B-B	279433	251003	19335	27	4155	4825	87	27	0	26
456	B-140	(SRC II C3 S1-19-3-2 x HHVBC)-12-4-1-3-2-1-B-2-B-4-B-B	388904	357288	21235	31	4655	5575	108	38	0	26
457	B-141	[(ICMB 95555 x ICMB 94333)-8-2-1-B-B-9-1 x B-bulk (3981-4011/S06 G1)]-2-3-4-B	270996	244903	17580	24	3897	4507	83	25	0	23
458	B-142	[EEDBC S1-452-3-1-2-3-B-B-B-1 x B-bulk (3981-3989/S06 G1)]-4-2-4-B	320971	290786	20500	33	4411	5133	105	35	0	32
459	B-143	{[(843B x ICTP 8202-161-5)-20-3-B-B-3 x B-bulk]-2-B-1-2-2-B-B-B-11-1 x B-bulk (3981-4011/S06 G1)}-3-2-4-4	339943	310442	19855	20	4351	5170	106	34	0	35
460	B144	(ICMB 04888 x ICMB 00444)-7-1-3-2	325704	296913	19577	34	4237	4844	96	24	0	21
461	B-145	(HHVDBC HS-246-1-2-1-2 x ICMB 98444)-4-3-1-2	384592	349574	23397	38	4655	6818	123	30	0	43
462	B-146	{HHVDBC HS-10-1-2-1-1-4 x [ICMB 99555 x {78-7088/3/SER3 AD//B282/(3/4)EB x PBLN/S95-359}-19-5-B-B]-13-2-B-B-B}-22-1-4-2-2	363203	329640	22448	31	4537	6422	110	35	0	20
463	B-147	{HHVDBC HS-10-1-2-1-1-4 x [ICMB 99555 x {78-7088/3/SER3 AD//B282/(3/4)EB x PBLN/S95-359}-19-5-B-B]-13-2-B-B-B}-22-3-2-2-1	374533	339615	23338	34	4663	6762	103	34	0	16
464	B-148	[(81B x 4017-6-1-1)-3-1-3-3-1-1-B-B x ICMB 04111]-89-2-3-4	263877	236026	18640	29	3696	5394	84	25	0	17
465	B-149	{(MC 94 S1-81-1-B x HHVBC)-4-4-1 x (MC 94 S1-81-1-B x HHVBC)-4-2-4-10-3-1--B-B-B x ICMB 02777}-24-3-2	336126	302007	22998	47	4866	6092	108	33	0	25
466	B-150	[ICMB 97444 x (D2BLN/95-98 x EEBC C1-1)-7-B-B]-34-2-4-B-B-B-5-B-B	282599	251196	21212	37	4496	5546	100	31	0	19
467	B-151	(ICMB 89111 x 863B)-58-2-B-2-B-B	289128	262202	18150	26	4014	4652	91	26	0	33
468	B-152	[(DMR 133 x HTBC 48-B-1-1-1-5)-19-2-B-B x ICMB 04111]-145-6-2-4	224903	203223	14646	21	3276	3653	78	19	0	13
469	B-153	[(DMR 133 x HTBC 48-B-1-1-1-5)-19-2-B-B x ICMB 04111]-149-5-2-2	259111	234348	16718	24	3754	4176	88	19	0	16
470	B-154	(SRC II C3 S1-19-3-2 x HHVBC)-12-4-1-3-2-1-B-5-B-3-B-B	380629	349028	21317	40	4651	5476	108	37	0	28
471	B-155	{(MC 94 S1-34-1-B x HHVBC)-16-2-1-1-1-1-B-B-5 x (MC 94 S1-34-1-B x HHVBC)-10-4-1-2-1-B-B-1-30-2-4-3-3	3210	2872	236	0	56	46	0	0	0	0
472	B-156	BxB early maintainer (Iso F2 bulk)-85-3-2 x MRC HS-179-1-1-2-B-B-B-B-B	237118	213733	15796	17	3509	3992	62	21	0	12
473	B-157	{(MC 94 S1-81-1-B x HHVBC)-4-4-1 x (MC 94 S1-81-1-B x HHVBC)-4-2-4-10-3-1-B-B-B-2	288971	260864	19063	23	4183	4737	88	28	0	15
474	B-158	[(ICMB 96555 x IP 10437)-3-4-1-2-3x{(96555B x LaGrap C2 S1-32-1)-10}xIP 14758-2-1]-2-B-1-3-1-3	300270	272732	18523	25	4172	4710	101	25	0	18
475	B-159	(ICMB 96555 x IP 10437)-3-4-1-2-2-1-B-3-B-2-B-B	328747	299114	19940	20	4457	5116	98	31	0	29
476	B-160	EBC (G-5)-56-1-B	234737	211424	15720	23	3487	4008	76	20	0	21
477	B-161	[(843B x ICMPS 900-9-3-2-2)-41-2-5-5 S2-34-1-2-3 x B-bulk]-8-B-B-1-B-B-B-2-2	431896	391598	27296	32	5933	6880	134	43	0	20
478	B-162	[(81B x 4017-6-1-1)-3-1-3-3-1-1-B-B x ICMB 04111]-86-4-4	250089	224036	17594	19	3973	4379	74	24	0	10
479	B-163	[{(ICMB 96555 x IP 10437)-9-B-B-B-B-B-B x IP 14758-2-2}-19-1-B x (ICMB 96555 x IP 10437)-3-4-1-2-2-1-B-2-B-3]-3-3-2-1-1	315885	286999	19518	32	4306	4925	108	27	0	30
480	B-164	{[(MC 94 S1-81-1-B x HHVBC)-4-4-1 x (MC 94 S1-81-1-B x HHVBC)-4-2-4-7-1-1-B-2] x (ICMR 312 S1-1-5-2-B x HHVBC)-10-2-1-2}-30-2-4-1	314313	284523	20307	30	4363	4999	96	25	0	30
481	B-165	{(MC 94 S1-81-1-B x HHVBC)-4-4-1 x (MC 94 S1-81-1-B x HHVBC)-4-2-4-7-1-1-B-35 x (ICMR 312 S1-1-5-2-B x HHVBC)-10-2-1-2-B-B-B}-5-1-1-2	523023	474889	32596	45	6509	8827	155	38	0	36
482	B-166	[(MC 94 S1-34-1-B x HHVBC)-10-4-3-2-2-B-B-2 x (ICMR 312 S1-1-5-3-B x HHVBC)-7-1-1-1-B-B-B]-21-B-1-2	282500	254353	18941	28	3767	5323	85	21	0	18
483	B-167	{(MC 94 S1-34-1-B x HHVBC)-16-2-1-1-1-1-B-B-3 x (SRC II C3 S1-19-3-2 x HHVBC)-5-3-1-1-B-B-B}-29-2-1-3-3-5-3-1	393225	357292	24184	41	4778	6833	99	32	0	34
484	B-168	{(MC 94 S1-34-1-B x HHVBC)-12-1-2-2-2-B-1-B-B x [ICMB 95111 x (D2BLN/95-107 x EEBC C1-1)-6-B]-24-4-1-B-B-B-B}-4-2-2-4	278900	251702	18323	33	3642	5124	82	20	0	26
485	B169	[(MC 94 S1-34-1-B x HHVBC)-16-1-3-1-2-2-B-B-2-B-B x ICMB 98222]-1-3-1-1	350795	321701	19713	24	4330	4936	83	28	0	20
486	B-170	(HTBLN/95-98 x ICMB 89111)-3-B-B-3-B-B-B-B-B	405017	365176	26892	49	5619	7163	128	37	0	47
487	B-171	(ICMB 96555 x IP 10437)-3-4-1-2-6x{(96555B x LaGrap C2 S1-32-1)-10}xIP 14758-2-1]-1-2-4-2-3-2	407500	368963	25965	57	5399	6964	146	34	0	28
488	B-172	(SRC II C3 S1-19-3-2 x HHVBC)-3-5-1-1-2-B	348474	318022	20808	29	4437	5096	85	22	0	25
489	B-173	(EEDBC S1-704-1-1-1-3-B-B-1xEEBC 407 progenies bulk)-7-3-1 x NCD2S1-2-2-2-2-1-9-B-B-14-3	339602	307709	21688	35	4625	5449	95	34	0	33
490	B-174	{(MC 94 S1-81-1-B x HHVBC)-4-4-1 x (MC 94 S1-81-1-B x HHVBC)-4-2-4-10-3-1-B-B-B-2	343041	313532	20067	29	4379	4947	94	20	0	27
491	B-175	(B x B) F2 S1-109-2-3-3-1-1-4	358742	327288	21557	23	4523	5273	83	27	0	32
492	B-176	(B x B) F2 S1-109-2-3-3-1-4-2	273690	247850	17522	25	3797	4413	76	24	0	17
493	B-177	(ICMB 01888 x ICMB 01222)-4-2-B-2-B-B-1	316580	287868	19454	26	4255	4877	92	25	0	17
494	B-178	(ICMB 04888 x ICMB 98222)-1-2-2-1	332312	302175	20526	28	4414	5064	90	30	0	15
495	B-179	(ICMB 93333 x ICMB 01222)-11-2-1-B-B	329461	299601	20334	31	4360	5035	85	27	0	12
496	B-180	(ICMB 93333 x ICMB 01222)-11-2-2-2-B-2-6	300877	272030	19625	23	4240	4859	82	28	0	10
497	B-181	(ICMB 93333 x ICMB 01222)-20-2-B-5-B-1-B	330709	300572	20280	39	4523	5172	114	28	0	19
498	B-182	(ICMB 93333 x ICMB 01222)-20-2-B-5-B-4-B	265925	239800	17748	27	3845	4414	83	18	0	10
499	B-183	(ICMB 94333 x ICMB 01222)-47-1-B-B-B	276837	249664	18294	21	4080	4691	81	25	0	19
500	B-184	[{(ICMB 96555 x IP 10437)-9-B-B-B-B-B-B x IP 14758-2-2}-19-1-B x (ICMB 96555 x IP 10437)-3-4-1-2-2-1-B-2-B-3]-1-1-1-1-1	260313	235585	16666	28	3755	4196	83	27	0	27
501	B-185	[ICMB 97444 x (SPF3/S91-544 x (SPF3/91-5)-5-1-2-1)-5-1-B-B-B-B x ICMB 00444-4-3-1-3	261471	235987	17150	33	3786	4424	90	25	0	24
502	B-186	{NC D2 S1-1-2-1-2-3-1-B x [ICMB 95111 x (ICMB 94555 x D2BLN/95-75)-6-2-B-B]-47-2-1-B-B}-1-1-3-3	350712	317272	22382	36	4387	6506	110	34	0	15
503	B-187	IC-CZBC-C0-60-3-1-2-3 R5-3-B-B	392548	355810	24714	48	4847	7005	119	30	0	25
504	B-188	([ICMB 95111 x (ICMB 96555 x IP 10437)-3]-7-2-1-B-2-15-1] x B-bulk (3981-3989/S06 G1)}-3-2-4-B x HHVDBC HS-155-1-1-1-2-1-1-B)-3-1-5-3	411507	373071	25870	38	5166	7243	117	30	0	28
505	B-189	([ICMB 95111 x (ICMB 96555 x IP 10437)-3]-7-2-1-B-2-15-1] x B-bulk (3981-3989/S06 G1)}-3-2-4-B x HHVDBC HS-155-1-1-1-2-1-1-B)-3-3-1-3	411276	373561	25361	37	5032	7166	115	33	0	29
506	B-190	(ICMB 04888 x HHVDBC HS-10-1-2-1-1-1-2-B)-12-3-6-4-4	367543	331051	24521	51	5272	6533	103	42	0	30
507	B-191	(ICMB 04888 x HHVDBC HS-10-1-2-1-1-1-2-B)-2-1-3-1	389445	352420	24874	49	5292	6666	129	34	0	19
508	B192	(ICMB 04888 x HHVDBC HS-10-1-2-1-1-1-2-B)-2-1-4-3	298601	268483	20307	28	4571	5117	92	28	0	25
509	B-193	{[78-7088/3/SER3 AD//B282/(3/4)EB x PBLN/S95-359]-7-4-B-B-2-B-B x HHVDBC HS-10-1-2-1-1-4-1-2}-28-2-4-6	334127	304015	20456	32	4460	5063	95	34	0	28
510	B-194	(ICMB 03111 x [(MC 94 S1-34-1-B x HHVBC)-10-4-3-2-2-B-B-2 x (ICMR 312 S1-1-5-3-B x HHVBC)-7-1-1-1-B-B-B]-21-B-1-4-1)-18-2-1-2	245529	221277	16581	14	3581	3999	68	22	0	13
511	B-195	(ICMB 03111 x [(MC 94 S1-34-1-B x HHVBC)-10-4-3-2-2-B-B-2 x (ICMR 312 S1-1-5-3-B x HHVBC)-7-1-1-1-B-B-B]-21-B-1-4-1)-6-1-3-1	267821	242387	17235	22	3774	4323	73	23	0	16
512	B-196	(ICMB 03111 x {(MC 94 S1-34-1-B x HHVBC)-16-2-1-1-1-1-B-B-3 x (SRC II C3 S1-19-3-2 x HHVBC)-5-3-1-1-B-B-B}-29-2-1-3-1)-8-3-1-2	272089	246110	17554	24	3909	4412	78	18	0	16
513	B-197	(ICMB 03111 x {(MC 94 S1-34-1-B x HHVBC)-16-2-1-1-1-1-B-B-5 x (MC 94 S1-34-1-B x HHVBC)-10-4-1-2-1-B-B-1-30-2-4-2-1)-4-2-3-3	289009	263732	16960	31	3791	4399	89	27	0	20
514	B-198	(ICMB 03111 x {(MC 94 S1-34-1-B x HHVBC)-16-2-1-1-1-1-B-B-5 x (MC 94 S1-34-1-B x HHVBC)-10-4-1-2-1-B-B-1-30-2-4-2-1)-7-5-4-1-1	269744	244090	17392	28	3812	4349	73	23	0	23
515	B-199	(ICMB 03111 x {(MC 94 S1-34-1-B x HHVBC)-16-2-1-1-1-1-B-B-5 x (MC 94 S1-34-1-B x HHVBC)-10-4-1-2-1-B-B-1-30-2-4-3-1)-13-2-3-3	327608	297983	19941	33	4360	5163	113	32	0	17
516	B-200	(ICMB 03111 x {(MC 94 S1-34-1-B x HHVBC)-16-2-1-1-1-1-B-B-5 x (MC 94 S1-34-1-B x HHVBC)-10-4-1-2-1-B-B-1-30-2-4-3-1)-13-2-5-1	353086	323450	19842	39	4450	5175	108	32	0	10
517	B-201	111-SB-13	384617	352984	21325	35	4680	5468	117	27	0	19
518	B-202	92-SB-13	375135	344137	20943	31	4609	5306	103	28	0	22
519	B-203	93-SB-13	407058	371816	23838	28	5206	6039	128	36	0	33
520	B-204	94-SB-13	406949	369305	25501	35	5614	6368	111	40	0	25
521	B-205	95-SB-13	365261	333397	21556	29	4746	5427	96	30	0	20
522	B-206	JMSB-20091	324027	293051	21148	30	4520	5175	101	30	0	28
523	B-207	JMSB-20071	350692	316633	22957	37	4409	6536	113	32	0	25
524	B-208	JMSB-101	443431	404117	26494	28	5345	7347	100	35	0	35
525	B-209	JMSB-20082	293334	262844	20419	25	4005	5957	79	24	0	19
526	B-210	JMSB-20102	311494	281291	20383	30	3894	5795	93	29	0	21
527	B-211	JMSB-20041	349932	316871	22365	51	4638	5906	113	25	0	37
528	B-212	JMSB-20042	308911	277739	21084	38	4367	5569	106	32	0	24
529	B-213	JMSB-20064	312484	285296	18596	26	3934	4554	90	21	0	33
530	B-214	JMSB-20072	201566	182343	13153	22	2757	3224	62	11	0	6
531	B-215	JMSB-20081	298268	271327	18216	29	3967	4649	91	24	0	35
532	B-216	JMSB-20111	415415	377910	25421	36	5565	6356	126	33	0	32
533	B-217	JMSB-20101	322764	293366	19878	23	4359	5046	82	29	0	19
534	B-218	JMSB-20102	287451	259185	19268	27	4162	4707	95	33	0	26
535	B-219	Dur-20	366061	334605	21496	36	4542	5290	94	24	0	26
536	B-220	Dur-21	364256	332910	21344	34	4558	5317	93	25	0	25
537	B-221	Dur-22	346093	315523	20984	29	4435	5037	88	28	0	31
538	B-222	RHRB 1 B	408638	375372	22565	31	4845	5700	114	36	0	25
539	B-223	RHRB 5 B	406092	373399	22018	35	4938	5590	109	27	0	24
540	B-224	DHLB 14 B	376692	344522	21779	32	4745	5500	111	29	0	26
541	B-225	DHLB 15 B	362625	331678	20932	22	4567	5322	95	30	0	21
542	B-226	DHLB 16 B	435443	399110	24608	38	5348	6187	144	38	0	30
543	B-227	DHLB 17 B	466690	427602	25951	41	5335	7613	135	43	0	30
544	B-228	DHLB 18 B	444087	406952	24744	33	5036	7182	134	39	0	33
545	B-229	DHLB 20 B	409850	374416	23786	37	4704	6808	112	30	0	43
546	B-230	DHLB 21 B (F6)	408977	372402	24511	29	4950	6972	104	32	0	23
547	B-231	DHLB 22 B (F6)	431090	394245	24844	52	5224	6599	123	33	0	30
548	B-232	DHLB 23 B (F6)	458198	419009	26341	45	5623	7038	131	41	0	30
549	B-233	DHLB 25 B (F6)	370538	340038	20437	28	4592	5340	101	33	0	31
550	B-234	DHLB 26 B (F6)	368588	338709	20133	25	4462	5144	104	34	0	23
551	B-235	DHLB 27 B (F6)	396092	363756	21630	31	4826	5724	111	39	0	25
552	B-236	DHLB 28 B (F6)	372872	341986	20820	29	4588	5326	112	32	0	21
553	B-237	DHLB 29 B (F6)	10524	9775	521	1	118	105	4	0	0	0
554	B-238	1401B	284551	258244	17843	18	3897	4478	72	29	0	30
555	B-239	1402B	231716	207845	16335	26	3505	3934	71	24	0	24
556	B-240	1405B	368490	333923	23404	29	5134	5902	105	29	0	36
557	B-241	1406B	264504	240476	16241	21	3594	4098	65	23	0	14
558	B-242	1415B	290534	264512	17598	24	3813	4491	86	27	0	17
559	B-243	1441B	341477	309862	21486	33	4605	5384	88	32	0	13
560	B-244	1443B	312172	284006	19078	24	4166	4792	91	28	0	13
561	B-245	1444B	272077	247013	17140	25	3652	4173	81	22	0	29
562	B-246	1446B	17553	16078	996	2	236	235	4	2	0	0
563	B-247	1148B	538763	487989	34170	51	6865	9516	155	55	0	38
564	B-248	1453B	382803	346425	24302	34	4904	7012	116	38	0	28
565	B-249	HAU-Hisar-120	20080	18290	1185	1	262	330	8	4	0	0
566	B-250	HAU-Hisar-123	491440	445643	30803	43	6249	8543	143	42	0	26
567	B-251	HAU-Hisar-126	269300	240803	19169	45	4099	5097	86	24	0	23
568	B-252	HAU-Hisar-132	387433	351613	24305	44	5052	6302	121	25	0	29
569	B-253	HAU-Hisar-135	213954	190257	16086	25	3554	3945	82	24	0	19
570	B-254	HAU-Hisar-141	413215	378541	23654	32	5015	5869	117	29	0	42
571	B-255	HAU-Hisar-144	296858	268221	19279	29	4311	4917	92	24	0	15
572	B-256	HAU-Hisar-147	431744	396465	23665	33	5230	6230	116	33	0	28
573	B-257	HAU-Hisar-150	270645	244376	17665	31	3968	4511	83	22	0	11
574	B-258	HAU-Hisar-156	271027	244841	17805	22	3814	4473	78	24	0	30
575	B-259	HAU-Hisar-162	356756	324909	21505	32	4659	5534	97	36	0	16
576	B-260	HAU-Hisar-168	341148	310246	20868	29	4625	5276	94	35	0	25
577	B-261	88004B	314547	286376	18947	20	4247	4861	92	24	0	20
578	B-262	89111B	181149	162289	12676	22	2916	3195	54	18	0	21
579	B-263	88004B	328251	298764	19941	25	4393	5028	96	22	0	18
580	B-264	89111B	194309	173928	13648	23	3150	3496	68	17	0	21
