# Supplementary material for: Pearl millet genome sequence provides a resource to improve agronomic traits in arid environments
Source: Nat Biotechnol. 2017 Sep 18;35(10):969–76. doi: 10.1038/nbt.3943 (PMC6871012; doi:10.1038/nbt.3943)
Supplement: Supplementary Table 29 — Insertions and deletions identified in the PMiGAP lines. (XLSX 10 kb) [file 41587_2017_BFnbt3943_MOESM58_ESM.xlsx]

## Sheet: PMiGAP
Supplementary Table 29. Insertions and deletions identified in the PMiGAP lines
Length of insertion (bp)	Number of insertions in genome	Number of deletions in genome	Number of insertions in CDS	Number of deletions in CDS
1	1082359	1371540	300	435
2	284805	311399	87	130
3	148315	184383	178	181
4	94021	102088	62	31
5	44648	56273	19	20
6	44535	53057	62	74
7	28583	35427	25	22
8	33110	35318	35	13
9	16720	26962	26	27
10	12977	21258	6	9
11	9524	17092	1	9
12	11454	19058	10	23
13	6732	12611	1	5
14	6585	11999	6	3
15	5520	11027	5	10
16	4331	8648	3	3
17	3682	7594	0	5
18	3808	8140	3	5
19	2877	6661	0	0
20	2643	6458	2	2
21	2633	6349	6	5
22	2410	6707	0	4
23	1549	4439	0	2
24	1437	4232	0	4
25	1075	3285	0	1
26	867	2984	0	2
27	660	2871	0	4
28	480	2476	0	1
29	277	2217	0	2
30	120	2187	0	1
31	11	1681	0	0
32	0	1157	0	1
33	0	1095	0	1
34	0	843	0	0
35	0	767	0	1
36	0	766	0	0
37	0	602	0	0
38	0	542	0	0
39	0	455	0	2
40	0	393	0	0
41	0	307	0	0
42	0	271	0	1
43	0	203	0	0
44	0	180	0	1
45	0	104	0	1
46	0	73	0	0
47	0	54	0	0
48	0	24	0	0
49	0	4	0	0
50	0	1	0	0
Total	1858748	2354262	837	1041
