# Supplementary material for: Pearl millet genome sequence provides a resource to improve agronomic traits in arid environments
Source: Nat Biotechnol. 2017 Sep 18;35(10):969–76. doi: 10.1038/nbt.3943 (PMC6871012; doi:10.1038/nbt.3943)
Supplement: Supplementary Table 30 — Insertions and deletions identified in the parental lines of mapping populations. (XLSX 10 kb) [file 41587_2017_BFnbt3943_MOESM59_ESM.xlsx]

## Sheet: Parental
Supplementary Table 30. Insertions and deletions identified in the parental lines of mapping populations
Length of insertion (bp)	Number of insertions in genome	Number of deletions in genome	Number of insertions in CDS	Number of deletions in CDS
1	327715	362973	111	119
2	74533	82458	21	30
3	41394	48786	69	55
4	26026	29581	9	8
5	12603	15215	6	3
6	11403	13655	18	32
7	8181	9712	6	6
8	8632	10330	7	5
9	4405	6117	10	6
10	3380	4859	0	1
11	2611	3821	1	4
12	2716	4226	2	5
13	1728	2682	1	1
14	1589	2503	2	0
15	1374	2318	0	2
16	1041	1779	2	1
17	905	1587	0	0
18	779	1621	0	2
19	670	1295	0	0
20	526	1212	1	0
21	443	1238	0	0
22	368	1179	0	0
23	243	832	0	1
24	208	751	0	1
25	126	580	1	0
26	85	532	0	2
27	58	461	0	0
28	25	431	0	0
29	8	362	0	1
30	0	328	0	0
31	0	243	0	0
32	0	161	0	0
33	0	146	0	1
34	0	92	0	0
35	0	87	0	0
36	0	83	0	0
37	0	58	0	0
38	0	46	0	0
39	0	33	0	1
40	0	29	0	0
41	0	17	0	0
42	0	11	0	0
43	0	4	0	0
44	0	4	0	0
45	0	3	0	0
46	0	2	0	0
47	0	1	0	0
Total	533775	614444	267	287
