# Supplementary material for: Pearl millet genome sequence provides a resource to improve agronomic traits in arid environments
Source: Nat Biotechnol. 2017 Sep 18;35(10):969–76. doi: 10.1038/nbt.3943 (PMC6871012; doi:10.1038/nbt.3943)
Supplement: Supplementary Table 31 — Insertions and deletions identified in B- and R- lines. (XLSX 10 kb) [file 41587_2017_BFnbt3943_MOESM60_ESM.xlsx]

## Sheet: B and R lines
Supplementary Table 31. Insertions and deletions identified in B- and R- lines
Length of insertion (bp)	Number of insertions in genome	Number of deletions in genome	Number of insertions in CDS	Number of deletions in CDS
1	201433	243590	34	54
2	52505	56670	14	15
3	27945	32121	37	22
4	17690	18525	7	6
5	8253	9863	7	2
6	7527	8941	6	9
7	5036	5982	5	2
8	5797	6290	9	4
9	2806	4367	4	3
10	2279	3426	0	1
11	1665	2758	0	0
12	2039	3145	2	2
13	1125	1974	0	1
14	1134	1900	0	0
15	935	1776	0	0
16	779	1391	1	2
17	552	1186	0	0
18	561	1251	1	1
19	436	1000	0	0
20	412	1077	0	0
21	408	1028	1	1
22	424	972	0	1
23	224	680	0	0
24	213	670	0	1
25	154	509	0	0
26	130	432	0	0
27	102	391	0	0
28	60	370	0	0
29	38	336	0	0
30	16	282	0	0
31	3	248	0	0
32	0	149	0	0
33	0	145	0	0
34	0	116	0	0
35	0	104	0	0
36	0	101	0	0
37	0	88	0	0
38	0	81	0	0
39	0	76	0	1
40	0	60	0	0
41	0	47	0	0
42	0	33	0	0
43	0	29	0	0
44	0	28	0	0
45	0	12	0	0
46	0	9	0	0
47	0	8	0	0
48	0	1	0	0
49	0	2	0	0
Total	342681	414240	128	128
