# Supplementary material for: Pearl millet genome sequence provides a resource to improve agronomic traits in arid environments
Source: Nat Biotechnol. 2017 Sep 18;35(10):969–76. doi: 10.1038/nbt.3943 (PMC6871012; doi:10.1038/nbt.3943)
Supplement: Supplementary Table 34 — Regions with loss of diversity and strong differentiation between wild and cultivated pearl millet. (XLSX 101 kb) [file 41587_2017_BFnbt3943_MOESM61_ESM.xlsx]

## Sheet: Suuplementary Table 33
Supplementary Table 34. Regions with loss of diversity and strong differentiation between wild and cultivated pearl millet
Region	Pg	BP	πc	θc	TajimaDc	πw	θw	TajimaDw	FST	Extreme differentiation P value	log(ratio of diversity)	Extreme loss of diversity P value
1	Pg1	81900001	0.000612309	0.00202455	-2.25994	0.00385759	0.00254306	1.13002	0.645295	**	0.799346	**
	Pg1	82000001	0.000220338	0.000934525	-2.43455	0.00181328	0.00115355	1.30773	0.682808	**	0.915376	**
2	Pg1	164500001	0.000564902	0.00199303	-2.31282	0.00429605	0.00354268	0.122958	0.651093	**	0.881096	**
	Pg1	164600001	0.000935655	0.00251933	-2.06824	0.006696	0.00496601	0.572878	0.66695	**	0.854699	**
3	Pg2	62500001	0.000642239	0.00245877	-2.37828	0.0043564	0.00317917	0.645185	0.637604	**	0.831431	**
4	Pg2	70600001	0.000585865	0.00188907	-2.23919	0.00452771	0.00365167	0.213294	0.623313	**	0.888081	**
5	Pg2	212300001	2.07346e-06	2.47569e-06	-0.153105	1.53339e-05	1.11049e-05	0.657555	0.67991	**	0.868956	**
6	Pg3	13400001	0.000922871	0.00329946	-2.32799	0.00687004	0.00548825	0.252744	0.669023	**	0.871818	**
	Pg3	13500001	0.000236227	0.00134697	-2.6084	0.0039806	0.00327565	0.13136	0.743897	**	1.22662	**
7	Pg3	30600001	0.000545035	0.00252605	-2.50639	0.0050231	0.00415798	0.107799	0.635675	**	0.964547	**
8	Pg5	59900001	0.000208905	0.00104457	-2.53742	0.00236559	0.00201648	-0.00797665	0.673487	**	1.05399	**
9	Pg5	140800001	0.000421727	0.00185578	-2.46053	0.00414198	0.00339585	0.146095	0.643684	**	0.992176	**
10	Pg6	46300001	0.00108684	0.00358245	-2.25977	0.00685663	0.0054578	0.267622	0.619297	**	0.799947	**
11	Pg6	59100001	0.0011334	0.00369098	-2.25082	0.00769617	0.00522154	0.989018	0.651798	**	0.831892	**
12	Pg6	137900001	0.000681273	0.00188394	-2.09351	0.00436524	0.00245821	1.98765	0.798704	**	0.806687	**
13	Pg6	143200001	0.000331424	0.000857296	-2.0085	0.00212077	0.00121588	1.8764	0.812612	**	0.806109	**
14	Pg6	158700001	0.000695998	0.0019285	-2.09384	0.00504139	0.00277105	2.13155	0.773661	**	0.859943	**
15	Pg6	167900001	0.00089153	0.00253258	-2.12266	0.00685753	0.00401411	1.76606	0.771852	**	0.886031	**
	Pg6	168000001	0.000568925	0.00173784	-2.18601	0.00480449	0.00285784	1.67363	0.768322	**	0.926592	**
	Pg6	168100001	0.000602245	0.00165694	-2.08767	0.00424162	0.00250968	1.70369	0.784261	**	0.847759	**
16	Pg6	177900001	0.00105034	0.00273799	-2.03581	0.00673501	0.00391812	1.80119	0.786158	**	0.807007	**
17	Pg6	198800001	0.000386024	0.00170009	-2.47059	0.00246841	0.00168248	0.964245	0.619854	**	0.805802	**
	Pg6	198900001	0.000229973	0.00146774	-2.66426	0.00311896	0.00250032	0.237937	0.757553	**	1.13233	**
	Pg6	199000001	0.000354017	0.00198866	-2.60747	0.0043541	0.00343823	0.300848	0.712321	**	1.08987	**
18	Pg6	227400001	0.000501335	0.00149912	-2.16607	0.00377714	0.00244834	1.21514	0.682635	**	0.877035	**
19	Pg6	228500001	0.00052384	0.00271128	-2.56929	0.00553976	0.00500439	-0.227267	0.69901	**	1.02429	**
20	Pg7	91800001	0.000773949	0.00235054	-2.18722	0.00602258	0.00422566	0.827698	0.626312	**	0.89107	**
	Pg7	91900001	0.000837067	0.00253321	-2.18233	0.00646937	0.00479988	0.570935	0.620796	**	0.888102	**
21	Pg7	112700001	0.000732771	0.00155858	-1.78811	0.00538688	0.00346076	1.26245	0.677546	**	0.866369	**
22	Pg7	112800001	0.000964321	0.0020349	-1.78029	0.00718987	0.00435585	1.57491	0.726178	**	0.8725	**
	Pg7	147900001	0.00063897	0.00193843	-2.18271	0.00509872	0.0033511	1.1459	0.618872	**	0.901981	**
23	Pg7	148000001	0.000788587	0.00230121	-2.14973	0.00623696	0.00423472	0.985467	0.634131	**	0.898123	**
Region with extreme value for both at diversity loss in cultivated and differentiation at the 0.5% extreme of the distribution
BP= the bin coordinate on the genome; πc, θc represents the diversity in the cultivated samples; πw, θw represents the diversity in the wild sample; Tajimac =Tajima’D in cultivated; Tajimaw = Tajima’D in wild; FST = the value of differentiation, the –log of the ratio of diversity = ratio of π of the cultivated sample divided by π in the wild sample.
The above table presents the list of bins with extreme values (99.5%) for both: the differentiation (FST) and the –log of the ratio of diversity in the cultivated sample divided by diversity in the wild sample.
The log value 1 indicates a tenfold decrease of diversity in the cultivated pearl millet compared to the wild. The grey and white colored regions different pseudomolecules are the most interesting regions to seek the best candidate genes associated with the domestication of pearl millet.
Bins separated by less than 500kb were grouped together and share the same color, there are counted as only one region.
** p<0.005
Region with extreme value for both at diversity loss in cultivated and differentiation at the 5% extreme of both distributions
Region	Pg	BP	πc	θc	TajimaDc	πw	θw	TajimaDw	FST	Extreme differentiation P value	log(ratio of diversity)	Extreme loss of diversity P value
1	Pg1	60300001	0.000842212	0.00310046	-2.35009	0.00397665	0.00357418	-0.208508	0.586242	*	0.674096	*
2	Pg1	67200001	0.000689069	0.0027039	-2.39683	0.00404403	0.0033977	0.0486628	0.566686	*	0.768552	*
	Pg1	67300001	0.000671126	0.00292581	-2.46802	0.00414424	0.00370744	-0.191241	0.61336	*	0.79064	*
	Pg1	67400001	0.000625505	0.0025805	-2.43152	0.00368026	0.0032318	-0.121831	0.556796	*	0.769647	*
	Pg1	67500001	0.000784692	0.00320397	-2.42593	0.0052223	0.00441258	0.0263995	0.570803	*	0.823162	**
	Pg1	67600001	0.00134551	0.00413052	-2.19905	0.00619476	0.00544688	-0.126739	0.491327	*	0.663137	*
	Pg1	67700001	0.000771014	0.00261391	-2.28446	0.00417835	0.00343288	0.137911	0.525792	*	0.733942	*
	Pg1	67800001	0.00114121	0.00318851	-2.10875	0.00469761	0.00394091	0.0545945	0.512624	*	0.614512	*
	Pg1	67900001	0.000730815	0.00251217	-2.2948	0.0037015	0.00307113	0.098431	0.536459	*	0.70457	*
	Pg1	68000001	0.000800879	0.00266502	-2.26833	0.00401378	0.00348911	-0.0833805	0.523868	*	0.699986	*
3	Pg1	69600001	0.00210275	0.00510339	-1.95822	0.00827871	0.00698939	0.029616	0.48424	*	0.595175	*
4	Pg1	81900001	0.000612309	0.00202455	-2.25994	0.00385759	0.00254306	1.13002	0.645295	**	0.799346	**
	Pg1	82000001	0.000220338	0.000934525	-2.43455	0.00181328	0.00115355	1.30773	0.682808	**	0.915376	**
5	Pg1	164100001	0.000686543	0.00186249	-2.07497	0.00461354	0.00406453	-0.134128	0.554824	*	0.827366	**
	Pg1	164200001	0.000465544	0.00166026	-2.32091	0.00356025	0.0035253	-0.548815	0.562439	*	0.88352	**
	Pg1	164300001	0.000383789	0.00152853	-2.40168	0.00376095	0.00411072	-0.863779	0.589318	*	0.991206	**
	Pg1	164400001	0.000499893	0.00209895	-2.43871	0.00418611	0.00483623	-1.02715	0.590114	*	0.922934	**
	Pg1	164500001	0.000564902	0.00199303	-2.31282	0.00429605	0.00354268	0.122958	0.651093	**	0.881096	**
	Pg1	164600001	0.000935655	0.00251933	-2.06824	0.006696	0.00496601	0.572878	0.66695	**	0.854699	**
	Pg1	164700001	0.00148427	0.0036132	-1.96028	0.0064874	0.00542999	0.0636483	0.506222	*	0.640559	*
6	Pg1	234200001	0.000174072	0.00043594	-1.8698	0.000838906	0.000551529	1.09932	0.591812	*	0.682984	*
7	Pg1	242500001	0.00122094	0.00369298	-2.18606	0.00759012	0.00609152	0.233715	0.595153	*	0.793553	**
	Pg1	242600001	0.00125277	0.00271908	-1.81754	0.00650167	0.00462442	0.763581	0.534864	*	0.715154	*
8	Pg1	244800001	0.000995601	0.00234672	-1.9201	0.00443676	0.00348279	0.325941	0.488735	*	0.648981	*
9	Pg1	252200001	0.000764113	0.0029833	-2.39451	0.00434277	0.004497	-0.695657	0.610936	*	0.754609	*
	Pg1	252300001	0.00180882	0.00308687	-1.46741	0.00747724	0.00571983	0.436748	0.505151	*	0.616347	*
	Pg2	18600001	0.00121186	0.00311471	-2.0205	0.00585847	0.00574402	-0.515981	0.515142	*	0.684331	*
10	Pg2	60100001	0.000948183	0.00241352	-2.00348	0.00443633	0.00299703	1.00769	0.632086	**	0.670131	*
11	Pg2	62400001	0.00132148	0.00367798	-2.10507	0.00678687	0.00554921	0.157477	0.558206	*	0.71061	*
	Pg2	62500001	0.000642239	0.00245877	-2.37828	0.0043564	0.00317917	0.645185	0.637604	**	0.831431	**
	Pg2	62600001	0.00197142	0.00459261	-1.90842	0.008108	0.00672123	0.10208	0.508363	*	0.614135	*
	Pg2	62700001	0.00104953	0.00267563	-2.01063	0.00441882	0.00341069	0.397713	0.514839	*	0.62431	*
12	Pg2	65400001	0.000538858	0.00151008	-2.10544	0.00263465	0.00183694	0.855834	0.630986	**	0.689248	*
13	Pg2	68000001	0.000687988	0.00249098	-2.3366	0.00347684	0.00221063	1.31499	0.640735	**	0.703604	*
14	Pg2	70400001	0.000694126	0.00197906	-2.12557	0.00453043	0.00388955	-0.0356906	0.545304	*	0.814701	**
	Pg2	70500001	0.000656842	0.00169339	-2.02015	0.0033332	0.00292106	-0.11412	0.57272	*	0.7054	*
	Pg2	70600001	0.000585865	0.00188907	-2.23919	0.00452771	0.00365167	0.213294	0.623313	**	0.888081	**
15	Pg2	116000001	0.000853271	0.00268726	-2.22055	0.00477171	0.00283223	1.68654	0.551166	*	0.747587	*
	Pg2	116100001	0.000573118	0.00212427	-2.35107	0.00353582	0.00225603	1.29592	0.531657	*	0.790246	*
	Pg2	116200001	0.000732971	0.00171476	-1.90787	0.00317378	0.00195579	1.47923	0.546225	*	0.63649	*
	Pg2	116300001	0.00103808	0.00373522	-2.33435	0.00643526	0.00392708	1.53513	0.532958	*	0.792336	*
	Pg2	116400001	0.00153689	0.00440213	-2.13439	0.00838183	0.00504147	1.61465	0.577684	*	0.736697	*
16	Pg2	118600001	0.00153679	0.0041886	-2.08445	0.00683272	0.00520735	0.452886	0.544041	*	0.647978	*
	Pg2	118700001	0.00191322	0.00512536	-2.06679	0.00804202	0.00642296	0.253786	0.497815	*	0.623601	*
17	Pg2	122500001	0.00126709	0.00327311	-2.02588	0.00494382	0.00421669	-0.01027	0.508727	*	0.591255	*
	Pg2	122900001	0.000766953	0.00210562	-2.08778	0.00309254	0.002276	0.606498	0.510928	*	0.605547	*
	Pg2	123200001	0.00147568	0.00409361	-2.10208	0.00635815	0.00449724	0.789712	0.538843	*	0.634338	*
18	Pg2	188000001	0.00146229	0.00332681	-1.87869	0.00548765	0.00357719	1.18785	0.527063	*	0.574352	*
19	Pg2	212300001	2.07346e-06	2.47569e-06	-0.153105	1.53339e-05	1.11049e-05	0.657555	0.67991	**	0.868956	**
	Pg3	7400001	0.00048002	0.00191258	-2.40407	0.0035992	0.00289178	0.228805	0.491617	*	0.874946	**
20	Pg3	8800001	0.000627591	0.00186562	-2.16301	0.00285262	0.00247863	-0.0815725	0.590932	*	0.657568	*
21	Pg3	11600001	0.00172345	0.00392143	-1.87989	0.0106929	0.00742329	0.878638	0.56738	*	0.792698	**
	Pg3	11700001	0.00151947	0.00361315	-1.9332	0.0094195	0.0064926	0.912933	0.560732	*	0.792336	*
	Pg3	11800001	0.000842369	0.00190181	-1.86515	0.00459618	0.00307206	1.06168	0.54448	*	0.736895	*
	Pg3	11900001	0.00102303	0.00230292	-1.86384	0.005258	0.00377858	0.71576	0.524746	*	0.71093	*
	Pg3	12000001	0.000979431	0.00219693	-1.85887	0.00500084	0.00394902	0.300939	0.532628	*	0.708069	*
22	Pg3	13200001	0.00111038	0.00295193	-2.05657	0.00468567	0.00447593	-0.426538	0.517555	*	0.6253	*
	Pg3	13300001	0.00123769	0.00414039	-2.27576	0.00828837	0.00717362	-0.0668136	0.616271	*	0.825857	**
	Pg3	13400001	0.000922871	0.00329946	-2.32799	0.00687004	0.00548825	0.252744	0.669023	**	0.871818	**
	Pg3	13500001	0.000236227	0.00134697	-2.6084	0.0039806	0.00327565	0.13136	0.743897	**	1.22662	**
	Pg3	13600001	0.000573224	0.00173386	-2.17812	0.00324162	0.00266433	0.136147	0.65568	**	0.752438	*
	Pg3	13800001	0.000649158	0.00178286	-2.08619	0.00308276	0.00202656	1.14352	0.663646	**	0.676589	*
	Pg3	13900001	0.00088416	0.00272654	-2.20242	0.00440468	0.00452482	-0.669982	0.557487	*	0.697383	*
23	Pg3	30600001	0.000545035	0.00252605	-2.50639	0.0050231	0.00415798	0.107799	0.635675	**	0.964547	**
	Pg3	30700001	0.00053344	0.00218269	-2.42257	0.00441716	0.00354713	0.230986	0.564408	*	0.918057	**
	Pg3	30800001	0.000633638	0.00215863	-2.28557	0.00361892	0.00291096	0.224071	0.562695	*	0.756738	*
24	Pg3	31500001	0.000773844	0.00209595	-2.07351	0.00356782	0.00278554	0.348698	0.554088	*	0.663749	*
	Pg3	31600001	0.000968123	0.00279845	-2.14155	0.0049857	0.00357387	0.72743	0.572584	*	0.711796	*
	Pg3	31700001	0.000864547	0.00292337	-2.28284	0.00493153	0.00368764	0.536131	0.518152	*	0.756193	*
	Pg3	31800001	0.000545699	0.00222834	-2.42294	0.00461515	0.00322614	0.844764	0.599098	*	0.927232	**
	Pg3	31900001	0.000714309	0.00262075	-2.34697	0.00521919	0.00441946	0.0179577	0.495895	*	0.863717	**
	Pg3	32000001	0.000396846	0.00168379	-2.44727	0.00360089	0.00265087	0.605603	0.588148	*	0.957788	**
	Pg3	32100001	0.000809686	0.00297945	-2.35022	0.00569164	0.00419524	0.60046	0.562914	*	0.846921	**
	Pg3	32300001	0.00100761	0.00408113	-2.41958	0.00831288	0.00572801	0.913834	0.576089	*	0.916461	**
	Pg3	32400001	0.00066397	0.00267953	-2.41702	0.00495899	0.00381795	0.408721	0.575497	*	0.873244	**
	Pg3	32500001	0.000642899	0.00235279	-2.34354	0.00505723	0.00398381	0.311185	0.563437	*	0.89577	**
25	Pg3	60900001	0.00126191	0.00286384	-1.87479	0.00456445	0.00336192	0.603407	0.483533	*	0.558359	*
26	Pg3	85100001	0.00120372	0.00324258	-2.07121	0.00476755	0.00340052	0.750417	0.651049	**	0.597769	*
27	Pg3	119800001	0.00106732	0.00297721	-2.10415	0.00676304	0.00421797	1.4173	0.575492	*	0.801847	**
28	Pg3	139100001	0.000634904	0.00207794	-2.25039	0.00473254	0.00328586	0.87669	0.591589	*	0.872386	**
	Pg3	139200001	0.000835066	0.00263332	-2.22128	0.0059424	0.00414452	0.855878	0.605568	*	0.852241	**
29	Pg3	169500001	0.00151227	0.00514194	-2.29007	0.00861637	0.0069625	0.205639	0.507224	*	0.755695	*
	Pg3	169600001	0.000600522	0.00186101	-2.20371	0.0029244	0.00230814	0.302773	0.548004	*	0.687507	*
30	Pg3	182000001	0.00126646	0.00278329	-1.83464	0.00758315	0.00542708	0.735194	0.57988	*	0.777258	*
	Pg3	182100001	0.00136301	0.00309173	-1.87431	0.0072627	0.00505783	0.863128	0.591671	*	0.726599	*
	Pg3	182200001	0.00139069	0.00284543	-1.74037	0.0055567	0.00394564	0.771527	0.536837	*	0.601586	*
31	Pg3	205700001	0.000891595	0.00220746	-1.97423	0.00505945	0.00373708	0.590533	0.544487	*	0.753935	*
	Pg3	205800001	0.000430619	0.0013808	-2.22903	0.00318522	0.00230214	0.688508	0.616375	*	0.869047	**
	Pg3	205900001	0.000933934	0.00280049	-2.17564	0.00593586	0.0043529	0.623473	0.567538	*	0.803168	**
	Pg3	206000001	0.000707411	0.00213053	-2.17793	0.00450405	0.00337154	0.53128	0.581272	*	0.803931	**
	Pg3	206100001	0.000643681	0.00194516	-2.18038	0.00465594	0.00337415	0.677013	0.59327	*	0.859337	**
	Pg3	206200001	0.000710744	0.00207592	-2.14973	0.00557572	0.00395444	0.777118	0.615289	*	0.894588	**
32	Pg3	210300001	0.00115258	0.0039477	-2.29495	0.00627249	0.00512485	0.160469	0.484603	*	0.735771	*
	Pg3	210400001	0.000502469	0.00203351	-2.41431	0.00363701	0.00305127	0.0543903	0.510385	*	0.859635	**
	Pg3	210500001	0.00103636	0.00306664	-2.16379	0.00564063	0.00429307	0.458538	0.488029	*	0.735815	*
	Pg3	210600001	0.000927074	0.00325151	-2.3132	0.00551753	0.00426351	0.393094	0.528312	*	0.77463	*
	Pg3	210700001	0.000620716	0.00278158	-2.48538	0.00501733	0.00443085	-0.143099	0.544462	*	0.907579	**
33	Pg3	227300001	0.00152882	0.00332756	-1.82316	0.00574917	0.00502586	-0.104832	0.514194	*	0.575248	*
34	Pg3	238400001	0.00192301	0.00449394	-1.9113	0.00788553	0.00652695	0.108092	0.507706	*	0.612849	*
35	Pg3	252400001	0.000436183	0.00119043	-2.07175	0.00235173	0.00161941	0.913784	0.559308	*	0.731718	*
	Pg3	252500001	0.00122942	0.00335258	-2.08307	0.00495811	0.00331315	1.06305	0.496952	*	0.605614	*
36	Pg3	254800001	0.00146385	0.00287599	-1.68316	0.00552766	0.00408203	0.591933	0.508216	*	0.577045	*
	Pg3	254900001	0.00173159	0.00373181	-1.81082	0.00629701	0.00547323	-0.0829904	0.51456	*	0.56069	*
37	Pg3	256700001	0.00172081	0.00335856	-1.67472	0.00655795	0.00506494	0.395339	0.492389	*	0.581035	*
	Pg3	256900001	0.00216514	0.00446217	-1.75148	0.00957733	0.00608223	1.32331	0.627357	**	0.645759	*
38	Pg3	264500001	0.000631411	0.00210431	-2.26767	0.00333629	0.00253703	0.461871	0.500321	*	0.722952	*
39	Pg3	267300001	0.000586852	0.00187984	-2.23132	0.00429894	0.00322026	0.527999	0.580504	*	0.864833	**
40	Pg3	297000001	0.000596674	0.0022393	-2.36284	0.0048992	0.00391118	0.255434	0.494933	*	0.914388	**
	Pg4	87800001	0.00279076	0.00632721	-1.87684	0.012197	0.0089505	0.620896	0.530625	*	0.640532	*
	Pg4	87900001	0.00136952	0.00316994	-1.90007	0.00596367	0.00419305	0.817837	0.528939	*	0.638944	*
	Pg4	88000001	0.000578523	0.00130572	-1.8606	0.00229865	0.00142395	1.44894	0.524017	*	0.599153	*
	Pg5	41800001	5.01141e-07	4.01363e-06	-1.11982	5.09127e-06	3.07488e-06	0.661578	0.564274	*	1.00687	**
41	Pg5	59900001	0.000208905	0.00104457	-2.53742	0.00236559	0.00201648	-0.00797665	0.673487	**	1.05399	**
42	Pg5	83000001	0.000512731	0.00177035	-2.29519	0.0026362	0.00237663	-0.219543	0.619516	**	0.711089	*
43	Pg5	89500001	0.000561625	0.00163977	-2.14505	0.00218281	0.00175542	0.22456	0.566145	*	0.589568	*
44	Pg5	94200001	0.00117802	0.00197658	-1.43584	0.00475556	0.00349088	0.618535	0.515918	*	0.606051	*
45	Pg5	121300001	0.00228964	0.00542871	-1.93111	0.00988787	0.00768764	0.367078	0.590353	*	0.635336	*
46	Pg5	133800001	0.00102493	0.0024312	-1.92568	0.00377784	0.00347729	-0.295063	0.550706	*	0.566548	*
	Pg5	133900001	0.000903605	0.00212355	-1.91578	0.00401852	0.00368318	-0.279987	0.535559	*	0.648087	*
47	Pg5	140700001	0.00146753	0.00296866	-1.72428	0.00570363	0.00531607	-0.340267	0.503792	*	0.589564	*
	Pg5	140800001	0.000421727	0.00185578	-2.46053	0.00414198	0.00339585	0.146095	0.643684	**	0.992176	**
48	Pg5	142400001	0.00064258	0.00188471	-2.15097	0.00310175	0.00224082	0.690407	0.510034	*	0.683679	*
	Pg5	142500001	0.00100746	0.00267804	-2.0557	0.00373627	0.00350046	-0.358403	0.485997	*	0.569211	*
	Pg5	142600001	0.000964703	0.00275738	-2.1296	0.00400616	0.00347054	-0.0702593	0.556409	*	0.618334	*
	Pg5	142700001	0.00135921	0.00388067	-2.13071	0.00568419	0.00494328	-0.0850549	0.550742	*	0.621382	*
49	Pg5	147600001	0.000683523	0.00203557	-2.16525	0.00289882	0.00263292	-0.246707	0.525907	*	0.627469	*
	Pg5	147700001	0.000886774	0.00321469	-2.33951	0.00489991	0.00455184	-0.328452	0.560792	*	0.742376	*
	Pg6	3000001	0.00085382	0.00255212	-2.17215	0.00420426	0.00322215	0.428187	0.658759	**	0.692324	*
50	Pg6	8300001	0.00199903	0.00553977	-2.1022	0.00988952	0.00623574	1.36092	0.534572	*	0.694356	*
	Pg6	8400001	0.00138917	0.0035407	-2.01245	0.00533186	0.00323545	1.56536	0.509692	*	0.584124	*
	Pg6	8500001	0.00129249	0.00389548	-2.18301	0.0068358	0.0041898	1.51155	0.565635	*	0.723362	*
51	Pg6	24200001	0.00138247	0.00369202	-2.0623	0.00576283	0.0045167	0.332634	0.526577	*	0.619979	*
	Pg6	24300001	0.000762067	0.00296626	-2.3915	0.004354	0.00434807	-0.577308	0.533313	*	0.756895	*
	Pg6	24400001	0.00077951	0.00278846	-2.32756	0.00370967	0.0038184	-0.676079	0.560208	*	0.677513	*
	Pg6	24500001	0.00065732	0.00237045	-2.3318	0.00304083	0.00334799	-0.885341	0.495901	*	0.665215	*
	Pg6	24900001	0.00132086	0.00401769	-2.19033	0.0063331	0.00532397	0.0464209	0.522555	*	0.68076	*
	Pg6	25000001	0.000655666	0.00245358	-2.36042	0.00334137	0.00285684	-0.019654	0.58493	*	0.707242	*
	Pg6	25100001	0.000833207	0.00235696	-2.1191	0.0037167	0.00311175	0.0625074	0.563497	*	0.649405	*
	Pg6	25200001	0.00170173	0.00428789	-2.00047	0.00616353	0.00579327	-0.370182	0.543303	*	0.558938	*
52	Pg6	26000001	0.00120486	0.00302314	-1.99361	0.00503926	0.00424484	0.0384787	0.52746	*	0.621429	*
	Pg6	26100001	0.000738541	0.00301966	-2.42696	0.00602747	0.00453418	0.50988	0.615582	*	0.91176	**
	Pg6	26300001	0.000475345	0.00156902	-2.25462	0.00247147	0.0023908	-0.469192	0.483939	*	0.715946	*
53	Pg6	37500001	0.000190361	0.000721214	-2.35267	0.00116164	0.00105763	-0.229051	0.536743	*	0.785494	*
	Pg6	37600001	0.000266252	0.000938492	-2.29701	0.00135137	0.00124341	-0.292515	0.527643	*	0.70548	*
54	Pg6	38600001	0.00119358	0.00327691	-2.0894	0.00502455	0.00415641	0.110419	0.545339	*	0.624245	*
	Pg6	38700001	0.000694365	0.00197118	-2.12177	0.00319873	0.00280372	-0.114798	0.544556	*	0.663389	*
	Pg6	38800001	0.00109774	0.00291967	-2.05681	0.00511533	0.00423893	0.103439	0.587887	*	0.668374	*
	Pg6	38900001	0.000893904	0.00255272	-2.12819	0.00416458	0.00331814	0.26353	0.584993	*	0.66828	*
	Pg6	39400001	0.00112528	0.00303597	-2.07169	0.00469798	0.00393627	0.059556	0.557874	*	0.620649	*
	Pg6	39500001	0.00124608	0.00336021	-2.07235	0.00520667	0.00425526	0.159256	0.590159	*	0.621014	*
	Pg6	39600001	0.00119751	0.00326391	-2.08349	0.00569015	0.00454827	0.250358	0.591623	*	0.676844	*
55	Pg6	42800001	0.000784632	0.00242597	-2.20267	0.00376475	0.00327325	-0.0840712	0.569371	*	0.68107	*
56	Pg6	45100001	0.00172295	0.00405969	-1.92265	0.0071857	0.0055015	0.433036	0.544502	*	0.620196	*
	Pg6	45200001	0.0013653	0.00337234	-1.97632	0.00522994	0.00420023	0.230718	0.509077	*	0.583267	*
	Pg6	45400001	0.000868616	0.00225682	-2.0302	0.00340297	0.00303467	-0.179447	0.551546	*	0.593031	*
	Pg6	45500001	0.000973142	0.00237256	-1.95831	0.0038137	0.00297	0.359342	0.579912	*	0.593171	*
	Pg6	45600001	0.0010469	0.00256401	-1.96598	0.00463602	0.00347558	0.524754	0.540885	*	0.646241	*
	Pg6	45800001	0.00214369	0.00378598	-1.52314	0.00787169	0.00502779	1.29312	0.595001	*	0.564906	*
	Pg6	45900001	0.00197185	0.00376258	-1.64227	0.00777174	0.00490528	1.35549	0.611083	*	0.595644	*
	Pg6	46100001	0.0013989	0.00359772	-2.02209	0.00639883	0.00509404	0.267227	0.589205	*	0.660313	*
	Pg6	46200001	0.000918844	0.00265331	-2.13976	0.00479559	0.00357524	0.549362	0.615957	*	0.7176	*
	Pg6	46300001	0.00108684	0.00358245	-2.25977	0.00685663	0.0054578	0.267622	0.619297	**	0.799947	**
	Pg6	46400001	0.00101593	0.00282177	-2.10096	0.00430231	0.003754	-0.0976673	0.554808	*	0.626837	*
	Pg6	46500001	0.00118183	0.00303203	-2.01878	0.00497572	0.00409288	0.133123	0.592453	*	0.6243	*
	Pg6	46600001	0.00121001	0.00325127	-2.0688	0.00504094	0.00432439	-0.0326186	0.590415	*	0.619724	*
	Pg6	46700001	0.0010787	0.00286676	-2.05531	0.00452645	0.0036514	0.212385	0.58782	*	0.622856	*
	Pg6	46800001	0.00100691	0.00273887	-2.07931	0.00393912	0.00338339	-0.0373869	0.535701	*	0.592407	*
	Pg6	46900001	0.000772123	0.00224901	-2.14444	0.00357507	0.00304788	-0.00849926	0.540107	*	0.665599	*
	Pg6	47000001	0.000750196	0.00201897	-2.06311	0.00299265	0.00269538	-0.215858	0.546659	*	0.600881	*
	Pg6	47100001	0.000962439	0.00242102	-1.99528	0.00381498	0.00313557	0.136281	0.526574	*	0.598119	*
	Pg6	47200001	0.000969808	0.00250346	-2.02395	0.00385743	0.00342091	-0.158824	0.519081	*	0.599612	*
	Pg6	47300001	0.000397271	0.00115035	-2.13543	0.00155274	0.00129049	0.0914762	0.550751	*	0.592014	*
	Pg6	47400001	0.000906088	0.0025834	-2.12534	0.00402115	0.00344179	-0.0238688	0.550553	*	0.64718	*
	Pg6	47500001	0.00096919	0.00284882	-2.15793	0.00458215	0.00396716	-0.0680138	0.556568	*	0.67466	*
	Pg6	47600001	0.00111713	0.00299831	-2.06596	0.00500195	0.00434877	-0.0839831	0.545758	*	0.651035	*
57	Pg6	48500001	0.00104729	0.00291609	-2.10335	0.00403269	0.00368583	-0.269765	0.55703	*	0.585528	*
	Pg6	48800001	0.00069737	0.00196096	-2.11065	0.00268433	0.00219331	0.159922	0.483839	*	0.585372	*
58	Pg6	59000001	0.0012086	0.0031321	-2.03001	0.0058233	0.00410151	0.809647	0.56893	*	0.682887	*
	Pg6	59100001	0.0011334	0.00369098	-2.25082	0.00769617	0.00522154	0.989018	0.651798	**	0.831892	**
59	Pg6	67000001	0.000957638	0.00335203	-2.30979	0.00475086	0.00400265	0.0377322	0.497293	*	0.695571	*
60	Pg6	71800001	5.5956e-06	1.50723e-05	-1.37495	2.96996e-05	2.56724e-05	-0.0489878	0.642084	**	0.724905	*
	Pg6	71900001	0.000648277	0.00186909	-2.13354	0.00312253	0.00298325	-0.426608	0.510209	*	0.682746	*
61	Pg6	82400001	0.0018354	0.00541508	-2.16228	0.00816338	0.00741641	-0.248051	0.565019	*	0.64814	*
62	Pg6	84600001	0.00145347	0.0036664	-2.00114	0.00585315	0.00398836	0.967972	0.489594	*	0.604983	*
	Pg6	85000001	0.00167107	0.00420306	-1.99798	0.00704085	0.00471105	1.05749	0.48184	*	0.624632	*
63	Pg6	89300001	0.00115328	0.00346632	-2.1795	0.00590594	0.00413466	0.838054	0.685137	**	0.709355	*
	Pg6	89400001	0.000949807	0.00262765	-2.09736	0.00447466	0.00310761	0.875812	0.636246	**	0.673125	*
64	Pg6	106200001	0.000763131	0.00219851	-2.13681	0.00338386	0.00215974	1.29521	0.503559	*	0.646813	*
65	Pg6	123800001	0.00147969	0.00395787	-2.06429	0.00684388	0.00447308	1.17494	0.538333	*	0.665131	*
	Pg6	123900001	0.00115505	0.00320443	-2.10106	0.00565516	0.00367239	1.20741	0.523725	*	0.689843	*
	Pg6	124000001	0.00144846	0.00355779	-1.97075	0.00618719	0.00411068	1.09255	0.502069	*	0.630585	*
66	Pg6	124600001	0.00192239	0.00526904	-2.09103	0.00969816	0.00600371	1.45853	0.525933	*	0.702848	*
	Pg6	124700001	0.00119723	0.00335855	-2.11314	0.00561932	0.00348788	1.44349	0.53482	*	0.671505	*
	Pg6	124800001	0.00153555	0.00390677	-2.01024	0.00668548	0.00424037	1.3293	0.5338	*	0.63887	*
	Pg6	124900001	0.00186538	0.00470097	-1.99992	0.00701889	0.00473164	1.02028	0.489212	*	0.575502	*
	Pg6	125000001	0.00134975	0.00349208	-2.02842	0.00574349	0.0037727	1.14944	0.521747	*	0.628922	*
	Pg6	125100001	0.000913979	0.00223544	-1.96318	0.00352138	0.00247431	0.819962	0.498429	*	0.585777	*
	Pg6	125200001	0.00137756	0.0033852	-1.96826	0.00547309	0.00384277	0.823498	0.523763	*	0.599122	*
	Pg6	125300001	0.000741713	0.00183296	-1.97185	0.00296981	0.00202669	0.958518	0.531514	*	0.602493	*
	Pg6	125400001	0.00133219	0.00319684	-1.94293	0.00527098	0.00356172	1.00849	0.516601	*	0.597326	*
	Pg6	125500001	0.000989789	0.00270069	-2.08293	0.00394951	0.00278779	0.79867	0.515277	*	0.601	*
	Pg6	125600001	0.00204135	0.00485561	-1.93462	0.00741802	0.00486932	1.15344	0.4844	*	0.56037	*
	Pg6	125700001	0.00121949	0.00341338	-2.11098	0.00544157	0.00356241	1.16646	0.543949	*	0.649546	*
	Pg6	125800001	0.00122352	0.00307808	-1.99533	0.00447793	0.00310196	0.887401	0.495397	*	0.563467	*
	Pg6	126100001	0.00122627	0.00366156	-2.17406	0.00661386	0.00472128	0.747042	0.520411	*	0.731869	*
	Pg6	126200001	0.000956521	0.00316617	-2.26528	0.00580754	0.00410791	0.789548	0.531608	*	0.783298	*
	Pg6	126300001	0.000795429	0.0024127	-2.18492	0.0045189	0.00336625	0.552758	0.503673	*	0.754431	*
	Pg6	126800001	0.00126493	0.00305133	-1.94888	0.00530042	0.00344953	1.19621	0.516176	*	0.622245	*
	Pg6	126900001	0.00108032	0.00266894	-1.97609	0.00505671	0.00317516	1.38183	0.549001	*	0.670315	*
	Pg6	127000001	0.00204668	0.00527359	-2.02524	0.00975112	0.00592054	1.56321	0.549957	*	0.678005	*
	Pg6	127100001	0.00150455	0.00387683	-2.02469	0.00708951	0.00412193	1.80459	0.597164	*	0.673209	*
	Pg6	127200001	0.00115369	0.002974	-2.02359	0.00545521	0.0032033	1.74743	0.566263	*	0.674722	*
	Pg6	127300001	0.00088359	0.00240068	-2.07797	0.00368495	0.00223003	1.57842	0.527928	*	0.62018	*
	Pg6	127400001	0.000665048	0.00158308	-1.92934	0.00293176	0.00186619	1.30853	0.559066	*	0.644275	*
	Pg6	127500001	0.00180109	0.00455022	-2.00359	0.00846518	0.00534848	1.35022	0.537671	*	0.672101	*
	Pg6	127600001	0.0014239	0.00364214	-2.01648	0.00693124	0.00425896	1.49809	0.563839	*	0.687333	*
	Pg6	127700001	0.00136246	0.00372406	-2.08693	0.00661511	0.00415422	1.38169	0.525751	*	0.686215	*
	Pg6	127800001	0.00146968	0.00390443	-2.05548	0.0071038	0.00440414	1.44913	0.539699	*	0.684267	*
	Pg6	127900001	0.00150211	0.00390552	-2.03447	0.00714657	0.00437608	1.51681	0.562013	*	0.677395	*
	Pg6	128000001	0.00114668	0.00318709	-2.10333	0.00576908	0.00350507	1.55878	0.55474	*	0.701665	*
	Pg6	128100001	0.00110544	0.00294324	-2.0582	0.00514775	0.00317508	1.47673	0.55296	*	0.668083	*
	Pg6	128200001	0.00126693	0.00316214	-1.98812	0.00565281	0.0035463	1.3866	0.56031	*	0.649511	*
	Pg6	128300001	0.00168502	0.00425112	-2.00179	0.00817597	0.00512984	1.38687	0.547357	*	0.685933	*
	Pg6	128400001	0.001532	0.00382509	-1.98862	0.0068084	0.00416578	1.52031	0.528161	*	0.647787	*
	Pg6	128600001	0.000863235	0.00215539	-1.98487	0.00361146	0.0021802	1.59098	0.518239	*	0.621553	*
	Pg6	128900001	0.0012426	0.0029511	-1.93022	0.00475047	0.00340491	0.727692	0.538634	*	0.582405	*
	Pg6	129000001	0.000873014	0.00210897	-1.94833	0.00330898	0.00230505	0.86067	0.521923	*	0.578672	*
	Pg6	129200001	0.00139873	0.00326198	-1.90899	0.00524303	0.00371919	0.775999	0.519739	*	0.573848	*
	Pg6	129300001	0.00105608	0.00261577	-1.97772	0.0040881	0.00283112	0.88888	0.530277	*	0.587827	*
	Pg6	129400001	0.00207901	0.00492226	-1.92917	0.00791617	0.00548349	0.889035	0.523753	*	0.580659	*
	Pg6	129500001	0.00254189	0.00607695	-1.94119	0.0100786	0.00668673	1.10018	0.532783	*	0.598242	*
	Pg6	129600001	0.00205008	0.00498033	-1.95904	0.00784021	0.00526763	1.03719	0.506009	*	0.582556	*
	Pg6	129700001	0.00116195	0.00296097	-2.01022	0.00453013	0.00326023	0.708722	0.513841	*	0.590921	*
	Pg6	129800001	0.00172453	0.00416782	-1.95243	0.00683607	0.00473818	0.885855	0.517719	*	0.598134	*
	Pg6	129900001	0.0016731	0.00405151	-1.955	0.0063816	0.00442864	0.880004	0.5289	*	0.581408	*
67	Pg6	130800001	0.00160379	0.00356622	-1.85038	0.00600097	0.00407011	0.990378	0.519666	*	0.573074	*
	Pg6	131000001	0.00186548	0.00440354	-1.92517	0.00722063	0.00479517	1.095	0.520623	*	0.587785	*
68	Pg6	131700001	0.00205638	0.00484002	-1.92176	0.00789032	0.00537665	0.968078	0.543287	*	0.583991	*
	Pg6	131800001	0.00136206	0.00338056	-1.98145	0.00555939	0.00371919	1.05766	0.533519	*	0.610832	*
	Pg6	131900001	0.000662037	0.00148234	-1.85341	0.00273624	0.00177422	1.21274	0.620833	**	0.616272	*
	Pg6	132000001	0.000470534	0.00114787	-1.95216	0.00264954	0.00174383	1.1368	0.73673	**	0.750579	*
	Pg6	132400001	0.00101544	0.00239382	-1.92029	0.00378258	0.00261242	0.901924	0.528933	*	0.571134	*
	Pg6	132500001	0.00129255	0.00313234	-1.95458	0.00503639	0.00356286	0.788825	0.505314	*	0.590671	*
	Pg6	132600001	0.00146387	0.00335286	-1.88765	0.005486	0.00396303	0.691922	0.501531	*	0.573752	*
	Pg6	132700001	0.00123623	0.00317129	-2.01892	0.00577222	0.00383647	1.09051	0.540326	*	0.669245	*
	Pg6	132800001	0.00077113	0.00192053	-1.98248	0.0030695	0.00218228	0.764618	0.513681	*	0.599939	*
	Pg6	132900001	0.00125434	0.00320365	-2.01406	0.00518489	0.00338418	1.18147	0.496108	*	0.616326	*
	Pg6	133100001	0.000775556	0.0022087	-2.12533	0.00333318	0.00238374	0.737571	0.483563	*	0.633245	*
	Pg6	133200001	0.000629936	0.00164757	-2.03522	0.00291163	0.00185097	1.3151	0.490999	*	0.66484	*
	Pg6	133300001	0.000936395	0.00251497	-2.06542	0.00444071	0.00282281	1.31646	0.498391	*	0.675994	*
	Pg6	133400001	0.00103295	0.00280417	-2.07796	0.00477117	0.00314451	1.13208	0.52749	*	0.664546	*
	Pg6	133500001	0.00117932	0.00311462	-2.05006	0.00498947	0.00335249	1.03625	0.519634	*	0.626421	*
	Pg6	133600001	0.0015823	0.00350365	-1.84507	0.00598798	0.00401774	1.04336	0.503319	*	0.577992	*
	Pg6	133700001	0.00158667	0.00408736	-2.0241	0.00708104	0.00475508	1.03957	0.536121	*	0.64961	*
	Pg6	133800001	0.00109859	0.00277805	-2.00232	0.00455207	0.00301137	1.1134	0.514037	*	0.617373	*
69	Pg6	136900001	0.00106538	0.00298818	-2.11142	0.00423816	0.00288576	0.970669	0.507928	*	0.599673	*
	Pg6	137000001	0.00151716	0.00426556	-2.11623	0.00626893	0.00442401	0.800551	0.547245	*	0.616161	*
	Pg6	137100001	0.000979464	0.00281545	-2.13626	0.00428715	0.00297812	0.874674	0.566327	*	0.64118	*
	Pg6	137200001	0.00103435	0.00283353	-2.08802	0.00430734	0.00303302	0.810399	0.556325	*	0.619541	*
	Pg6	137300001	0.000995853	0.00289446	-2.1472	0.00468371	0.00330439	0.801507	0.573234	*	0.672395	*
70	Pg6	137900001	0.000681273	0.00188394	-2.09351	0.00436524	0.00245821	1.98765	0.798704	**	0.806687	**
	Pg6	138000001	0.000227988	0.000623362	-2.0633	0.00133319	0.000712584	2.28642	0.789707	**	0.766981	*
	Pg6	138400001	0.0016728	0.00415957	-1.98465	0.00669415	0.00431508	1.24541	0.53243	*	0.602252	*
	Pg6	138600001	0.00177726	0.00435358	-1.9685	0.00671505	0.00448568	1.0657	0.512646	*	0.577299	*
	Pg6	138700001	0.00179009	0.00481482	-2.07115	0.00738534	0.00502374	0.97656	0.497451	*	0.615495	*
	Pg6	138800001	0.00181436	0.00466587	-2.02325	0.00711789	0.00488366	0.934838	0.495825	*	0.593629	*
	Pg6	138900001	0.00192721	0.00484406	-1.998	0.00755277	0.00505622	1.0551	0.49929	*	0.593176	*
	Pg6	139000001	0.000970196	0.00225728	-1.90408	0.00362404	0.00252388	0.862036	0.544814	*	0.572334	*
	Pg6	139100001	0.00129408	0.00304228	-1.91886	0.00485396	0.00350286	0.696507	0.494788	*	0.574133	*
	Pg6	139500001	0.00122147	0.00287423	-1.91802	0.00443002	0.00314924	0.765404	0.500414	*	0.559522	*
	Pg6	139700001	0.00156198	0.00381425	-1.96382	0.00588906	0.00412152	0.839497	0.488131	*	0.576371	*
	Pg6	139800001	0.00150441	0.00361809	-1.94642	0.00548505	0.00384259	0.834866	0.490423	*	0.561813	*
	Pg6	139900001	0.00143055	0.00344914	-1.94937	0.00541104	0.00369461	0.957985	0.514191	*	0.577777	*
	Pg6	140000001	0.00224902	0.00510231	-1.87736	0.00884281	0.00598327	1.00278	0.534839	*	0.594596	*
	Pg6	140400001	0.0010045	0.00287151	-2.1308	0.00433124	0.0029631	0.948075	0.499764	*	0.634664	*
	Pg6	140500001	0.000828243	0.00216317	-2.03453	0.00305572	0.00233913	0.43286	0.506089	*	0.566957	*
	Pg6	140600001	0.00081438	0.00239549	-2.15673	0.00368601	0.00276969	0.514287	0.564965	*	0.655729	*
	Pg6	140900001	0.00134772	0.00365007	-2.07762	0.00595626	0.00382141	1.26987	0.505171	*	0.645373	*
	Pg6	141000001	0.00194349	0.00508763	-2.04281	0.00924763	0.0054852	1.69245	0.545428	*	0.677448	*
	Pg6	141100001	0.00163057	0.00421306	-2.0281	0.00700745	0.00434981	1.44355	0.51907	*	0.633222	*
	Pg6	141200001	0.00126162	0.00335881	-2.0585	0.00659178	0.00394198	1.64584	0.591563	*	0.718073	*
	Pg6	141300001	0.00164987	0.00431959	-2.04184	0.00786016	0.00495133	1.36559	0.535424	*	0.677982	*
	Pg6	141400001	0.00144088	0.00379337	-2.04613	0.00689232	0.00436004	1.34266	0.55577	*	0.679738	*
	Pg6	141700001	0.0013171	0.00380436	-2.14214	0.00631304	0.0042417	1.03678	0.561907	*	0.68062	*
	Pg6	141800001	0.00126753	0.00355841	-2.11413	0.00574043	0.0042683	0.561445	0.55438	*	0.655986	*
	Pg6	141900001	0.00123089	0.00381475	-2.2081	0.00593265	0.00421698	0.766634	0.556273	*	0.683031	*
	Pg6	142000001	0.00105549	0.00319048	-2.18495	0.00526846	0.00344807	1.16787	0.577582	*	0.69823	*
	Pg6	142100001	0.0011787	0.00339999	-2.14029	0.00496372	0.00351984	0.777614	0.548928	*	0.624406	*
	Pg6	142200001	0.00121225	0.00370984	-2.19699	0.00573022	0.0039977	0.854648	0.575693	*	0.67458	*
	Pg6	142300001	0.000848552	0.00255168	-2.17795	0.00374872	0.00278609	0.562888	0.573061	*	0.645204	*
	Pg6	142400001	0.00108362	0.00315032	-2.14768	0.0046941	0.00341993	0.652895	0.558372	*	0.636675	*
	Pg6	142500001	0.00137985	0.0039314	-2.12912	0.00624482	0.00434804	0.86423	0.570323	*	0.655689	*
	Pg6	142600001	0.00133249	0.00383042	-2.13774	0.00575406	0.00390531	0.987245	0.554643	*	0.635309	*
	Pg6	142700001	0.000924001	0.00268767	-2.14657	0.00419398	0.00281849	1.03481	0.585727	*	0.656954	*
	Pg6	142800001	0.000721389	0.00208202	-2.13818	0.00284984	0.00213533	0.526587	0.505676	*	0.596651	*
	Pg6	142900001	0.00048138	0.00144427	-2.17196	0.00228101	0.0016629	0.648919	0.552951	*	0.675639	*
	Pg6	143000001	0.000923365	0.00269066	-2.14883	0.00438561	0.00311208	0.774159	0.543116	*	0.676657	*
	Pg6	143100001	0.000579787	0.00159215	-2.08476	0.00252332	0.00171487	0.978316	0.568252	*	0.638705	*
	Pg6	143200001	0.000331424	0.000857296	-2.0085	0.00212077	0.00121588	1.8764	0.812612	**	0.806109	**
	Pg6	143300001	0.000221101	0.000578273	-2.01748	0.00135119	0.000760925	1.97631	0.798131	**	0.786124	*
	Pg6	143400001	0.00066053	0.00143967	-1.81943	0.00332741	0.00184315	2.08337	0.765263	**	0.702214	*
	Pg6	143500001	0.000189811	0.000505372	-2.02594	0.00111501	0.000619151	2.05338	0.778965	**	0.768958	*
	Pg6	143700001	0.00084793	0.00208155	-1.96422	0.00469591	0.00272548	1.81179	0.757306	**	0.74336	*
71	Pg6	145900001	0.00115043	0.00316841	-2.09376	0.0050908	0.00331462	1.19383	0.521909	*	0.645925	*
	Pg6	146000001	0.00105712	0.00286964	-2.07793	0.00384939	0.00255676	1.09265	0.491255	*	0.56127	*
	Pg6	146200001	0.00257387	0.00651753	-2.00711	0.0103267	0.0068199	1.12326	0.48969	*	0.603375	*
	Pg6	146300001	0.00188588	0.00488767	-2.03182	0.00775911	0.00499769	1.24998	0.525418	*	0.614298	*
	Pg6	146600001	0.00198225	0.00486553	-1.97017	0.00813534	0.00524271	1.24696	0.501218	*	0.613217	*
	Pg6	146700001	0.00163037	0.00399868	-1.96961	0.00626104	0.00426595	0.968429	0.501472	*	0.584361	*
	Pg6	146800001	0.00214148	0.00532622	-1.98497	0.00815658	0.00550965	1.01039	0.491807	*	0.580794	*
	Pg6	146900001	0.00174399	0.00484038	-2.10326	0.007795	0.00545855	0.837154	0.484355	*	0.650272	*
	Pg6	147100001	0.00164914	0.00427978	-2.03288	0.00671401	0.00439155	1.17126	0.504401	*	0.609724	*
	Pg6	147200001	0.002223	0.00578117	-2.03606	0.00887654	0.00591954	1.07446	0.499659	*	0.601304	*
	Pg6	147400001	0.00186724	0.00462187	-1.97987	0.00714786	0.00474201	1.09977	0.491424	*	0.582975	*
	Pg6	147500001	0.0022571	0.00536539	-1.93414	0.00859156	0.00579338	1.0196	0.495016	*	0.580522	*
	Pg6	147600001	0.00216596	0.00554399	-2.01864	0.00876002	0.00586158	1.0577	0.507128	*	0.606856	*
	Pg6	148000001	0.00158499	0.00391302	-1.97645	0.00622815	0.00400113	1.26278	0.49762	*	0.594332	*
	Pg6	148100001	0.00180958	0.0045187	-1.98966	0.00746924	0.00513659	0.923455	0.50618	*	0.615698	*
	Pg6	148200001	0.00153318	0.00363617	-1.9301	0.00601178	0.00404764	1.02662	0.506443	*	0.593411	*
	Pg6	148400001	0.00188223	0.00468256	-1.98554	0.00760522	0.00493027	1.2165	0.504538	*	0.60644	*
	Pg6	148700001	0.00173395	0.00414242	-1.93819	0.00735105	0.00475249	1.23037	0.520475	*	0.627312	*
72	Pg6	149300001	0.000531509	0.00154082	-2.13947	0.00226003	0.00158926	0.815221	0.516048	*	0.628604	*
	Pg6	149400001	0.0011022	0.00292258	-2.05311	0.00505235	0.00316344	1.39623	0.495057	*	0.661234	*
	Pg6	149500001	0.00136491	0.00352875	-2.02756	0.00597449	0.0037793	1.34313	0.501376	*	0.641195	*
	Pg6	149600001	0.00123282	0.00324713	-2.04728	0.00572763	0.00343497	1.62988	0.547658	*	0.667074	*
	Pg6	149900001	0.00106877	0.00274865	-2.02002	0.00477648	0.00304938	1.29441	0.552749	*	0.650225	*
	Pg6	150000001	0.00110709	0.00277831	-1.99412	0.00473898	0.00274184	1.83137	0.517119	*	0.6315	*
	Pg6	150100001	0.00171536	0.00499861	-2.15184	0.00895627	0.0055587	1.44466	0.57116	*	0.717772	*
	Pg6	150200001	0.000984819	0.00299304	-2.18951	0.0043299	0.0030569	0.79811	0.557736	*	0.643121	*
	Pg6	150300001	0.00162803	0.00490045	-2.18275	0.00763084	0.00498628	1.17649	0.590365	*	0.670909	*
	Pg6	150400001	0.0014543	0.00408741	-2.11571	0.00633499	0.00426676	1.02495	0.56854	*	0.639092	*
	Pg6	150500001	0.00124686	0.00360137	-2.14193	0.00566856	0.00383379	1.00433	0.563928	*	0.657656	*
	Pg6	150600001	0.00123711	0.00382509	-2.20636	0.00618542	0.00413184	1.06556	0.596383	*	0.698959	*
	Pg6	150700001	0.00107294	0.00321742	-2.17722	0.00528629	0.00344264	1.19289	0.577828	*	0.692578	*
	Pg6	150800001	0.000681445	0.00191362	-2.11051	0.00305531	0.00207473	0.983397	0.571035	*	0.651625	*
	Pg6	150900001	0.00111437	0.00273327	-1.9675	0.00413659	0.00315823	0.444712	0.507927	*	0.569613	*
	Pg6	151300001	0.00189923	0.00466433	-1.97064	0.00813817	0.00508002	1.41346	0.495688	*	0.63195	*
	Pg6	151400001	0.00131097	0.00315584	-1.94615	0.00578075	0.00369387	1.29023	0.535899	*	0.644393	*
	Pg6	151500001	0.00144563	0.00348834	-1.95023	0.00560824	0.00339645	1.57625	0.513067	*	0.588769	*
	Pg6	151700001	0.00081474	0.00205906	-2.00013	0.00341516	0.00218958	1.27199	0.503773	*	0.622392	*
	Pg6	151800001	0.00114291	0.00309449	-2.07607	0.00508246	0.0033641	1.11079	0.50473	*	0.648061	*
	Pg6	151900001	0.00184623	0.0048773	-2.05235	0.00867806	0.00561149	1.23004	0.546941	*	0.672137	*
	Pg6	152100001	0.00179982	0.00462818	-2.02273	0.00781859	0.00477636	1.52951	0.566569	*	0.637899	*
	Pg6	152200001	0.00214598	0.00573161	-2.06453	0.0102741	0.00626242	1.54237	0.547571	*	0.680119	*
	Pg6	152400001	0.00094051	0.00250613	-2.05834	0.00419854	0.00265827	1.33762	0.533327	*	0.649734	*
	Pg6	152500001	0.00165734	0.00411438	-1.98284	0.00705424	0.00412842	1.76684	0.493129	*	0.629038	*
	Pg6	152600001	0.00127422	0.00312334	-1.96579	0.00535105	0.00334575	1.40326	0.49552	*	0.623196	*
	Pg6	152800001	0.00105731	0.00301975	-2.13045	0.00459219	0.00319616	0.86566	0.569422	*	0.637816	*
	Pg6	152900001	0.00060199	0.00174334	-2.13731	0.00242957	0.00174036	0.728672	0.539517	*	0.605941	*
	Pg6	153000001	0.000778124	0.00230518	-2.16398	0.00346837	0.00251664	0.671066	0.561784	*	0.649076	*
	Pg6	153100001	0.000914186	0.0026386	-2.13986	0.0041139	0.00286718	0.858946	0.563187	*	0.65322	*
	Pg6	153200001	0.00126407	0.00348601	-2.09601	0.00542664	0.00364439	1.03904	0.572526	*	0.632761	*
	Pg6	153300001	0.00096772	0.00275169	-2.12538	0.00439367	0.00296942	1.00743	0.596158	*	0.657077	*
73	Pg6	154600001	0.000829644	0.00217307	-2.03875	0.00327647	0.00223347	0.964677	0.497982	*	0.596514	*
	Pg6	154700001	0.000918944	0.00263775	-2.13303	0.00390302	0.00250928	1.2574	0.550825	*	0.628112	*
	Pg6	154800001	0.000715488	0.00188352	-2.04357	0.00281236	0.00192798	0.93707	0.493609	*	0.594468	*
	Pg6	155000001	0.00121276	0.00315801	-2.03469	0.00622472	0.00382612	1.49572	0.577785	*	0.710344	*
	Pg6	155200001	0.00112161	0.0028662	-2.01438	0.00493267	0.00310367	1.37095	0.533607	*	0.64324	*
	Pg6	155300001	0.00102638	0.00311065	-2.18667	0.00522783	0.00353786	1.00114	0.54488	*	0.707014	*
	Pg6	155400001	0.00108585	0.00327803	-2.18378	0.00483068	0.00332468	0.919336	0.573196	*	0.648238	*
	Pg6	155500001	0.00118225	0.00354715	-2.17851	0.00589483	0.00416753	0.792026	0.578659	*	0.697761	*
	Pg6	155600001	0.00116802	0.00327546	-2.11207	0.00554528	0.00392368	0.787911	0.569899	*	0.676474	*
	Pg6	155700001	0.00118051	0.00354975	-2.18061	0.00560893	0.00376682	1.03908	0.581831	*	0.676811	*
	Pg6	155800001	0.00153512	0.00453893	-2.16522	0.0069966	0.00476623	0.969355	0.567387	*	0.658746	*
	Pg6	155900001	0.00131719	0.00394157	-2.17649	0.00597578	0.00417478	0.848168	0.567104	*	0.656748	*
	Pg6	156000001	0.00112206	0.00319851	-2.12807	0.00508086	0.00334102	1.14366	0.56226	*	0.65592	*
	Pg6	156100001	0.00129967	0.0037521	-2.14189	0.00566572	0.00384235	0.991056	0.554339	*	0.63942	*
	Pg6	156200001	0.000873082	0.00264043	-2.18443	0.00424814	0.00292956	0.909624	0.572775	*	0.687144	*
	Pg6	156300001	0.001144	0.00323814	-2.12189	0.00470909	0.00339502	0.700946	0.537437	*	0.614513	*
74	Pg6	158700001	0.000695998	0.0019285	-2.09384	0.00504139	0.00277105	2.13155	0.773661	**	0.859943	**
75	Pg6	161300001	0.00204963	0.00511566	-1.99002	0.00807884	0.00546989	0.999417	0.489079	*	0.595673	*
	Pg6	161400001	0.000806665	0.00204176	-2.00124	0.00306558	0.00220731	0.706028	0.48866	*	0.579819	*
	Pg6	161600001	0.00167116	0.00409169	-1.96727	0.00636613	0.00432933	0.977521	0.49743	*	0.580858	*
76	Pg6	162200001	0.00147122	0.003658	-1.98495	0.00582108	0.0039244	1.02015	0.49527	*	0.597327	*
	Pg6	162400001	0.00129399	0.00319651	-1.97675	0.00554174	0.00357984	1.23443	0.517931	*	0.631714	*
	Pg6	162500001	0.00131737	0.00316276	-1.94308	0.00527765	0.00368057	0.856078	0.498205	*	0.602734	*
	Pg6	162600001	0.00122411	0.00301891	-1.97326	0.00518312	0.00350546	1.00376	0.487659	*	0.62677	*
	Pg6	163100001	0.00210882	0.00514179	-1.96369	0.00868273	0.00592734	0.959476	0.481956	*	0.614616	*
	Pg6	163400001	0.0016798	0.00449424	-2.0652	0.00764941	0.00474287	1.44961	0.528012	*	0.658371	*
	Pg6	163600001	0.00164303	0.00448266	-2.08596	0.00714825	0.00485679	0.982296	0.482759	*	0.638555	*
77	Pg6	164400001	0.00112106	0.00268564	-1.93985	0.00435863	0.00303961	0.855889	0.508242	*	0.589723	*
	Pg6	164500001	0.0012256	0.00305888	-1.98715	0.00493864	0.00306415	1.44454	0.538506	*	0.605258	*
	Pg6	164600001	0.00167084	0.00431021	-2.02645	0.00688433	0.00465557	1.00522	0.497692	*	0.614928	*
	Pg6	164900001	0.00148872	0.00386734	-2.03365	0.0058243	0.00388735	1.06974	0.511196	*	0.592431	*
	Pg6	165000001	0.00168735	0.00421081	-1.98958	0.00626371	0.00421266	1.03209	0.487931	*	0.569628	*
	Pg6	165100001	0.00130784	0.00334413	-2.01557	0.00530108	0.00340598	1.26206	0.514981	*	0.607809	*
	Pg6	165300001	0.00128669	0.00310502	-1.94903	0.00482943	0.00319197	1.11777	0.493459	*	0.574421	*
	Pg6	165400001	0.00193661	0.00479734	-1.98166	0.00751416	0.00518348	0.908874	0.508493	*	0.588839	*
	Pg6	165500001	0.00205873	0.00523019	-2.01016	0.00860755	0.00566099	1.14394	0.52307	*	0.621281	*
	Pg6	165600001	0.00108928	0.00298196	-2.08598	0.00466159	0.00285184	1.51969	0.50532	*	0.631393	*
	Pg6	165700001	0.000943535	0.00244855	-2.02944	0.0036796	0.00251345	0.954911	0.505132	*	0.591042	*
	Pg6	165800001	0.000942867	0.00247252	-2.04163	0.00354589	0.00250096	0.802393	0.490537	*	0.575276	*
	Pg6	165900001	0.00158635	0.00407523	-2.02109	0.00659588	0.00450092	0.960945	0.507378	*	0.618873	*
	Pg6	166200001	0.00108663	0.00288769	-2.05596	0.00504245	0.00339538	1.0256	0.551405	*	0.666559	*
	Pg6	166300001	0.000406498	0.00125384	-2.19316	0.00218591	0.00122854	1.99271	0.619831	**	0.730575	*
	Pg6	166600001	0.00212972	0.00527361	-1.98103	0.00804267	0.0047278	1.7423	0.539935	*	0.577077	*
78	Pg6	167900001	0.00089153	0.00253258	-2.12266	0.00685753	0.00401411	1.76606	0.771852	**	0.886031	**
	Pg6	168000001	0.000568925	0.00173784	-2.18601	0.00480449	0.00285784	1.67363	0.768322	**	0.926592	**
	Pg6	168100001	0.000602245	0.00165694	-2.08767	0.00424162	0.00250968	1.70369	0.784261	**	0.847759	**
79	Pg6	169600001	0.000725943	0.00188506	-2.02924	0.00300707	0.00206505	0.928977	0.484074	*	0.61724	*
	Pg6	169800001	0.00144028	0.00340679	-1.92632	0.00582718	0.00396746	0.971733	0.544596	*	0.607013	*
	Pg6	169900001	0.00135426	0.00330499	-1.96126	0.00541286	0.00367621	0.983206	0.517493	*	0.601725	*
	Pg6	170000001	0.00110479	0.00265039	-1.94226	0.00437959	0.00302208	0.906687	0.527	*	0.598152	*
	Pg6	170100001	0.0014527	0.00380297	-2.04046	0.00602791	0.00418521	0.877192	0.528862	*	0.617991	*
	Pg6	170200001	0.00108096	0.00254303	-1.91689	0.00408893	0.00274115	1.04642	0.514063	*	0.5778	*
	Pg6	170300001	0.00125517	0.00318927	-2.0085	0.0056793	0.00367451	1.22644	0.54952	*	0.655592	*
	Pg6	170400001	0.00113129	0.00276445	-1.96387	0.00472487	0.00324785	0.925266	0.54286	*	0.620815	*
	Pg6	170500001	0.000694746	0.0017804	-2.01263	0.00299034	0.0019624	1.15199	0.507979	*	0.633895	*
	Pg6	170600001	0.00122736	0.00321291	-2.0396	0.00545654	0.00377326	0.896339	0.564877	*	0.647945	*
	Pg6	170700001	0.00139467	0.00366438	-2.04533	0.00636144	0.00388609	1.52932	0.543492	*	0.659083	*
	Pg6	170800001	0.00093314	0.00245771	-2.04606	0.00427404	0.00289828	0.990971	0.524824	*	0.660892	*
	Pg6	170900001	0.00176918	0.00448463	-2.00731	0.00799173	0.00515516	1.24245	0.564836	*	0.654869	*
	Pg6	171000001	0.00135171	0.00353722	-2.04069	0.00584948	0.00374796	1.2764	0.529311	*	0.636233	*
	Pg6	171100001	0.000965275	0.00244373	-2.00211	0.00403362	0.00278681	0.900231	0.538422	*	0.621043	*
	Pg6	171200001	0.00137439	0.00345455	-1.99619	0.00597294	0.00420553	0.811054	0.519485	*	0.638079	*
	Pg6	171300001	0.00191772	0.00467318	-1.96174	0.008195	0.00542424	1.11137	0.558955	*	0.630763	*
	Pg6	171400001	0.0013622	0.00341995	-1.99546	0.00541464	0.00378549	0.844592	0.513541	*	0.59933	*
	Pg6	171600001	0.00214499	0.00515457	-1.94677	0.00860782	0.00562672	1.17479	0.517405	*	0.603467	*
	Pg6	171700001	0.00113663	0.00276105	-1.95582	0.00475483	0.00297199	1.40524	0.508446	*	0.621516	*
	Pg6	171900001	0.00110777	0.00275692	-1.983	0.00434957	0.00307343	0.793643	0.518856	*	0.593997	*
	Pg6	172000001	0.00224788	0.00557007	-1.98237	0.00955	0.00622987	1.18529	0.561065	*	0.628229	*
	Pg6	172100001	0.0015296	0.0036748	-1.94499	0.00568361	0.00363491	1.28597	0.511338	*	0.570047	*
	Pg6	172200001	0.00153696	0.00393783	-2.01806	0.00614064	0.00386674	1.36705	0.504296	*	0.601551	*
	Pg6	172300001	0.00142049	0.00346775	-1.96368	0.005513	0.00376151	0.961459	0.510089	*	0.588951	*
	Pg6	172500001	0.00189919	0.00462414	-1.96126	0.00795895	0.00516594	1.21046	0.512105	*	0.622288	*
	Pg6	172600001	0.00156497	0.00415082	-2.05614	0.00737658	0.00488944	1.10455	0.587606	*	0.673348	*
	Pg6	172700001	0.0016205	0.00400069	-1.97707	0.00703625	0.00494696	0.81827	0.556833	*	0.637692	*
	Pg6	172800001	0.00153311	0.00368615	-1.94586	0.00654948	0.00415579	1.32721	0.574488	*	0.630634	*
	Pg6	172900001	0.00139086	0.00315162	-1.87378	0.00542448	0.00353135	1.19467	0.485768	*	0.591076	*
	Pg6	173200001	0.00211308	0.00496879	-1.92102	0.0084466	0.0058724	0.871573	0.534599	*	0.601766	*
	Pg6	173300001	0.000883216	0.00220964	-1.98907	0.00370242	0.00245271	1.10596	0.528574	*	0.622419	*
	Pg6	173500001	0.000948071	0.00214866	-1.87138	0.00350387	0.00256851	0.624476	0.513385	*	0.567707	*
	Pg6	173600001	0.00142173	0.00335866	-1.9234	0.00556279	0.00368712	1.10348	0.533532	*	0.592476	*
	Pg6	173700001	0.00188098	0.00436257	-1.90392	0.00724819	0.00474862	1.16315	0.535763	*	0.585846	*
	Pg6	173800001	0.0020718	0.00492728	-1.93438	0.00825199	0.00550217	1.07513	0.525541	*	0.600211	*
	Pg6	174000001	0.00119861	0.00290365	-1.95286	0.0047749	0.00310099	1.20635	0.520423	*	0.600287	*
	Pg6	174100001	0.000927967	0.00235192	-2.00383	0.00394243	0.0026831	0.97311	0.543673	*	0.628231	*
	Pg6	174400001	0.000971596	0.00300564	-2.20562	0.0048682	0.00360699	0.577008	0.588741	*	0.699882	*
	Pg6	174500001	0.000810375	0.00251365	-2.20626	0.00386106	0.00256077	1.09996	0.580292	*	0.67802	*
	Pg6	174900001	0.000688774	0.00206743	-2.17559	0.00288368	0.0018482	1.27304	0.556521	*	0.62187	*
	Pg6	175200001	0.00131392	0.00422174	-2.24132	0.00636385	0.00438434	0.914856	0.586934	*	0.68515	*
	Pg6	175300001	0.00122823	0.00332447	-2.07649	0.00502414	0.00344274	0.940489	0.557215	*	0.611782	*
	Pg6	175400001	0.0014412	0.00423666	-2.15991	0.00649625	0.00449342	0.895749	0.550099	*	0.653939	*
	Pg6	175500001	0.000922105	0.00290178	-2.22086	0.00447958	0.00311004	0.877369	0.567277	*	0.686457	*
80	Pg6	177900001	0.00105034	0.00273799	-2.03581	0.00673501	0.00391812	1.80119	0.786158	**	0.807007	**
	Pg6	178000001	0.000830345	0.00190983	-1.88971	0.00378552	0.00231858	1.51366	0.769999	**	0.658867	*
81	Pg6	180900001	0.00146963	0.00371996	-2.00467	0.00628481	0.00431638	0.929765	0.546181	*	0.631084	*
	Pg6	181000001	0.00118759	0.00316603	-2.05989	0.00495192	0.00340708	0.920688	0.50413	*	0.620108	*
	Pg6	181100001	0.00100306	0.00255342	-2.00899	0.00464212	0.0029799	1.26627	0.531888	*	0.66539	*
	Pg6	181200001	0.000796507	0.00223243	-2.10843	0.00395051	0.00252815	1.28132	0.54987	*	0.695464	*
	Pg6	181300001	0.000623006	0.00214861	-2.29581	0.0039455	0.00248638	1.36155	0.550495	*	0.80161	**
	Pg6	181400001	0.00163672	0.00485955	-2.1694	0.00885759	0.00549782	1.44417	0.550385	*	0.73334	*
	Pg6	181600001	0.00158048	0.00466444	-2.16334	0.0094434	0.0055516	1.7422	0.587243	*	0.77634	*
	Pg6	181700001	0.00113366	0.00307719	-2.07898	0.00524713	0.00343362	1.16852	0.527431	*	0.665437	*
82	Pg6	185800001	0.00149907	0.00302265	-1.71947	0.0054767	0.00350872	1.27649	0.491624	*	0.562698	*
83	Pg6	187200001	0.000207313	0.000415458	-1.68135	0.000900407	0.000505986	1.97798	0.713574	**	0.637813	*
84	Pg6	188900001	0.00165278	0.00422921	-2.01744	0.00766316	0.00487169	1.31781	0.525468	*	0.666193	*
	Pg6	189000001	0.00162404	0.00426257	-2.04474	0.0073365	0.00462544	1.36107	0.499561	*	0.654892	*
	Pg6	189100001	0.00122817	0.0035955	-2.15453	0.00665682	0.00412835	1.44801	0.55325	*	0.734007	*
	Pg6	189200001	0.00171733	0.00487708	-2.12585	0.0090166	0.00566617	1.37834	0.559196	*	0.72019	*
	Pg6	189300001	0.00115776	0.00309252	-2.0621	0.00527128	0.00339749	1.24584	0.506646	*	0.658299	*
	Pg6	189400001	0.00117879	0.00348819	-2.16516	0.00648687	0.00397605	1.51122	0.556368	*	0.740597	*
	Pg6	189500001	0.00105584	0.00292818	-2.10089	0.00435645	0.00308487	0.784138	0.545455	*	0.615533	*
	Pg6	189600001	0.00109836	0.0029467	-2.06652	0.00442912	0.00315499	0.756423	0.530297	*	0.605574	*
	Pg6	189800001	0.000754581	0.00227845	-2.18087	0.00367685	0.00255836	0.866273	0.586026	*	0.68777	*
	Pg6	189900001	0.000726787	0.00220988	-2.1877	0.00336972	0.0024383	0.683588	0.564916	*	0.666186	*
	Pg6	190000001	0.00094685	0.00290587	-2.19853	0.00447187	0.00308543	0.907246	0.549288	*	0.674209	*
	Pg6	190100001	0.000917606	0.00275345	-2.17687	0.00438171	0.00287027	1.16276	0.573491	*	0.678987	*
	Pg6	190200001	0.00157187	0.0045305	-2.14092	0.00685362	0.0045011	1.15073	0.556514	*	0.639504	*
	Pg6	190300001	0.00138442	0.00422536	-2.19513	0.00699944	0.00469214	1.04835	0.582621	*	0.703794	*
	Pg6	190400001	0.00118484	0.00326319	-2.09425	0.00530263	0.00393824	0.566488	0.545043	*	0.650833	*
85	Pg6	195900001	0.0011337	0.00262596	-1.89815	0.00430549	0.00313036	0.661687	0.492696	*	0.579525	*
	Pg6	196000001	0.000997262	0.00268146	-2.06446	0.00442048	0.00322	0.652841	0.52256	*	0.64666	*
	Pg6	196100001	0.00155991	0.00367953	-1.9236	0.00604283	0.00451783	0.537086	0.514736	*	0.58814	*
86	Pg6	198800001	0.000386024	0.00170009	-2.47059	0.00246841	0.00168248	0.964245	0.619854	**	0.805802	**
	Pg6	198900001	0.000229973	0.00146774	-2.66426	0.00311896	0.00250032	0.237937	0.757553	**	1.13233	**
	Pg6	199000001	0.000354017	0.00198866	-2.60747	0.0043541	0.00343823	0.300848	0.712321	**	1.08987	**
87	Pg6	216700001	0.000897199	0.00225946	-1.99643	0.00331912	0.00328074	-0.542859	0.581028	*	0.568134	*
	Pg6	216800001	0.000268794	0.00084956	-2.2067	0.00140461	0.00138261	-0.527064	0.557244	*	0.718138	*
	Pg6	216900001	0.000270279	0.00106208	-2.38471	0.00170209	0.0015764	-0.316589	0.550684	*	0.799169	**
	Pg6	217000001	0.00063323	0.0020031	-2.2227	0.00298759	0.0028077	-0.369211	0.647657	**	0.67376	*
	Pg6	217100001	0.000642067	0.00223513	-2.30085	0.00335759	0.0030721	-0.273407	0.699147	**	0.718447	*
	Pg6	217200001	0.000560694	0.00150991	-2.0651	0.00206956	0.00208329	-0.602783	0.613286	*	0.567152	*
	Pg6	217400001	0.000490454	0.0017146	-2.30486	0.00298186	0.00247559	0.0958988	0.63796	**	0.783889	*
	Pg6	217500001	0.000405017	0.00137855	-2.27962	0.00231384	0.00175971	0.460752	0.637791	**	0.756859	*
	Pg6	217600001	0.000872289	0.00254819	-2.15056	0.00348995	0.00337899	-0.472773	0.511068	*	0.60216	*
	Pg6	217700001	0.000524092	0.00160971	-2.19425	0.00233726	0.00219479	-0.366195	0.559307	*	0.6493	*
88	Pg6	227400001	0.000501335	0.00149912	-2.16607	0.00377714	0.00244834	1.21514	0.682635	**	0.877035	**
89	Pg6	228100001	0.000702749	0.00150056	-1.79079	0.00277902	0.002229	0.235584	0.526276	*	0.597092	*
	Pg6	228400001	0.00131464	0.00318527	-1.95424	0.00612184	0.00521509	-0.00553507	0.577723	*	0.668076	*
	Pg6	228500001	0.00052384	0.00271128	-2.56929	0.00553976	0.00500439	-0.227267	0.69901	**	1.02429	**
90	Pg6	237300001	0.000986838	0.0027912	-2.12034	0.00458665	0.00349422	0.454355	0.579838	*	0.66725	*
	Pg6	237400001	0.000975245	0.00279033	-2.13125	0.00443011	0.00321541	0.670021	0.627771	**	0.657301	*
	Pg6	237500001	0.000464655	0.00133156	-2.12118	0.00225755	0.00185536	0.136217	0.552732	*	0.686507	*
	Pg6	237600001	0.00111693	0.00311766	-2.10723	0.00523668	0.00417511	0.26093	0.568871	*	0.671031	*
	Pg6	237700001	0.000621956	0.00140815	-1.85972	0.00243463	0.00195176	0.237239	0.52577	*	0.592674	*
	Pg6	237800001	0.00133745	0.00353026	-2.05041	0.00575978	0.0045248	0.322908	0.610209	*	0.63413	*
	Pg6	238000001	0.000942504	0.0023707	-1.99549	0.00374315	0.00294385	0.317941	0.573094	*	0.598954	*
	Pg6	238100001	0.000889349	0.00210871	-1.925	0.00332535	0.00283307	-0.00588747	0.584786	*	0.572765	*
	Pg6	238200001	0.000819025	0.00220105	-2.0659	0.00340959	0.00289515	0.00712273	0.619492	**	0.619405	*
	Pg6	238300001	0.00106443	0.00273339	-2.01858	0.00448787	0.00362764	0.204085	0.620259	**	0.624923	*
	Pg6	238400001	0.000533748	0.00137974	-2.0152	0.00199566	0.00135082	0.995113	0.593179	*	0.572751	*
91	Pg6	239700001	0.000891273	0.00230004	-2.02308	0.0033756	0.00288343	-0.0160698	0.519193	*	0.57834	*
	Pg6	239800001	0.000746849	0.00233402	-2.20967	0.00317628	0.00289245	-0.256164	0.573647	*	0.628686	*
	Pg6	239900001	0.00113071	0.00324871	-2.13544	0.00428366	0.00350056	0.159568	0.568184	*	0.578464	*
	Pg6	240000001	0.00135663	0.00371986	-2.09021	0.00555171	0.00475793	-0.0288607	0.578375	*	0.611964	*
	Pg6	240100001	0.000933931	0.00266319	-2.1272	0.00447888	0.00357832	0.252248	0.662859	**	0.680855	*
	Pg6	240200001	0.000876452	0.00243887	-2.10134	0.00431666	0.00325828	0.494423	0.662132	**	0.69242	*
	Pg6	240300001	0.00151735	0.00405292	-2.06207	0.00662653	0.00495282	0.538192	0.611253	*	0.6402	*
	Pg6	240400001	0.001681	0.0050826	-2.18596	0.0080735	0.00667944	0.109978	0.595045	*	0.681495	*
	Pg6	240500001	0.000985274	0.0027964	-2.12104	0.0040241	0.00342724	-0.00460087	0.55433	*	0.611111	*
	Pg7	11800001	0.00076647	0.00212792	-2.09925	0.00400829	0.00312307	0.357464	0.611102	*	0.718464	*
92	Pg7	40100001	0.00116953	0.00313852	-2.06684	0.00625863	0.00434751	0.875241	0.653486	**	0.728467	*
93	Pg7	44600001	0.000731637	0.00168412	-1.88686	0.00331388	0.00271933	0.142652	0.588817	*	0.656041	*
	Pg7	44700001	0.000765715	0.00166943	-1.81824	0.00359286	0.0028858	0.22995	0.618568	*	0.671373	*
94	Pg7	54800001	0.00151617	0.00399301	-2.04807	0.00697411	0.00463282	1.09337	0.512144	*	0.662741	*
	Pg7	54900001	0.000961441	0.0022583	-1.91422	0.00377526	0.00243038	1.25019	0.508328	*	0.594025	*
95	Pg7	62000001	0.00063236	0.00126735	-1.70623	0.00339475	0.00259243	0.443638	0.489303	*	0.729844	*
96	Pg7	91600001	0.00070204	0.00194321	-2.09495	0.0029882	0.00220871	0.586997	0.484891	*	0.629048	*
	Pg7	91700001	0.00101956	0.0030164	-2.16172	0.00646243	0.00455229	0.808589	0.576651	*	0.801983	**
	Pg7	91800001	0.000773949	0.00235054	-2.18722	0.00602258	0.00422566	0.827698	0.626312	**	0.89107	**
	Pg7	91900001	0.000837067	0.00253321	-2.18233	0.00646937	0.00479988	0.570935	0.620796	**	0.888102	**
	Pg7	92000001	0.000498029	0.00115999	-1.89871	0.00244432	0.00178918	0.630434	0.570326	*	0.690903	*
	Pg7	92100001	0.00089496	0.00259276	-2.14315	0.00602349	0.00428185	0.766412	0.588097	*	0.828045	**
	Pg7	92200001	0.000453452	0.00147099	-2.24094	0.00296823	0.00215222	0.673819	0.593628	*	0.815965	**
	Pg7	92300001	0.000694308	0.00191811	-2.09336	0.00314353	0.00213292	0.987177	0.540297	*	0.655866	*
	Pg7	92400001	0.000644622	0.0018573	-2.13384	0.00405721	0.00272009	1.04634	0.587766	*	0.798922	**
	Pg7	92500001	0.00161881	0.00335178	-1.75635	0.00726596	0.00492965	0.989023	0.548988	*	0.652097	*
97	Pg7	98100001	0.000616723	0.0016347	-2.04772	0.00255468	0.001941	0.465078	0.496851	*	0.617247	*
	Pg7	98200001	0.000711633	0.00190353	-2.06056	0.00398506	0.00292111	0.625071	0.541581	*	0.748178	*
	Pg7	98300001	0.000865333	0.00254972	-2.15931	0.00513384	0.0036778	0.730275	0.560315	*	0.773259	*
	Pg7	98400001	0.000887017	0.00245687	-2.09793	0.00485459	0.00336063	0.891279	0.530915	*	0.73822	*
	Pg7	98500001	0.000696205	0.00189363	-2.07805	0.00344693	0.00236023	0.943316	0.531404	*	0.694695	*
	Pg7	98600001	0.00051462	0.00152325	-2.15896	0.00239464	0.00171926	0.718679	0.505007	*	0.667754	*
98	Pg7	112500001	0.000947642	0.00181197	-1.64163	0.0066455	0.00452234	0.974449	0.590523	*	0.845883	**
	Pg7	112600001	0.000683181	0.00128653	-1.61483	0.00364763	0.00212888	1.77958	0.669479	**	0.727475	*
	Pg7	112700001	0.000732771	0.00155858	-1.78811	0.00538688	0.00346076	1.26245	0.677546	**	0.866369	**
	Pg7	112800001	0.000964321	0.0020349	-1.78029	0.00718987	0.00435585	1.57491	0.726178	**	0.8725	**
	Pg7	112900001	0.00078918	0.00143128	-1.55896	0.00373305	0.00222521	1.66142	0.649174	**	0.674888	*
	Pg7	113100001	0.000636277	0.00158634	-1.98212	0.0040071	0.0029038	0.677091	0.540979	*	0.799184	**
99	Pg7	120400001	0.00190431	0.00444461	-1.91112	0.00880566	0.00644626	0.631598	0.528726	*	0.665025	*
	Pg7	120500001	0.00167584	0.0041159	-1.97127	0.00776203	0.00529935	0.958854	0.534071	*	0.665744	*
	Pg7	120700001	0.00125225	0.00329029	-2.04474	0.00643465	0.00444781	0.898846	0.539441	*	0.710832	*
	Pg7	120800001	0.00153749	0.00399287	-2.03223	0.00716437	0.00575424	0.23047	0.540122	*	0.668366	*
	Pg7	120900001	0.00129931	0.00281584	-1.8166	0.00482068	0.00350208	0.665902	0.530704	*	0.569397	*
100	Pg7	137600001	0.000967056	0.00193761	-1.70892	0.0046103	0.00323199	0.831329	0.575062	*	0.678277	*
	Pg7	137700001	0.000564236	0.00157309	-2.10054	0.0034732	0.00254507	0.626249	0.565483	*	0.78927	*
	Pg7	137800001	0.000833652	0.00265183	-2.22992	0.00547889	0.00375839	0.935391	0.574681	*	0.817708	**
	Pg7	137900001	0.000699225	0.00179496	-2.01439	0.00348007	0.00233758	1.03655	0.536348	*	0.696971	*
101	Pg7	147900001	0.00063897	0.00193843	-2.18271	0.00509872	0.0033511	1.1459	0.618872	**	0.901981	**
	Pg7	148000001	0.000788587	0.00230121	-2.14973	0.00623696	0.00423472	0.985467	0.634131	**	0.898123	**
102	Pg7	149100001	0.00136998	0.00399955	-2.15282	0.00779301	0.00580021	0.55721	0.5138	*	0.75499	*
	Pg7	149200001	0.00108174	0.0036027	-2.27144	0.00656528	0.00464263	0.791014	0.50868	*	0.783131	*
	Pg7	149300001	0.00051201	0.00176265	-2.29276	0.00404399	0.00273159	1.00972	0.571092	*	0.897532	**
	Pg7	149600001	0.00117297	0.00338479	-2.1379	0.00712816	0.00471953	1.10913	0.517548	*	0.783691	*
103	Pg7	153400001	0.00127572	0.0029489	-1.89817	0.00490676	0.00385538	0.322029	0.488367	*	0.585041	*
This table list the different bin identified are having extreme values (95%) for both : the –log of the ratio of diversity in the cultivated sample divided by diversity in the wild sample, and the differentiation (FST). For each bin, the chromosome (CHR) , the bin coordinate (BP) on the genome, the diversity in the cultivated samples (πc, θc) and in the wild sample (πw, θw) , the test of Tajima’D…
Segment of 500kb or less are considered together and highlight, but we reported all the individual segment of 100kb identified.
* p<0.05; ** p<0.005
