# Supplementary material for: Pearl millet genome sequence provides a resource to improve agronomic traits in arid environments
Source: Nat Biotechnol. 2017 Sep 18;35(10):969–76. doi: 10.1038/nbt.3943 (PMC6871012; doi:10.1038/nbt.3943)
Supplement: Supplementary Table 35 — List of the genes found in the regions showing strong differentiation between wild and cultivated germplasm and diversity loss in cultigen. (XLSX 15 kb) [file 41587_2017_BFnbt3943_MOESM62_ESM.xlsx]

## Sheet: Supplementary Table 34
Supplementary Table 35. List of the genes found in the region showing strong differentiation and diversity loss
Regions of differentiation	Pseudomolecules	Gene start	Gene end	Name of the gene	Annotation	Reference Genbank/EMBL
1	Pg1	81892148	81896104	Pgl_GLEAN_10008642	peptidyl-prolyl cis-trans isomerase	XM_004973246.1
2	Pg1	164640905	164641201	Pgl_GLEAN_10029850	lichenase-2-like	XM_004962202.1
	Pg1	164655356	164659633	Pgl_GLEAN_10029849	LRR receptor-like serine/threonine-protein kinase	XM_004965724.1
3	Pg2	62527120	62527491	Pgl_GLEAN_10014185	uncharacterized protein
	Pg2	62546717	62547280	Pgl_GLEAN_10014186	pentatricopeptide repeat-containing protein	XM_004986536.1
	Pg2	62551038	62554897	Pgl_GLEAN_10014187	methionine--tRNA ligase-like	XM_004986535.1
	Pg2	62587927	62595517	Pgl_GLEAN_10014188	uncharacterized protein
4	Pg2	70673076	70673468	Pgl_GLEAN_10032759	uncharacterized protein
	Pg2	70674030	70674773	Pgl_GLEAN_10032760	F-box protein	XM_016855139.1
5	Pg2	212230351	212236498	Pgl_GLEAN_10018676	UBA domain-containing protein mud1	XR_566373.1
	Pg2	212450010	212456264	Pgl_GLEAN_10000573	uncharacterized protein
6	Pg3	13493568	13494098	Pgl_GLEAN_10012418	uncharacterized protein
	Pg3	13503273	13503952	Pgl_GLEAN_10012419	lipoxygenase homology domain-containing protein 1-like	XM_004953894.1
	Pg3	13505159	13513019	Pgl_GLEAN_10012420	uncharacterized protein
	Pg3	13521403	13523491	Pgl_GLEAN_10012421	trehalose-phosphate phosphatase 4-like	XM_004953892.1
	Pg3	13562108	13562535	Pgl_GLEAN_10012422	uncharacterized protein
7	Pg3	30643378	30644032	Pgl_GLEAN_10004775	uncharacterized protein
	Pg3	30652444	30655019	Pgl_GLEAN_10004774	transcription factor bHLH110	XM_015768191.1
	Pg3	30658870	30659061	Pgl_GLEAN_10004773	uncharacterized protein
8	Pg5	59919572	59919805	Pgl_GLEAN_10009897	uncharacterized protein
9	Pg5	140844551	140845511	Pgl_GLEAN_10015957	non-symbiotic hemoglobin 2	EU968226.1
	Pg5	140899036	140900490	Pgl_GLEAN_10015956	allene oxide synthase 1	NM_001111774.1
10	Pg6	46312719	46313054	Pgl_GLEAN_10037178	protein LIM2-like	XM_004970208.1
11	Pg6	59154635	59155186	Pgl_GLEAN_10035893	uncharacterized protein
	Pg6	59157168	59158229	Pgl_GLEAN_10035894	uncharacterized protein
	Pg6	59160641	59161313	Pgl_GLEAN_10035895	early nodulin-like protein 1-like	XM_004972117.1
	Pg6	59180313	59186870	Pgl_GLEAN_10035896	Homeobox3	NM_001309211.1
	Pg6	59197005	59200944	Pgl_GLEAN_10035897	dynamin-related protein 5A	XM_015769327.1
12	Pg6	137911076	137911691	Pgl_GLEAN_10018124	uncharacterized protein
13	Pg6	143108007	143110876	Pgl_GLEAN_10028730	RNA binding S1	NM_001157845.1
	Pg6	143378150	143378818	Pgl_GLEAN_10033538	uncharacterized protein
14	Pg6	158733942	158735535	Pgl_GLEAN_10036968	uncharacterized protein
	Pg6	158777880	158780173	Pgl_GLEAN_10036969	uncharacterized protein
15	Pg6	167902507	167908361	Pgl_GLEAN_10035449	uncharacterized protein
	Pg6	167965772	167966038	Pgl_GLEAN_10035450	uncharacterized protein
16	Pg6	177885914	177886360	Pgl_GLEAN_10038521	uncharacterized protein
17	Pg6	198961159	198962448	Pgl_GLEAN_10007456	uncharacterized protein
	Pg6	199070855	199072073	Pgl_GLEAN_10007455	PHP domain-containing protein	XM_002885849.1
18	Pg6	227410320	227412913	Pgl_GLEAN_10028935	uncharacterized protein
	Pg6	227453581	227456519	Pgl_GLEAN_10028936	60S ribosomal protein L17-like	XM_004968277.1
	Pg6	227478890	227482130	Pgl_GLEAN_10028937	uncharacterized protein
19	Pg6	228550014	228550896	Pgl_GLEAN_10017353	uncharacterized protein
	Pg6	228552510	228556592	Pgl_GLEAN_10017354	NADH-cytochrome b5 reductase-like protein-like	XM_004968326.1
	Pg6	228558541	228560755	Pgl_GLEAN_10017355	prolyl 4-hydroxylase subunit alpha-1	XM_004968328.1
	Pg6	228576345	228577227	Pgl_GLEAN_10017356	zinc finger CCCH domain-containing protein 1-like	XM_004971654.1
	Pg6	228595130	228597134	Pgl_GLEAN_10017357	protein kinase PINOID 2-like	XM_004968329.1
20	Pg7	91801880	91804191	Pgl_GLEAN_10019878	uncharacterized protein
	Pg7	91810554	91810943	Pgl_GLEAN_10019877	uncharacterized protein
	Pg7	91964763	91967492	Pgl_GLEAN_10019876	E3 ubiquitin-protein ligase RGLG1-like	XM_004956115.1
	Pg7	91975442	91978629	Pgl_GLEAN_10019875	myosin-11-like	XM_004956114.1
	Pg7	91980294	91984786	Pgl_GLEAN_10019874	serine/threonine-protein kinase AFC2-like	XM_004956119.1
	Pg7	91985688	91986647	Pgl_GLEAN_10019873	manganese-dependent ADP-ribose/CDP-alcohol diphosphatase-like	XM_004956121.1
	Pg7	91989828	91990874	Pgl_GLEAN_10019872	uncharacterized protein
	Pg7	91993486	91993962	Pgl_GLEAN_10019871	uncharacterized protein
21	Pg7	112714588	112716427	Pgl_GLEAN_10016535	60S ribosomal protein L10a-3-like	XM_004956152.1
22	Pg7	112830986	112831808	Pgl_GLEAN_10016534	uncharacterized protein
	Pg7	112861514	112864300	Pgl_GLEAN_10016533	R3H domain-containing protein 2-like	XM_004956151.
	Pg7	112876671	112877353	Pgl_GLEAN_10016532	uncharacterized protein
	Pg7	112895142	112895824	Pgl_GLEAN_10016531	uncharacterized protein
23	Pg7	148032342	148035856	Pgl_GLEAN_10003149	uncharacterized protein
	Pg7	148075348	148079538	Pgl_GLEAN_10003148	tetratricopeptide repeat domain-containing protein	NM_123118.6
For each of the 23 regions, the genes found in the region or the closest genes found in the region were given.
