# Supplementary material for: Pearl millet genome sequence provides a resource to improve agronomic traits in arid environments
Source: Nat Biotechnol. 2017 Sep 18;35(10):969–76. doi: 10.1038/nbt.3943 (PMC6871012; doi:10.1038/nbt.3943)
Supplement: Supplementary Table 36 — Genome-wide marker-trait associations for grain and stover yield. (XLSX 109 kb) [file 41587_2017_BFnbt3943_MOESM63_ESM.xlsx]

## Sheet: Supplementary Table 35
Supplementary Table 36. Genome-wide marker trait associations for grain and stover yield
Traits	Trait code	Treatment	Year	Pseudomolecule	Position	P-value	Region span	Percentage of variance explained	Closest gene	Closest gene function
1000-Grain Mass (g)	TGW	Early stress	2011	Pg5	54771816	3.66758832949373E-11	54602527-54771816	19.1353	Pgl_GLEAN_10021336	Protein kinase, catalytic domain
1000-Grain Mass (g)	TGW	Early stress	2011	Pg5	65921815	2.45781135681633E-11	65921815-65921815	19.0339	Pgl_GLEAN_10010048	AP2/ERF domain
1000-Grain Mass (g)	TGW	Early stress	2011	Pg5	69668692	2.8083744870589E-12	69665639-69725464	20.5742	Pgl_GLEAN_10007626	Protein kinase, catalytic domain
1000-Grain Mass (g)	TGW	Early stress	2012	Pg5	10933651	6.56634719502977E-11	10898327-10933651	18.6032	Pgl_GLEAN_10004527
1000-Grain Mass (g)	TGW	Early stress	2012	Pg5	26459404	1.8387088130727E-11	26459404-26459404	17.7404	Pgl_GLEAN_10004790	Pectate lyase/Amb allergen
1000-Grain Mass (g)	TGW	Early stress	2012	Pg5	54610761	5.95711097670513E-12	54539763-54610761	19.5082	Pgl_GLEAN_10021337	SANT/Myb domain
1000-Grain Mass (g)	TGW	Early stress	2012	Pg5	62472353	2.57268163978205E-11	62313164-62587240	19.0089	Pgl_GLEAN_10031210
1000-Grain Mass (g)	TGW	Early stress	2012	Pg5	65921815	2.79996329381029E-12	65788904-65921815	20.0105	Pgl_GLEAN_10010048	AP2/ERF domain
1000-Grain Mass (g)	TGW	Early stress	2012	Pg5	67313470	6.68013170111179E-11	67313470-67313477	17.7964	Pgl_GLEAN_10017712	Rab-GTPase-TBC domain
1000-Grain Mass (g)	TGW	Early stress	2012	Pg5	69665639	2.98414181322042E-13	69665639-69725486	22.2298	Pgl_GLEAN_10007626	Protein kinase, catalytic domain
Fresh Stover Yield (t/ha)	FSWTHA	Early stress	2011	Pg1	28627833	2.91330942715952E-11	28627833-28627833	10.8368	Pgl_GLEAN_10024503	C1-like
Fresh Stover Yield (t/ha)	FSWTHA	Early stress	2011	Pg1	181104422	4.145557982633E-12	181104422-181104422	13.1153	Pgl_GLEAN_10013587
Fresh Stover Yield (t/ha)	FSWTHA	Early stress	2011	Pg1	234325245	6.5515056984426E-11	234325245-234325245	11.601	Pgl_GLEAN_10025105	Protein of unknown function DUF1645
Fresh Stover Yield (t/ha)	FSWTHA	Early stress	2011	Pg2	44522344	7.06803596086565E-11	44522344-44522344	12.3395	Pgl_GLEAN_10028709	Drug/metabolite transporter
Fresh Stover Yield (t/ha)	FSWTHA	Early stress	2011	Pg2	54781069	2.78637628918819E-12	54781069-54781069	13.539	Pgl_GLEAN_10021272	Expansin
Fresh Stover Yield (t/ha)	FSWTHA	Early stress	2011	Pg2	134686631	4.40988773811607E-11	134686631-134686631	10.9576	Pgl_GLEAN_10032659
Fresh Stover Yield (t/ha)	FSWTHA	Early stress	2011	Pg2	158685961	3.34899719356621E-11	158685961-158685961	11.3205	Pgl_GLEAN_10017025
Fresh Stover Yield (t/ha)	FSWTHA	Early stress	2011	Pg2	194853224	2.75472589679164E-11	194853224-194853224	11.2529	Pgl_GLEAN_10037976
Fresh Stover Yield (t/ha)	FSWTHA	Early stress	2011	Pg2	202767422	1.69736965054815E-11	202767422-202767422	11.8977	Pgl_GLEAN_10003632
Fresh Stover Yield (t/ha)	FSWTHA	Early stress	2011	Pg2	214768310	5.11424615317521E-11	214768310-214768310	11.7819	Pgl_GLEAN_10031318
Fresh Stover Yield (t/ha)	FSWTHA	Early stress	2011	Pg3	3061262	5.80349596850829E-12	3061262-3061262	11.6639	Pgl_GLEAN_10005840	Ionotropic glutamate receptor
Fresh Stover Yield (t/ha)	FSWTHA	Early stress	2011	Pg3	77836169	9.10333027466013E-11	77836169-77836169	11.6249	Pgl_GLEAN_10004955	GTP binding domain
Fresh Stover Yield (t/ha)	FSWTHA	Early stress	2011	Pg3	167337157	6.34612908180556E-11	167337157-167337157	12.3557	Pgl_GLEAN_10007013
Fresh Stover Yield (t/ha)	FSWTHA	Early stress	2011	Pg3	200068508	2.55201702167515E-12	200068508-200068508	13.5455	Pgl_GLEAN_10030969
Fresh Stover Yield (t/ha)	FSWTHA	Early stress	2011	Pg3	233520007	2.45746894966587E-11	233520007-233520007	12.8365	Pgl_GLEAN_10010106	Small GTPase superfamily
Fresh Stover Yield (t/ha)	FSWTHA	Early stress	2011	Pg3	261471316	1.83088514176641E-12	261471316-261471316	12.2157	Pgl_GLEAN_10003640	Casein kinase II, regulatory subunit
Fresh Stover Yield (t/ha)	FSWTHA	Early stress	2011	Pg3	265906616	5.04843151750098E-11	265906616-265906616	12.559	Pgl_GLEAN_10016340	Multi antimicrobial extrusion protein
Fresh Stover Yield (t/ha)	FSWTHA	Early stress	2011	Pg3	280654417	4.12108993772933E-11	280654417-280654417	11.5406	Pgl_GLEAN_10008920	Dihydrodipicolinate synthetase-like
Fresh Stover Yield (t/ha)	FSWTHA	Early stress	2011	Pg4	4382096	2.54299271514096E-11	4382096-4382096	12.6087	Pgl_GLEAN_10014325
Fresh Stover Yield (t/ha)	FSWTHA	Early stress	2011	Pg4	12986917	1.20591113628918E-11	12986917-12986917	10.503	Pgl_GLEAN_10003709
Fresh Stover Yield (t/ha)	FSWTHA	Early stress	2011	Pg4	13988579	4.56373256134647E-11	13988579-13988579	12.0679	Pgl_GLEAN_10007729	SANT/Myb domain
Fresh Stover Yield (t/ha)	FSWTHA	Early stress	2011	Pg4	58198128	2.19320696654865E-11	58198128-58198128	11.4875	Pgl_GLEAN_10009694
Fresh Stover Yield (t/ha)	FSWTHA	Early stress	2011	Pg4	64239100	1.53582359513501E-11	64239100-64239100	11.8028	Pgl_GLEAN_10035306
Fresh Stover Yield (t/ha)	FSWTHA	Early stress	2011	Pg4	138310169	1.08867470738242E-11	138310169-138310169	12.1348	Pgl_GLEAN_10012247
Fresh Stover Yield (t/ha)	FSWTHA	Early stress	2011	Pg5	8570562	3.90527833340509E-11	8570562-8570562	12.5013	Pgl_GLEAN_10008602
Fresh Stover Yield (t/ha)	FSWTHA	Early stress	2011	Pg5	8845720	4.66430676545036E-11	8845720-8845720	10.8604	Pgl_GLEAN_10008602
Fresh Stover Yield (t/ha)	FSWTHA	Early stress	2011	Pg5	22446360	4.43302252929116E-11	22446360-22446360	11.9643	Pgl_GLEAN_10002406	HR-like lesion-inducer
Fresh Stover Yield (t/ha)	FSWTHA	Early stress	2011	Pg5	29876696	3.66700662964883E-11	29876696-29876696	11.372	Pgl_GLEAN_10033560
Fresh Stover Yield (t/ha)	FSWTHA	Early stress	2011	Pg5	32926778	7.08825395012474E-11	32926778-32926778	11.6083	Pgl_GLEAN_10016589
Fresh Stover Yield (t/ha)	FSWTHA	Early stress	2011	Pg5	50890468	1.86877519640272E-11	50890468-50890468	12.0249	Pgl_GLEAN_10010011
Fresh Stover Yield (t/ha)	FSWTHA	Early stress	2011	Pg5	58844603	1.65001443878473E-11	58844603-58844603	12.2357	Pgl_GLEAN_10025557
Fresh Stover Yield (t/ha)	FSWTHA	Early stress	2011	Pg6	148719590	5.62296227628991E-11	148719590-148719590	10.6857	Pgl_GLEAN_10037412
Fresh Stover Yield (t/ha)	FSWTHA	Early stress	2011	Pg6	158968432	2.90604275794622E-11	158968432-158968432	12.3574	Pgl_GLEAN_10036971
Fresh Stover Yield (t/ha)	FSWTHA	Early stress	2011	Pg6	184686584	4.93270996353232E-11	184686584-184686584	11.7384	Pgl_GLEAN_10022294
Fresh Stover Yield (t/ha)	FSWTHA	Early stress	2011	Pg7	6462383	6.65116499784778E-11	6462383-6462383	12.0135	Pgl_GLEAN_10015651	NB-ARC
Fresh Stover Yield (t/ha)	FSWTHA	Early stress	2011	Pg7	83151723	6.21853974717366E-12	83151723-83151723	12.9107	Pgl_GLEAN_10035100
Fresh Stover Yield (t/ha)	FSWTHA	Early stress	2011	Pg7	123120146	2.09093782418155E-11	123120146-123120146	11.7391	Pgl_GLEAN_10020690	Ribonuclease H1, N-terminal
Fresh Stover Yield (t/ha)	FSWTHA	Early stress	2011	Pg7	132842665	4.45295957643931E-11	132842665-132842665	11.9284	Pgl_GLEAN_10014125	DNA-binding WRKY
Grain Harvest Index (%)	HI	Control	2011	Pg5	47090657	1.99471704253369E-11	47090657-47090657	17.0535	Pgl_GLEAN_10012528	Basic-leucine zipper domain
Grain Harvest Index (%)	HI	Control	2011	Pg5	54816171	4.40714903175486E-11	54816171-54816171	17.7221	Pgl_GLEAN_10021334	Protein kinase, catalytic domain
Grain Harvest Index (%)	HI	Control	2011	Pg5	55078701	8.07110797266774E-11	55078701-55078701	16.3064	Pgl_GLEAN_10021329	Zinc finger, CW-type
Grain Harvest Index (%)	HI	Control	2012	Pg5	69702491	9.49414128159876E-11	69702491-69702491	16.1839	Pgl_GLEAN_10007626	Protein kinase, catalytic domain
Grain Harvest Index (%)	HI	Control	2012	Pg5	71614233	6.80771374389279E-11	71614233-71614233	15.8344	Pgl_GLEAN_10018745	Domain of unknown function DUF640
Grain Number /m2 (No.)	GNM2	Control	2012	Pg3	231758263	5.72459568525286E-11	231758263-231758263	17.3073	Pgl_GLEAN_10001482	Sulfotransferase domain
Grain Number /m2 (No.)	GNM2	Control	2011	Pg5	10889649	6.15914143167418E-12	10811888-10979851	19.98	Pgl_GLEAN_10004527
Grain Number /m2 (No.)	GNM2	Control	2011	Pg5	12646018	6.86589176663455E-11	12646018-12646018	17.3124	Pgl_GLEAN_10003506	Protein of unknown function DUF295
Grain Number /m2 (No.)	GNM2	Control	2011	Pg5	45534774	4.96908770494487E-11	45534774-45534774	17.3673	Pgl_GLEAN_10011360	RNA polymerase, alpha subunit
Grain Number /m2 (No.)	GNM2	Control	2011	Pg5	47090657	2.46193694521366E-12	47090657-47302058	19.5274	Pgl_GLEAN_10012528	Basic-leucine zipper domain
Grain Number /m2 (No.)	GNM2	Control	2011	Pg5	54602527	1.87789571089345E-13	54476672-54828319	22.0349	Pgl_GLEAN_10021337	SANT/Myb domain
Grain Number /m2 (No.)	GNM2	Control	2011	Pg5	55067420	2.42801722162606E-11	55067420-55133425	19.1679	Pgl_GLEAN_10021331	Protein kinase, catalytic domain
Grain Number /m2 (No.)	GNM2	Control	2011	Pg5	60433566	4.21033708284559E-11	60433566-60433566	17.4222	Pgl_GLEAN_10009272	NAD-dependent epimerase/dehydratase
Grain Number /m2 (No.)	GNM2	Control	2011	Pg5	61887486	5.73776714389108E-11	61887486-61887486	17.1953	Pgl_GLEAN_10031201	Cytochrome P450
Grain Number /m2 (No.)	GNM2	Control	2011	Pg5	62263382	2.73684421488505E-11	62263382-62313164	19.5843	Pgl_GLEAN_10031205	Cytochrome P450
Grain Number /m2 (No.)	GNM2	Control	2011	Pg5	64952306	2.95044898071609E-11	64952306-64952306	19.2806	Pgl_GLEAN_10015256	Nonaspanin (TM9SF)
Grain Number /m2 (No.)	GNM2	Control	2011	Pg5	65317532	1.20799285256086E-11	65317532-65318508	18.3445	Pgl_GLEAN_10015272	Domain of unknown function DUF2828
Grain Number /m2 (No.)	GNM2	Control	2011	Pg5	65547396	2.08277973946935E-11	65547396-65547396	17.6019	Pgl_GLEAN_10010056	F-box domain, cyclin-like
Grain Number /m2 (No.)	GNM2	Control	2011	Pg5	66082277	2.41185480789872E-12	65760972-66274283	20.0219	Pgl_GLEAN_10002412	Protein kinase, catalytic domain
Grain Number /m2 (No.)	GNM2	Control	2011	Pg5	66904370	3.65484517274241E-11	66904370-66917616	18.5326	Pgl_GLEAN_10017702	Ubiquitin-conjugating enzyme, E2
Grain Number /m2 (No.)	GNM2	Control	2011	Pg5	67295837	4.41346562083189E-12	67295837-67313477	20.5954	Pgl_GLEAN_10017708
Grain Number /m2 (No.)	GNM2	Control	2011	Pg5	68623270	2.97019485436172E-13	68623270-68623270	22.3238	Pgl_GLEAN_10003006	Glycosyl transferase, family 14
Grain Number /m2 (No.)	GNM2	Control	2011	Pg5	69667540	7.55309802531531E-13	69663427-69725934	20.6124	Pgl_GLEAN_10007626	Protein kinase, catalytic domain
Grain Number /m2 (No.)	GNM2	Control	2012	Pg5	10898327	7.8720053069974E-12	10767672-10981583	19.0884	Pgl_GLEAN_10004527
Grain Number /m2 (No.)	GNM2	Control	2012	Pg5	14191454	7.04971369474535E-12	14191454-14191454	20.7247	Pgl_GLEAN_10004746
Grain Number /m2 (No.)	GNM2	Control	2012	Pg5	45741967	6.16830149012668E-11	45741967-45741967	17.6254	Pgl_GLEAN_10011366	Pentatricopeptide repeat
Grain Number /m2 (No.)	GNM2	Control	2012	Pg5	47131223	8.7075656449205E-11	47131223-47131223	20.9702	Pgl_GLEAN_10012530	Tyrosinase
Grain Number /m2 (No.)	GNM2	Control	2012	Pg5	54602527	1.52844956820322E-12	54333610-55133425	21.6528	Pgl_GLEAN_10021337	SANT/Myb domain
Grain Number /m2 (No.)	GNM2	Control	2012	Pg5	56277504	2.422563945831E-11	56277504-56277504	18.6036	Pgl_GLEAN_10011414	Protein of unknown function DUF594
Grain Number /m2 (No.)	GNM2	Control	2012	Pg5	62587214	7.90250325867828E-11	62483343-62587214	19.212	Pgl_GLEAN_10031210
Grain Number /m2 (No.)	GNM2	Control	2012	Pg5	67304169	2.81682045142157E-12	67295837-67321105	20.6522	Pgl_GLEAN_10017710	ANTH
Grain Number /m2 (No.)	GNM2	Control	2012	Pg5	68623270	2.15195933230189E-11	68623270-68623270	20.2378	Pgl_GLEAN_10003006	Glycosyl transferase, family 14
Grain Number /m2 (No.)	GNM2	Control	2012	Pg5	69702491	5.519057533615E-13	69563741-69784371	21.9277	Pgl_GLEAN_10007626	Protein kinase, catalytic domain
Grain Number /m2 (No.)	GNM2	Control	2012	Pg5	70810791	1.80118270970871E-11	70810791-70854017	18.1548	Pgl_GLEAN_10010065	Malate transporter, aliminium toerance
Grain Number /m2 (No.)	GNM2	Control	2012	Pg5	73706659	7.38612936347905E-12	73681039-73706659	20.7131	Pgl_GLEAN_10000437
Grain Number /m2 (No.)	GNM2	Early stress	2011	Pg1	65136978	6.34179767658032E-12	65092766-65183914	16.5499	Pgl_GLEAN_10017291	NAD-dependent epimerase/dehydratase
Grain Number /m2 (No.)	GNM2	Early stress	2011	Pg5	10809569	2.48659158773734E-13	10719039-10982015	19.4337	Pgl_GLEAN_10004502	Heat shock protein Hsp90
Grain Number /m2 (No.)	GNM2	Early stress	2011	Pg5	12646018	3.16473573088121E-11	12646018-12646018	15.6509	Pgl_GLEAN_10003506	Protein of unknown function DUF295
Grain Number /m2 (No.)	GNM2	Early stress	2011	Pg5	14194642	1.14666488978182E-12	14190982-14201536	17.2027	Pgl_GLEAN_10004746
Grain Number /m2 (No.)	GNM2	Early stress	2011	Pg5	26459404	1.79406818494153E-11	26459383-26459450	15.3766	Pgl_GLEAN_10004790	Pectate lyase/Amb allergen
Grain Number /m2 (No.)	GNM2	Early stress	2011	Pg5	45741967	6.58056438855041E-12	45741967-45741967	15.8095	Pgl_GLEAN_10011366	Pentatricopeptide repeat
Grain Number /m2 (No.)	GNM2	Early stress	2011	Pg5	47090657	5.18650639585879E-13	47084755-47344644	17.7925	Pgl_GLEAN_10012528	Basic-leucine zipper domain
Grain Number /m2 (No.)	GNM2	Early stress	2011	Pg5	51754724	6.89781727828567E-11	51754724-51754724	14.8641	Pgl_GLEAN_10000542	Cytochrome P450
Grain Number /m2 (No.)	GNM2	Early stress	2011	Pg5	54604374	5.45944956545173E-15	54377243-55154199	21.7277	Pgl_GLEAN_10021337	SANT/Myb domain
Grain Number /m2 (No.)	GNM2	Early stress	2011	Pg5	56134062	1.36517297112761E-11	56133532-56406457	16.3206	Pgl_GLEAN_10017736
Grain Number /m2 (No.)	GNM2	Early stress	2011	Pg5	58859321	3.44438805935242E-12	58598384-58859328	17.9983	Pgl_GLEAN_10025557
Grain Number /m2 (No.)	GNM2	Early stress	2011	Pg5	59309067	1.6205010315409E-11	59264176-59450925	16.6567	Pgl_GLEAN_10025573	Alcohol dehydrogenase superfamily, zinc-type
Grain Number /m2 (No.)	GNM2	Early stress	2011	Pg5	60441706	5.39320363510943E-11	60441706-60441706	15.9872	Pgl_GLEAN_10009273	Fatty acid hydroxylase
Grain Number /m2 (No.)	GNM2	Early stress	2011	Pg5	61434336	4.08510010791164E-13	61415366-61434440	17.785	Pgl_GLEAN_10031193
Grain Number /m2 (No.)	GNM2	Early stress	2011	Pg5	62587214	1.79451377977362E-13	61809645-62648119	20.0742	Pgl_GLEAN_10031210
Grain Number /m2 (No.)	GNM2	Early stress	2011	Pg5	62901283	9.50287766136885E-12	62901283-62901283	16.806	Pgl_GLEAN_10031226	WD40 repeat
Grain Number /m2 (No.)	GNM2	Early stress	2011	Pg5	64947449	4.04221104332358E-11	64947449-64994041	16.4992	Pgl_GLEAN_10015255	Peptidase S8/S53, subtilisin/kexin/sedolisin
Grain Number /m2 (No.)	GNM2	Early stress	2011	Pg5	65788904	1.08085793418653E-11	65788904-66274413	17.0171	Pgl_GLEAN_10010050
Grain Number /m2 (No.)	GNM2	Early stress	2011	Pg5	66904057	9.22314340970754E-12	66879706-66917616	17.3014	Pgl_GLEAN_10017702	Ubiquitin-conjugating enzyme, E2
Grain Number /m2 (No.)	GNM2	Early stress	2011	Pg5	67295837	9.73508323391256E-13	67295259-67321105	19.0001	Pgl_GLEAN_10017708
Grain Number /m2 (No.)	GNM2	Early stress	2011	Pg5	68623270	3.45695305314282E-14	68623270-68665013	20.6328	Pgl_GLEAN_10003006	Glycosyl transferase, family 14
Grain Number /m2 (No.)	GNM2	Early stress	2011	Pg5	69725464	1.57914375825205E-14	69563741-69802087	20.1197	Pgl_GLEAN_10007626	Protein kinase, catalytic domain
Grain Number /m2 (No.)	GNM2	Early stress	2011	Pg5	70660143	3.85090554418259E-12	70660143-70810791	17.7852	Pgl_GLEAN_10010064	Zinc finger, B-box
Grain Number /m2 (No.)	GNM2	Early stress	2011	Pg5	73682968	4.08719526178492E-13	73680787-73683149	18.6851	Pgl_GLEAN_10000437
Grain Number /m2 (No.)	GNM2	Early stress	2011	Pg5	89602922	2.05254164262962E-11	89602426-89602922	15.9059	Pgl_GLEAN_10000203	NAD-dependent epimerase/dehydratase
Grain Number /m2 (No.)	GNM2	Late stress	2011	Pg1	65182605	1.59340554978426E-11	65135151-65182605	17.209	Pgl_GLEAN_10017292
Grain Number /m2 (No.)	GNM2	Late stress	2011	Pg3	5292479	3.59503113070138E-11	5292479-5292479	15.7112	Pgl_GLEAN_10000844	Peptidase S8/S53, subtilisin/kexin/sedolisin
Grain Number /m2 (No.)	GNM2	Late stress	2011	Pg5	10939261	1.95463226765898E-12	10720682-10981609	17.9233	Pgl_GLEAN_10004527
Grain Number /m2 (No.)	GNM2	Late stress	2011	Pg5	14191454	7.83232072806273E-13	14191175-14201029	18.6311	Pgl_GLEAN_10004746
Grain Number /m2 (No.)	GNM2	Late stress	2011	Pg5	26459404	6.61074902240573E-12	26459404-26459450	15.8653	Pgl_GLEAN_10004790	Pectate lyase/Amb allergen
Grain Number /m2 (No.)	GNM2	Late stress	2011	Pg5	45534774	4.38543372660771E-11	45534774-45534774	15.2869	Pgl_GLEAN_10011360	RNA polymerase, alpha subunit
Grain Number /m2 (No.)	GNM2	Late stress	2011	Pg5	45741967	7.94834736129746E-12	45741967-45751436	16.1703	Pgl_GLEAN_10011366	Pentatricopeptide repeat
Grain Number /m2 (No.)	GNM2	Late stress	2011	Pg5	47343467	8.87963123350615E-13	47084755-47343467	19.3483	Pgl_GLEAN_10012533
Grain Number /m2 (No.)	GNM2	Late stress	2011	Pg5	51757793	9.77715108404057E-12	51730065-51757793	17.2069	Pgl_GLEAN_10000542	Cytochrome P450
Grain Number /m2 (No.)	GNM2	Late stress	2011	Pg5	54798854	8.76199930242335E-14	54333593-54850514	20.1806	Pgl_GLEAN_10021334	Protein kinase, catalytic domain
Grain Number /m2 (No.)	GNM2	Late stress	2011	Pg5	55069583	7.79453051989278E-13	55067420-55154199	18.3643	Pgl_GLEAN_10021330	Expansin
Grain Number /m2 (No.)	GNM2	Late stress	2011	Pg5	56176271	5.85717219978574E-12	56133532-56330461	17.0509	Pgl_GLEAN_10011411	EAP30
Grain Number /m2 (No.)	GNM2	Late stress	2011	Pg5	61415802	6.04808828369538E-11	61415802-61434336	15.5321	Pgl_GLEAN_10031193
Grain Number /m2 (No.)	GNM2	Late stress	2011	Pg5	62313164	1.5748989273335E-12	61908597-62593424	18.7527	Pgl_GLEAN_10031205	Cytochrome P450
Grain Number /m2 (No.)	GNM2	Late stress	2011	Pg5	66274413	9.71201729762737E-12	66274413-66274413	16.6683	Pgl_GLEAN_10007383	UbiA prenyltransferase family
Grain Number /m2 (No.)	GNM2	Late stress	2011	Pg5	67304169	9.45774685628364E-15	67295837-67321105	21.1078	Pgl_GLEAN_10017710	ANTH
Grain Number /m2 (No.)	GNM2	Late stress	2011	Pg5	68623270	2.29481835607453E-14	68623270-68665013	21.8621	Pgl_GLEAN_10003006	Glycosyl transferase, family 14
Grain Number /m2 (No.)	GNM2	Late stress	2011	Pg5	69702491	7.99852492407805E-14	69563741-69912857	19.6398	Pgl_GLEAN_10007626	Protein kinase, catalytic domain
Grain Number /m2 (No.)	GNM2	Late stress	2011	Pg5	70660143	1.62231152866072E-12	70660143-70838093	18.0448	Pgl_GLEAN_10010064	Zinc finger, B-box
Grain Number /m2 (No.)	GNM2	Late stress	2011	Pg5	73682968	2.13990145239746E-12	73680344-73683149	17.8173	Pgl_GLEAN_10000437
Grain Number /Panicle (No.)	GNP	Control	2011	Pg1	65138632	1.62008538738398E-13	65076372-65183914	18.4095	Pgl_GLEAN_10017291	NAD-dependent epimerase/dehydratase
Grain Number /Panicle (No.)	GNP	Control	2012	Pg1	65182605	1.17253562132088E-13	65074284-65184241	22.3937	Pgl_GLEAN_10017292
Grain Number /Panicle (No.)	GNP	Control	2011	Pg3	5342712	6.91152631021622E-11	5342712-5342712	15.2065	Pgl_GLEAN_10000839	Peptidase S8/S53, subtilisin/kexin/sedolisin
Grain Number /Panicle (No.)	GNP	Control	2012	Pg3	231758263	5.32983561046995E-11	231758263-231758263	15.7122	Pgl_GLEAN_10001482	Sulfotransferase domain
Grain Number /Panicle (No.)	GNP	Control	2011	Pg5	10943348	1.43826601654999E-13	10764383-10981583	17.9444	Pgl_GLEAN_10004527
Grain Number /Panicle (No.)	GNP	Control	2011	Pg5	12530059	7.1461690744176E-12	12517497-12646018	15.0371	Pgl_GLEAN_10003507
Grain Number /Panicle (No.)	GNP	Control	2011	Pg5	14194565	2.13858487198012E-12	14191175-14205586	16.3177	Pgl_GLEAN_10004746
Grain Number /Panicle (No.)	GNP	Control	2011	Pg5	26459450	1.66427700179763E-12	26459450-26459450	18.2541	Pgl_GLEAN_10004790	Pectate lyase/Amb allergen
Grain Number /Panicle (No.)	GNP	Control	2011	Pg5	45750696	7.78704183885985E-12	45534774-45756616	16.1434	Pgl_GLEAN_10011367	DNA repair protein Sae2/CtIP
Grain Number /Panicle (No.)	GNP	Control	2011	Pg5	47089322	9.25881597337103E-15	46994290-47344644	19.2432	Pgl_GLEAN_10012528	Basic-leucine zipper domain
Grain Number /Panicle (No.)	GNP	Control	2011	Pg5	51754724	2.77860158917863E-11	51754724-51754724	15.479	Pgl_GLEAN_10000542	Cytochrome P450
Grain Number /Panicle (No.)	GNP	Control	2011	Pg5	54798854	2.04741888086825E-14	54333593-55154199	20.913	Pgl_GLEAN_10021334	Protein kinase, catalytic domain
Grain Number /Panicle (No.)	GNP	Control	2011	Pg5	56133532	1.34504182856806E-12	56125570-56133532	17.5741	Pgl_GLEAN_10017736
Grain Number /Panicle (No.)	GNP	Control	2011	Pg5	60433566	1.51141119138309E-13	60433566-60441706	18.7753	Pgl_GLEAN_10009272	NAD-dependent epimerase/dehydratase
Grain Number /Panicle (No.)	GNP	Control	2011	Pg5	61434336	1.50063636137872E-11	61434336-61436519	15.1451	Pgl_GLEAN_10031193
Grain Number /Panicle (No.)	GNP	Control	2011	Pg5	62313164	7.76059666051485E-13	61884923-62593424	18.23	Pgl_GLEAN_10031205	Cytochrome P450
Grain Number /Panicle (No.)	GNP	Control	2011	Pg5	63105429	4.47761121273951E-11	63105429-63105429	15.2636	Pgl_GLEAN_10000637
Grain Number /Panicle (No.)	GNP	Control	2011	Pg5	64786016	6.67942233163445E-13	64786016-64786016	18.326	Pgl_GLEAN_10001068
Grain Number /Panicle (No.)	GNP	Control	2011	Pg5	65280498	7.55711949759405E-12	65280498-65280498	15.8782	Pgl_GLEAN_10015271	Domain of unknown function DUF2828
Grain Number /Panicle (No.)	GNP	Control	2011	Pg5	65494038	6.25985960425235E-11	65494038-65494038	15.713	Pgl_GLEAN_10015276
Grain Number /Panicle (No.)	GNP	Control	2011	Pg5	66071396	1.977184288852E-13	65788904-66379140	18.0443	Pgl_GLEAN_10002412	Protein kinase, catalytic domain
Grain Number /Panicle (No.)	GNP	Control	2011	Pg5	67303030	5.32020687419114E-13	66820506-67334527	18.1899	Pgl_GLEAN_10017710	ANTH
Grain Number /Panicle (No.)	GNP	Control	2011	Pg5	68665013	1.7137693163427E-12	68623270-68665013	17.9723	Pgl_GLEAN_10003003	Protein kinase, catalytic domain
Grain Number /Panicle (No.)	GNP	Control	2011	Pg5	69702491	6.29521794907045E-14	69563741-69912857	18.9999	Pgl_GLEAN_10007626	Protein kinase, catalytic domain
Grain Number /Panicle (No.)	GNP	Control	2011	Pg5	70660143	1.02625982678253E-12	70396764-70860092	18.6629	Pgl_GLEAN_10010064	Zinc finger, B-box
Grain Number /Panicle (No.)	GNP	Control	2011	Pg5	73681785	6.37251415185221E-12	73681039-73704979	15.6134	Pgl_GLEAN_10000437
Grain Number /Panicle (No.)	GNP	Control	2011	Pg5	89602269	2.71689163334213E-11	89602269-89603313	17.0322	Pgl_GLEAN_10000203	NAD-dependent epimerase/dehydratase
Grain Number /Panicle (No.)	GNP	Control	2012	Pg5	10776767	2.09915033743832E-15	10719039-10997198	24.9164	Pgl_GLEAN_10004502	Heat shock protein Hsp90
Grain Number /Panicle (No.)	GNP	Control	2012	Pg5	12528149	1.78815519943921E-12	12528115-12646018	19.0576	Pgl_GLEAN_10003507
Grain Number /Panicle (No.)	GNP	Control	2012	Pg5	14194642	1.09332923335242E-14	14191137-14205586	22.4026	Pgl_GLEAN_10004746
Grain Number /Panicle (No.)	GNP	Control	2012	Pg5	26461919	2.90812118127438E-12	26459404-26461919	17.7126	Pgl_GLEAN_10004790	Pectate lyase/Amb allergen
Grain Number /Panicle (No.)	GNP	Control	2012	Pg5	40290139	1.78668987736383E-11	40290139-40290139	17.2019	Pgl_GLEAN_10024920	AAA+ ATPase domain
Grain Number /Panicle (No.)	GNP	Control	2012	Pg5	45741967	1.33950562645705E-12	45534774-45756627	18.6324	Pgl_GLEAN_10011366	Pentatricopeptide repeat
Grain Number /Panicle (No.)	GNP	Control	2012	Pg5	46878012	6.67502473616314E-11	46878012-46878012	16.1516	Pgl_GLEAN_10019312
Grain Number /Panicle (No.)	GNP	Control	2012	Pg5	47089322	1.25600829157058E-15	47081010-47344644	22.8272	Pgl_GLEAN_10012528	Basic-leucine zipper domain
Grain Number /Panicle (No.)	GNP	Control	2012	Pg5	51726334	5.11687725317299E-11	51726334-51732309	18.0078	Pgl_GLEAN_10000542	Cytochrome P450
Grain Number /Panicle (No.)	GNP	Control	2012	Pg5	54798854	6.19171548461134E-17	54333593-55154199	27.4048	Pgl_GLEAN_10021334	Protein kinase, catalytic domain
Grain Number /Panicle (No.)	GNP	Control	2012	Pg5	56133532	1.06335564900204E-12	56129099-56275627	19.9348	Pgl_GLEAN_10017736
Grain Number /Panicle (No.)	GNP	Control	2012	Pg5	60441706	2.03929145922176E-11	60433566-60441706	18.2772	Pgl_GLEAN_10009273	Fatty acid hydroxylase
Grain Number /Panicle (No.)	GNP	Control	2012	Pg5	61434336	1.74878867288701E-12	61415366-61434336	18.4774	Pgl_GLEAN_10031193
Grain Number /Panicle (No.)	GNP	Control	2012	Pg5	62569129	1.4262824204295E-12	61814942-62593424	20.4195	Pgl_GLEAN_10031210
Grain Number /Panicle (No.)	GNP	Control	2012	Pg5	63105429	2.11234642012975E-12	62893174-63105429	19.6344	Pgl_GLEAN_10000637
Grain Number /Panicle (No.)	GNP	Control	2012	Pg5	64554038	3.08616103777044E-11	64554038-64554038	18.4774	Pgl_GLEAN_10002983	Phospholipase D/Transphosphatidylase
Grain Number /Panicle (No.)	GNP	Control	2012	Pg5	64786016	1.966042932884E-12	64786016-64952306	19.2951	Pgl_GLEAN_10001068
Grain Number /Panicle (No.)	GNP	Control	2012	Pg5	65317532	1.53723430905834E-11	65283630-65317532	17.8091	Pgl_GLEAN_10015272	Domain of unknown function DUF2828
Grain Number /Panicle (No.)	GNP	Control	2012	Pg5	66082280	9.84463142102166E-13	65547396-66477623	19.9829	Pgl_GLEAN_10002412	Protein kinase, catalytic domain
Grain Number /Panicle (No.)	GNP	Control	2012	Pg5	66917616	8.11954114178707E-12	66761378-66917616	18.4058	Pgl_GLEAN_10017702	Ubiquitin-conjugating enzyme, E2
Grain Number /Panicle (No.)	GNP	Control	2012	Pg5	67295837	2.30182431531142E-14	67137312-67334527	23.3775	Pgl_GLEAN_10017708
Grain Number /Panicle (No.)	GNP	Control	2012	Pg5	68623270	3.91208407935257E-14	68623270-68665013	23.0236	Pgl_GLEAN_10003006	Glycosyl transferase, family 14
Grain Number /Panicle (No.)	GNP	Control	2012	Pg5	69563741	6.84212378691E-15	69563741-69912857	22.2001	Pgl_GLEAN_10007618	SKP1 component
Grain Number /Panicle (No.)	GNP	Control	2012	Pg5	70810791	1.47653045452505E-13	70396764-70854017	19.6625	Pgl_GLEAN_10010065	Malate transporter, aliminium toerance
Grain Number /Panicle (No.)	GNP	Control	2012	Pg5	73682968	1.30605656020984E-13	73680787-73706659	21.3506	Pgl_GLEAN_10000437
Grain Number /Panicle (No.)	GNP	Control	2012	Pg5	89602269	4.18848235527983E-13	89602269-89603601	21.8584	Pgl_GLEAN_10000203	NAD-dependent epimerase/dehydratase
Grain Number /Panicle (No.)	GNP	Early stress	2011	Pg1	65138632	6.66895675775952E-11	65138632-65138632	12.5596	Pgl_GLEAN_10017291	NAD-dependent epimerase/dehydratase
Grain Number /Panicle (No.)	GNP	Early stress	2012	Pg1	65183094	6.29609115601041E-11	65183094-65183094	13.6319	Pgl_GLEAN_10017292
Grain Number /Panicle (No.)	GNP	Early stress	2011	Pg5	10943348	1.19097588185683E-11	10776767-10943348	13.1398	Pgl_GLEAN_10004527
Grain Number /Panicle (No.)	GNP	Early stress	2011	Pg5	14194642	9.20635542827238E-11	14194642-14205586	12.507	Pgl_GLEAN_10004746
Grain Number /Panicle (No.)	GNP	Early stress	2011	Pg5	47090657	6.85684477885185E-12	47089170-47116610	12.9743	Pgl_GLEAN_10012528	Basic-leucine zipper domain
Grain Number /Panicle (No.)	GNP	Early stress	2011	Pg5	54610761	1.16248017182716E-12	54478378-54798854	15.2696	Pgl_GLEAN_10021337	SANT/Myb domain
Grain Number /Panicle (No.)	GNP	Early stress	2011	Pg5	55154199	7.72296271410821E-12	55078701-55154199	13.89	Pgl_GLEAN_10021327	ARID/BRIGHT DNA-binding domain
Grain Number /Panicle (No.)	GNP	Early stress	2011	Pg5	69563741	2.97010945071773E-11	69563741-69802087	12.1579	Pgl_GLEAN_10007618	SKP1 component
Grain Number /Panicle (No.)	GNP	Early stress	2012	Pg5	14194642	9.63578909473073E-11	14194642-14194642	12.3896	Pgl_GLEAN_10004746
Grain Number /Panicle (No.)	GNP	Early stress	2012	Pg5	54610761	4.05815155867024E-11	54480712-54610761	13.0282	Pgl_GLEAN_10021337	SANT/Myb domain
Grain Number /Panicle (No.)	GNP	Early stress	2012	Pg5	69669082	3.31835775685127E-11	69669082-69669082	12.6575	Pgl_GLEAN_10007626	Protein kinase, catalytic domain
Grain Number /Panicle (No.)	GNP	Late stress	2011	Pg1	65136978	8.84000398801607E-12	65097027-65183914	14.9804	Pgl_GLEAN_10017291	NAD-dependent epimerase/dehydratase
Grain Number /Panicle (No.)	GNP	Late stress	2011	Pg5	10826023	2.81724257834272E-13	10719039-10981583	16.5326	Pgl_GLEAN_10004502	Heat shock protein Hsp90
Grain Number /Panicle (No.)	GNP	Late stress	2011	Pg5	12528149	6.95600465270617E-11	12528115-12528149	13.5864	Pgl_GLEAN_10003507
Grain Number /Panicle (No.)	GNP	Late stress	2011	Pg5	14191175	1.22257259033558E-12	14191175-14205586	15.7513	Pgl_GLEAN_10004746
Grain Number /Panicle (No.)	GNP	Late stress	2011	Pg5	26479972	1.07097214645552E-11	26457305-26479972	15.0499	Pgl_GLEAN_10000330
Grain Number /Panicle (No.)	GNP	Late stress	2011	Pg5	45538671	1.48026369179244E-11	45538671-45538671	15.071	Pgl_GLEAN_10011360	RNA polymerase, alpha subunit
Grain Number /Panicle (No.)	GNP	Late stress	2011	Pg5	45741967	5.60395323988769E-12	45741967-45756627	14.3136	Pgl_GLEAN_10011366	Pentatricopeptide repeat
Grain Number /Panicle (No.)	GNP	Late stress	2011	Pg5	47089322	1.17071823604952E-13	47089322-47350279	16.304	Pgl_GLEAN_10012528	Basic-leucine zipper domain
Grain Number /Panicle (No.)	GNP	Late stress	2011	Pg5	51754724	7.08226514674192E-11	51754724-51754724	13.8259	Pgl_GLEAN_10000542	Cytochrome P450
Grain Number /Panicle (No.)	GNP	Late stress	2011	Pg5	54610761	3.67963395960603E-14	54333593-55154199	17.7116	Pgl_GLEAN_10021337	SANT/Myb domain
Grain Number /Panicle (No.)	GNP	Late stress	2011	Pg5	56133532	1.49015932534433E-11	56133532-56330461	14.5549	Pgl_GLEAN_10017736
Grain Number /Panicle (No.)	GNP	Late stress	2011	Pg5	60386818	3.69100840717599E-11	60386818-60386818	13.2591	Pgl_GLEAN_10009272	NAD-dependent epimerase/dehydratase
Grain Number /Panicle (No.)	GNP	Late stress	2011	Pg5	61434336	1.75325385224506E-12	61417441-61434336	15.0581	Pgl_GLEAN_10031193
Grain Number /Panicle (No.)	GNP	Late stress	2011	Pg5	62234764	4.44194501969671E-13	61814942-62606629	16.9947	Pgl_GLEAN_10031202	Monooxygenase, FAD-binding
Grain Number /Panicle (No.)	GNP	Late stress	2011	Pg5	62901283	2.71547582991475E-11	62901283-62901283	14.5178	Pgl_GLEAN_10031226	WD40 repeat
Grain Number /Panicle (No.)	GNP	Late stress	2011	Pg5	64786016	1.28829304069823E-11	64786016-64947449	15.0716	Pgl_GLEAN_10001068
Grain Number /Panicle (No.)	GNP	Late stress	2011	Pg5	65919330	5.95380844860776E-12	65456117-66361077	14.7105	Pgl_GLEAN_10010048	AP2/ERF domain
Grain Number /Panicle (No.)	GNP	Late stress	2011	Pg5	66904370	2.72009270275677E-12	66864266-66918151	16.1384	Pgl_GLEAN_10017702	Ubiquitin-conjugating enzyme, E2
Grain Number /Panicle (No.)	GNP	Late stress	2011	Pg5	67304169	6.68544437079431E-14	67137312-67334527	17.4648	Pgl_GLEAN_10017710	ANTH
Grain Number /Panicle (No.)	GNP	Late stress	2011	Pg5	68623270	2.11115486747949E-13	68623270-68665013	18.0665	Pgl_GLEAN_10003006	Glycosyl transferase, family 14
Grain Number /Panicle (No.)	GNP	Late stress	2011	Pg5	69563741	6.50245588107995E-13	69563741-69912857	16.0007	Pgl_GLEAN_10007618	SKP1 component
Grain Number /Panicle (No.)	GNP	Late stress	2011	Pg5	70660143	7.1234873975357E-14	70449577-70860710	18.2146	Pgl_GLEAN_10010064	Zinc finger, B-box
Grain Number /Panicle (No.)	GNP	Late stress	2011	Pg5	73110412	6.20829822677918E-11	73110412-73110412	14.0998	Pgl_GLEAN_10002712	Protein kinase, catalytic domain
Grain Number /Panicle (No.)	GNP	Late stress	2011	Pg5	73682968	4.92879936024969E-13	73681039-73706659	16.9208	Pgl_GLEAN_10000437
Grain Number /Panicle (No.)	GNP	Late stress	2011	Pg5	89602269	1.06995109588457E-11	89602269-89603313	15.9695	Pgl_GLEAN_10000203	NAD-dependent epimerase/dehydratase
Grain Number /Panicle (No.)	GNP	Late stress	2012	Pg5	47116610	2.05160330167108E-11	47090657-47116610	13.4657	Pgl_GLEAN_10012529	CARP motif
Grain Number /Panicle (No.)	GNP	Late stress	2012	Pg5	54478378	8.43612332910971E-12	54478378-54478378	12.7732	Pgl_GLEAN_10021340	Zinc finger, CCCH-type
Grain Yield (kg/ha)	GYHA	Control	2011	Pg5	12646018	9.38852549757339E-11	12646018-12646018	17.0789	Pgl_GLEAN_10003506	Protein of unknown function DUF295
Grain Yield (kg/ha)	GYHA	Control	2011	Pg5	47090657	9.57829984938505E-13	47090657-47090657	20.2277	Pgl_GLEAN_10012528	Basic-leucine zipper domain
Grain Yield (kg/ha)	GYHA	Control	2011	Pg5	54602527	1.23286823663407E-11	54602527-54602527	18.8576	Pgl_GLEAN_10021337	SANT/Myb domain
Grain Yield (kg/ha)	GYHA	Control	2011	Pg5	63206702	6.75936677381969E-11	63206702-63206702	17.6664	Pgl_GLEAN_10001151	Protein kinase, catalytic domain
Grain Yield (kg/ha)	GYHA	Control	2011	Pg5	65918203	9.82162078971749E-11	65918203-65918203	17.365	Pgl_GLEAN_10010048	AP2/ERF domain
Grain Yield (kg/ha)	GYHA	Control	2011	Pg5	70660143	7.66767927610623E-11	70660143-70660143	17.3848	Pgl_GLEAN_10010064	Zinc finger, B-box
Grain Yield (kg/ha)	GYHA	Control	2012	Pg5	54602527	5.55881691854368E-11	54602527-54602527	18.5658	Pgl_GLEAN_10021337	SANT/Myb domain
Grain Yield (kg/ha)	GYHA	Control	2012	Pg5	55084272	6.12496531883105E-11	54921317-55084272	19.0752	Pgl_GLEAN_10021329	Zinc finger, CW-type
Grain Yield (kg/ha)	GYHA	Control	2012	Pg5	56277504	6.57019969585068E-11	56277504-56277504	17.6443	Pgl_GLEAN_10011414	Protein of unknown function DUF594
Grain Yield (kg/ha)	GYHA	Control	2012	Pg5	69735961	6.35443609731681E-11	69735961-69735961	18.495	Pgl_GLEAN_10007628
Grain Yield (kg/ha)	GYHA	Control	2012	Pg5	70810791	3.51803050086265E-11	70810791-70810791	17.4587	Pgl_GLEAN_10010065	Malate transporter, aliminium toerance
Panicle Diameter (cm)	ED	Late stress	2012	Pg2	57797854	1.31406239956976E-11	57797854-57797854	18.9465	Pgl_GLEAN_10036109	Zinc finger, C2H2
Panicle Harvest Index (%)	PHI	Control	2012	Pg5	67310245	6.29105263360039E-11	67310245-67310245	18.5201	Pgl_GLEAN_10017711	Zinc finger, DPH-type
Panicle Length (cm)	EL	Early stress	2011	Pg2	7651238	4.69310645080974E-11	7651238-7651238	14.5667	Pgl_GLEAN_10007915
Panicle Length (cm)	EL	Early stress	2011	Pg2	86544838	6.40462875628325E-11	86544838-86544838	14.5954	Pgl_GLEAN_10009858
Panicle Length (cm)	EL	Early stress	2012	Pg2	106647645	6.69844651427315E-11	106647645-106647645	16.6719	Pgl_GLEAN_10029652	Mitochodrial transcription termination factor-related
Panicle Number ('000/ha)	HCHA	Control	2011	Pg1	64252686	1.47170906635501E-13	64252686-64252686	20.5799	Pgl_GLEAN_10013621	Cyclin, N-terminal
Panicle Number ('000/ha)	HCHA	Control	2011	Pg1	178060113	1.81264766067047E-13	178060113-178060113	20.471	Pgl_GLEAN_10033780
Panicle Number ('000/ha)	HCHA	Control	2011	Pg1	263667841	8.56883709764542E-14	263667841-263667841	20.7091	Pgl_GLEAN_10000283	Gnk2-homologous domain
Panicle Number ('000/ha)	HCHA	Control	2011	Pg2	2180674	6.18475051611156E-11	2180674-2180674	15.973	Pgl_GLEAN_10023314	Zinc finger, RING-type
Panicle Number ('000/ha)	HCHA	Control	2011	Pg2	4530292	2.06678031049084E-11	4522388-4537959	14.372	Pgl_GLEAN_10027112	Glutamate/phenylalanine/leucine/valine dehydrogenase
Panicle Number ('000/ha)	HCHA	Control	2011	Pg2	5005339	6.40548022319849E-12	4909248-5005339	17.2703	Pgl_GLEAN_10033803	Peptidase M50
Panicle Number ('000/ha)	HCHA	Control	2011	Pg2	11823242	2.51892409844422E-11	11823242-11823242	15.7339	Pgl_GLEAN_10023465	Iron hydrogenase, small subunit-like
Panicle Number ('000/ha)	HCHA	Control	2011	Pg2	12231305	6.9354204648055E-11	12231305-12231305	15.6316	Pgl_GLEAN_10023490	Pentatricopeptide repeat
Panicle Number ('000/ha)	HCHA	Control	2011	Pg2	13233341	1.73688265365654E-11	13233341-13233341	16.3259	Pgl_GLEAN_10019515	F-box domain, cyclin-like
Panicle Number ('000/ha)	HCHA	Control	2011	Pg2	13929745	1.02505961761258E-11	13929745-13929745	17.4292	Pgl_GLEAN_10008943	Ankyrin repeat
Panicle Number ('000/ha)	HCHA	Control	2011	Pg2	18263896	9.20416006802351E-12	18263896-18263896	18.6264	Pgl_GLEAN_10005786	Plastocyanin-like
Panicle Number ('000/ha)	HCHA	Control	2011	Pg2	18907330	8.95375451018761E-12	18907330-18974790	18.2117	Pgl_GLEAN_10019470
Panicle Number ('000/ha)	HCHA	Control	2011	Pg2	28608912	6.04833888060411E-11	28608912-28608912	15.7934	Pgl_GLEAN_10009333
Panicle Number ('000/ha)	HCHA	Control	2011	Pg2	30241978	3.10403864044197E-12	30167081-30241978	17.943	Pgl_GLEAN_10017375	Exocyst complex, component Exoc1
Panicle Number ('000/ha)	HCHA	Control	2011	Pg2	34959984	9.90856983689356E-11	34959984-34959984	16.1222	Pgl_GLEAN_10013086	Cystathionine beta-synthase, core
Panicle Number ('000/ha)	HCHA	Control	2011	Pg2	35689310	1.49599741208818E-11	35627870-35689310	16.2493	Pgl_GLEAN_10003836	Terpene synthase-like
Panicle Number ('000/ha)	HCHA	Control	2011	Pg2	38835733	9.32710220064768E-11	38835733-38835733	16.7202	Pgl_GLEAN_10033416	SAM dependent carboxyl methyltransferase
Panicle Number ('000/ha)	HCHA	Control	2011	Pg2	43408316	4.91974787271815E-11	43408316-43408316	15.5851	Pgl_GLEAN_10021658
Panicle Number ('000/ha)	HCHA	Control	2011	Pg2	44197729	1.84048278406617E-11	44197729-44197729	17.1569	Pgl_GLEAN_10028722
Panicle Number ('000/ha)	HCHA	Control	2011	Pg2	49854443	6.2167193331384E-11	49854443-49854443	15.5223	Pgl_GLEAN_10032293
Panicle Number ('000/ha)	HCHA	Control	2011	Pg2	54780862	9.35621627459712E-11	54780862-54780862	15.3839	Pgl_GLEAN_10021272	Expansin
Panicle Number ('000/ha)	HCHA	Control	2011	Pg2	58554094	1.85868096270548E-11	58554094-58753935	17.0816	Pgl_GLEAN_10036139	BTB/POZ-like
Panicle Number ('000/ha)	HCHA	Control	2011	Pg2	59257522	9.22028704871178E-12	59257522-59257522	16.8122	Pgl_GLEAN_10036166	ATPase, P-type, H+ transporting proton pump
Panicle Number ('000/ha)	HCHA	Control	2011	Pg2	90360233	1.22051420455856E-12	90360233-90360233	20.9662	Pgl_GLEAN_10029471
Panicle Number ('000/ha)	HCHA	Control	2011	Pg2	104642209	4.45123516098561E-11	104642209-104642209	16.3326	Pgl_GLEAN_10028180
Panicle Number ('000/ha)	HCHA	Control	2011	Pg2	106799310	1.44468354060257E-11	106799310-106799310	16.6768	Pgl_GLEAN_10029650
Panicle Number ('000/ha)	HCHA	Control	2011	Pg2	111480915	3.86753703844058E-11	111367990-111480915	16.4541	Pgl_GLEAN_10005079	GRAM
Panicle Number ('000/ha)	HCHA	Control	2011	Pg2	114567351	7.62389480886189E-11	114567351-114567351	15.3503	Pgl_GLEAN_10030613	Glycoside hydrolase, family 38, core
Panicle Number ('000/ha)	HCHA	Control	2011	Pg2	117707385	8.32875433995636E-11	117707385-117707385	17.5496	Pgl_GLEAN_10028168
Panicle Number ('000/ha)	HCHA	Control	2011	Pg2	120914617	1.7783711499856E-11	120914617-120914617	17.0548	Pgl_GLEAN_10012385	FAE1/Type III polyketide synthase-like protein
Panicle Number ('000/ha)	HCHA	Control	2011	Pg2	130464471	6.05765191975244E-11	130464471-130464471	15.7649	Pgl_GLEAN_10012991
Panicle Number ('000/ha)	HCHA	Control	2011	Pg2	134048988	5.88036583934909E-11	134048988-134048988	16.7911	Pgl_GLEAN_10032663
Panicle Number ('000/ha)	HCHA	Control	2011	Pg2	135795856	8.83752216513445E-12	135795856-135795856	17.5884	Pgl_GLEAN_10018209	Sodium/solute symporter
Panicle Number ('000/ha)	HCHA	Control	2011	Pg2	139271963	2.73070047704521E-11	139271963-139271963	17.3211	Pgl_GLEAN_10025426
Panicle Number ('000/ha)	HCHA	Control	2011	Pg2	139595697	1.04143404751755E-11	139595697-139595697	17.6507	Pgl_GLEAN_10025427
Panicle Number ('000/ha)	HCHA	Control	2011	Pg2	144862373	2.81335212015446E-11	144862373-144862373	16.7949	Pgl_GLEAN_10028226
Panicle Number ('000/ha)	HCHA	Control	2011	Pg2	146793870	4.58753001257071E-12	146699943-146793870	17.1649	Pgl_GLEAN_10000958	Putative S-adenosyl-L-methionine-dependent methyltransferase
Panicle Number ('000/ha)	HCHA	Control	2011	Pg2	147334414	2.0525244742601E-12	147334414-147334414	18.2962	Pgl_GLEAN_10018282
Panicle Number ('000/ha)	HCHA	Control	2011	Pg2	147745137	5.103308591349E-11	147745137-147745137	16.9253	Pgl_GLEAN_10010430
Panicle Number ('000/ha)	HCHA	Control	2011	Pg2	152335844	6.01248651533948E-11	152335844-152335844	16.4565	Pgl_GLEAN_10024738
Panicle Number ('000/ha)	HCHA	Control	2011	Pg2	155756186	5.98068004385043E-11	155756186-155756186	16.6667	Pgl_GLEAN_10032865
Panicle Number ('000/ha)	HCHA	Control	2011	Pg2	156180920	4.34466007749015E-12	156180920-156180920	18.1263	Pgl_GLEAN_10032870
Panicle Number ('000/ha)	HCHA	Control	2011	Pg2	161833612	3.67757821596158E-11	161832321-161833612	15.5653	Pgl_GLEAN_10005145
Panicle Number ('000/ha)	HCHA	Control	2011	Pg2	163647782	8.58679618603688E-11	163647782-163647782	15.8251	Pgl_GLEAN_10012003
Panicle Number ('000/ha)	HCHA	Control	2011	Pg2	164381149	4.2639797761364E-11	164381149-164381149	16.1064	Pgl_GLEAN_10020411
Panicle Number ('000/ha)	HCHA	Control	2011	Pg2	166254402	2.77685544438826E-11	166254402-166254402	16.6095	Pgl_GLEAN_10014082	SAM dependent carboxyl methyltransferase
Panicle Number ('000/ha)	HCHA	Control	2011	Pg2	169645043	8.98350424062458E-13	169645043-169645043	18.9404	Pgl_GLEAN_10001058
Panicle Number ('000/ha)	HCHA	Control	2011	Pg2	176890947	1.5302577937762E-11	176890947-176890947	16.0856	Pgl_GLEAN_10005711
Panicle Number ('000/ha)	HCHA	Control	2011	Pg2	192298134	5.57747717439024E-11	192298134-192298134	15.9912	Pgl_GLEAN_10038027
Panicle Number ('000/ha)	HCHA	Control	2011	Pg2	195634418	5.52961524222736E-11	195634418-195634418	16.8259	Pgl_GLEAN_10002583
Panicle Number ('000/ha)	HCHA	Control	2011	Pg2	201057559	1.06679704866433E-11	201057559-201057559	17.0843	Pgl_GLEAN_10036773
Panicle Number ('000/ha)	HCHA	Control	2011	Pg2	202631774	8.45412962283394E-11	202631774-202631774	15.9546	Pgl_GLEAN_10036795
Panicle Number ('000/ha)	HCHA	Control	2011	Pg2	204835483	8.76083854855564E-11	204835483-204835483	15.9031	Pgl_GLEAN_10025358	3'-5' exonuclease domain
Panicle Number ('000/ha)	HCHA	Control	2011	Pg2	206590509	4.52373963833946E-11	206590509-206590509	15.493	Pgl_GLEAN_10015120
Panicle Number ('000/ha)	HCHA	Control	2011	Pg2	219550081	2.42446082020094E-14	219550081-219550081	22.6985	Pgl_GLEAN_10034527
Panicle Number ('000/ha)	HCHA	Control	2011	Pg3	8679831	3.48213207001056E-14	8679831-8679831	23.5857	Pgl_GLEAN_10008425	Proteasome, alpha-subunit, N-terminal domain
Panicle Number ('000/ha)	HCHA	Control	2011	Pg3	65312201	5.70701006880414E-14	65312201-65312201	22.1124	Pgl_GLEAN_10011604	APO domain
Panicle Number ('000/ha)	HCHA	Control	2011	Pg3	85680526	7.21794893789977E-14	85680526-85680526	21.3082	Pgl_GLEAN_10009848
Panicle Number ('000/ha)	HCHA	Control	2011	Pg3	135647910	7.85322402674896E-15	135647910-135647910	22.1835	Pgl_GLEAN_10007759	WD40 repeat, conserved site
Panicle Number ('000/ha)	HCHA	Control	2011	Pg3	145258459	1.21849181491782E-12	145258459-145258459	19.9774	Pgl_GLEAN_10028340
Panicle Number ('000/ha)	HCHA	Control	2011	Pg3	162480392	3.69137119951461E-14	162480392-162480392	21.8277	Pgl_GLEAN_10008144
Panicle Number ('000/ha)	HCHA	Control	2011	Pg3	173594000	5.89424486702876E-14	173594000-173594000	21.6278	Pgl_GLEAN_10009764
Panicle Number ('000/ha)	HCHA	Control	2011	Pg3	177475936	3.45086865298824E-15	177475936-177475936	22.0413	Pgl_GLEAN_10029093	Lipase, GDSL
Panicle Number ('000/ha)	HCHA	Control	2011	Pg3	200385229	8.062074640177E-11	200385229-200385229	15.4734	Pgl_GLEAN_10030966
Panicle Number ('000/ha)	HCHA	Control	2011	Pg3	212845295	1.3565328669563E-13	212845295-212845295	20.9968	Pgl_GLEAN_10019571	Tudor domain
Panicle Number ('000/ha)	HCHA	Control	2011	Pg3	233233475	2.86090742222489E-15	233233475-233233475	24.2752	Pgl_GLEAN_10026310
Panicle Number ('000/ha)	HCHA	Control	2011	Pg4	17718233	7.91413589352435E-13	17718233-17718233	21.2746	Pgl_GLEAN_10009046
Panicle Number ('000/ha)	HCHA	Control	2011	Pg4	81224090	2.39671260377522E-13	81224090-81224090	22.0193	Pgl_GLEAN_10035431	AUX/IAA protein
Panicle Number ('000/ha)	HCHA	Control	2011	Pg4	107931826	9.91247118433037E-17	107931826-107931826	25.1975	Pgl_GLEAN_10037284
Panicle Number ('000/ha)	HCHA	Control	2011	Pg4	121050148	2.62983521443296E-13	121050148-121050148	22.0597	Pgl_GLEAN_10037573
Panicle Number ('000/ha)	HCHA	Control	2011	Pg4	152339125	4.94446626179581E-14	152339125-152339125	22.0671	Pgl_GLEAN_10026966
Panicle Number ('000/ha)	HCHA	Control	2011	Pg4	154747353	1.13290375276733E-13	154747353-154747353	21.3723	Pgl_GLEAN_10038053
Panicle Number ('000/ha)	HCHA	Control	2011	Pg4	157429322	1.65603899803516E-15	157429322-157429322	24.8759	Pgl_GLEAN_10038077
Panicle Number ('000/ha)	HCHA	Control	2011	Pg4	168078306	1.16351587945757E-13	168078306-168078306	21.0024	Pgl_GLEAN_10028528	PAK-box/P21-Rho-binding
Panicle Number ('000/ha)	HCHA	Control	2011	Pg4	177109391	1.39029535699806E-13	177109391-177109391	21.7165	Pgl_GLEAN_10027534
Panicle Number ('000/ha)	HCHA	Control	2011	Pg5	2238032	9.95845028642686E-15	2238032-2238032	23.6656	Pgl_GLEAN_10012564
Panicle Number ('000/ha)	HCHA	Control	2011	Pg5	45304562	1.76501887720423E-12	45304562-45304562	19.2496	Pgl_GLEAN_10010774	Glycoside hydrolase, family 28
Panicle Number ('000/ha)	HCHA	Control	2011	Pg5	58812625	2.1894117741835E-12	58812625-58812625	20.0343	Pgl_GLEAN_10025557
Panicle Number ('000/ha)	HCHA	Control	2011	Pg5	61531292	1.51837502038374E-11	61531292-61531292	17.5122	Pgl_GLEAN_10031194
Panicle Number ('000/ha)	HCHA	Control	2011	Pg5	62146204	8.75469454348322E-14	62146204-62146204	22.0573	Pgl_GLEAN_10031202	Monooxygenase, FAD-binding
Panicle Number ('000/ha)	HCHA	Control	2011	Pg5	62406687	4.37997097666102E-14	62406687-62406687	22.0246	Pgl_GLEAN_10031207	Cytochrome P450
Panicle Number ('000/ha)	HCHA	Control	2011	Pg5	63573345	5.4223199996716E-11	63573345-63573345	17.7304	Pgl_GLEAN_10005236
Panicle Number ('000/ha)	HCHA	Control	2011	Pg5	67558044	1.62579803225033E-11	67558044-67558044	17.7251	Pgl_GLEAN_10006368	Protein kinase, catalytic domain
Panicle Number ('000/ha)	HCHA	Control	2011	Pg5	78060395	7.40036459025702E-16	78060395-78060395	23.2907	Pgl_GLEAN_10038422	Plant peroxidase
Panicle Number ('000/ha)	HCHA	Control	2011	Pg5	92005551	4.86101565105349E-14	92005551-92005551	20.9448	Pgl_GLEAN_10035361
Panicle Number ('000/ha)	HCHA	Control	2011	Pg5	108322450	2.66664744586195E-13	108322450-108322450	21.6219	Pgl_GLEAN_10027785
Panicle Number ('000/ha)	HCHA	Control	2011	Pg6	97818703	1.40159862589085E-14	97818703-97818703	22.01	Pgl_GLEAN_10002761
Panicle Number ('000/ha)	HCHA	Control	2011	Pg6	134731965	1.30072096463737E-14	134731965-134731965	22.0168	Pgl_GLEAN_10020811
Panicle Number ('000/ha)	HCHA	Control	2011	Pg6	225756306	3.83446892744726E-11	225756306-225756306	17.2178	Pgl_GLEAN_10000192	RNA recognition motif domain
Panicle Number ('000/ha)	HCHA	Control	2011	Pg6	238942025	4.18802925384148E-14	238942025-238942025	20.7458	Pgl_GLEAN_10014982	Pyridine nucleotide-disulphide oxidoreductase, class-II
Panicle Number ('000/ha)	HCHA	Control	2011	Pg7	62439629	4.27360871108917E-11	62439629-62439629	15.0618	Pgl_GLEAN_10013004	K+ potassium transporter
Panicle Number ('000/ha)	HCHA	Control	2011	Pg7	71408870	4.34630236916447E-14	71408870-71408870	22.3254	Pgl_GLEAN_10001095
Panicle Number ('000/ha)	HCHA	Control	2011	Pg7	149118788	1.1417437084657E-13	149118788-149118788	21.8976	Pgl_GLEAN_10016017	Dormancyauxin associated
Panicle Number ('000/ha)	HCHA	Control	2011	Pg7	151292136	1.78554386176536E-14	151292136-151292136	22.4961	Pgl_GLEAN_10009968	Xylose isomerase
Panicle Number ('000/ha)	HCHA	Control	2011	Pg7	151661492	1.68484397138553E-13	151661492-151661492	22.1237	Pgl_GLEAN_10010263
Panicle Number ('000/ha)	HCHA	Early stress	2011	Pg1	234818008	5.10524732101278E-11	234818008-234818008	14.3309	Pgl_GLEAN_10008880
Panicle Number ('000/ha)	HCHA	Early stress	2011	Pg2	3977365	7.34095865439987E-11	3977365-3977365	14.229	Pgl_GLEAN_10027142	Tryptophan synthase, alpha chain
Panicle Number ('000/ha)	HCHA	Early stress	2011	Pg2	35673415	4.64565637620327E-11	35673415-35673415	15.4003	Pgl_GLEAN_10003836	Terpene synthase-like
Panicle Number ('000/ha)	HCHA	Early stress	2011	Pg2	43760962	1.15924687198978E-11	43760962-43760962	16.2677	Pgl_GLEAN_10021666	Calponin homology domain
Panicle Number ('000/ha)	HCHA	Early stress	2011	Pg2	50686906	8.80531686400561E-11	50686906-50686906	15.371	Pgl_GLEAN_10034206
Panicle Number ('000/ha)	HCHA	Early stress	2011	Pg2	52632516	8.0434846934475E-11	52632516-52632516	15.6072	Pgl_GLEAN_10034186	EGF-like region, conserved site
Panicle Number ('000/ha)	HCHA	Early stress	2011	Pg2	58753935	8.11310806990566E-12	58682774-58928885	15.8105	Pgl_GLEAN_10036144	BTB/POZ-like
Panicle Number ('000/ha)	HCHA	Early stress	2011	Pg2	72421310	2.98963359211779E-11	72421310-72421310	15.3982	Pgl_GLEAN_10021161
Panicle Number ('000/ha)	HCHA	Early stress	2011	Pg2	84225109	3.16091886119935E-13	84225109-84238219	19.2529	Pgl_GLEAN_10007390
Panicle Number ('000/ha)	HCHA	Early stress	2011	Pg2	88618892	2.47725668402019E-12	88618892-88618892	17.385	Pgl_GLEAN_10029016
Panicle Number ('000/ha)	HCHA	Early stress	2011	Pg2	89270780	1.93314414378649E-11	89270780-89270780	15.9434	Pgl_GLEAN_10002908	Centromere protein Mis12
Panicle Number ('000/ha)	HCHA	Early stress	2011	Pg2	92454333	6.81031519701781E-12	92405971-92691360	16.223	Pgl_GLEAN_10001006	Biopterin transport-related protein BT1
Panicle Number ('000/ha)	HCHA	Early stress	2011	Pg2	97177839	7.43561464724373E-11	97177839-97177839	13.4998	Pgl_GLEAN_10018437
Panicle Number ('000/ha)	HCHA	Early stress	2011	Pg2	98692171	1.60191603804205E-11	98692171-98698565	16.9567	Pgl_GLEAN_10000779	Pentatricopeptide repeat
Panicle Number ('000/ha)	HCHA	Early stress	2011	Pg2	98950744	1.58768230459487E-13	98950744-98950744	20.1421	Pgl_GLEAN_10004396	3'-5' exonuclease domain
Panicle Number ('000/ha)	HCHA	Early stress	2011	Pg2	102136613	1.98007538749004E-11	102088906-102136613	15.4882	Pgl_GLEAN_10035620	No apical meristem (NAM) protein
Panicle Number ('000/ha)	HCHA	Early stress	2011	Pg2	103448358	3.59567781848025E-12	103448358-103556036	17.6274	Pgl_GLEAN_10019283
Panicle Number ('000/ha)	HCHA	Early stress	2011	Pg2	108946382	1.10338599310088E-11	108946382-108946382	16.4792	Pgl_GLEAN_10016903	Glycoside hydrolase, family 16
Panicle Number ('000/ha)	HCHA	Early stress	2011	Pg2	111521808	1.47177461374052E-12	111521808-111521809	16.8029	Pgl_GLEAN_10005081
Panicle Number ('000/ha)	HCHA	Early stress	2011	Pg2	114567351	9.98024790437812E-11	114567351-114567351	14.2717	Pgl_GLEAN_10030613	Glycoside hydrolase, family 38, core
Panicle Number ('000/ha)	HCHA	Early stress	2011	Pg2	116633698	8.72331571182113E-13	116633698-116637432	17.5998	Pgl_GLEAN_10002521	Late embryogenesis abundant protein, LEA-25/LEA-D113
Panicle Number ('000/ha)	HCHA	Early stress	2011	Pg2	117741256	9.06112617461894E-11	117741256-117741256	14.193	Pgl_GLEAN_10028169	FAE1/Type III polyketide synthase-like protein
Panicle Number ('000/ha)	HCHA	Early stress	2011	Pg2	120914617	1.62234235644156E-12	120914617-120914617	17.2104	Pgl_GLEAN_10012385	FAE1/Type III polyketide synthase-like protein
Panicle Number ('000/ha)	HCHA	Early stress	2011	Pg2	121437010	2.9222611023759E-14	121413451-121862846	18.5686	Pgl_GLEAN_10012379
Panicle Number ('000/ha)	HCHA	Early stress	2011	Pg2	122968200	3.27626768286379E-11	122968200-122968200	15.1262	Pgl_GLEAN_10001147	FAD-dependent pyridine nucleotide-disulphide oxidoreductase
Panicle Number ('000/ha)	HCHA	Early stress	2011	Pg2	125771667	6.87433307214955E-11	125771667-125771667	14.8676	Pgl_GLEAN_10014646	UDP-glucuronosyl/UDP-glucosyltransferase
Panicle Number ('000/ha)	HCHA	Early stress	2011	Pg2	126678819	2.80170793553403E-11	126652891-126678819	15.8929	Pgl_GLEAN_10036863
Panicle Number ('000/ha)	HCHA	Early stress	2011	Pg2	127517196	1.21986564700518E-11	127517196-127517196	17.5308	Pgl_GLEAN_10036887
Panicle Number ('000/ha)	HCHA	Early stress	2011	Pg2	130912013	4.14881748020878E-11	130912013-130912013	14.935	Pgl_GLEAN_10003459	Pentatricopeptide repeat
Panicle Number ('000/ha)	HCHA	Early stress	2011	Pg2	131630475	1.69504065181842E-12	131630475-131630475	17.8568	Pgl_GLEAN_10018619
Panicle Number ('000/ha)	HCHA	Early stress	2011	Pg2	133002778	3.20639253445482E-11	133002778-133002778	14.4345	Pgl_GLEAN_10030527	Basic-leucine zipper domain
Panicle Number ('000/ha)	HCHA	Early stress	2011	Pg2	133563087	9.67163889552631E-11	133563087-133563087	15.1287	Pgl_GLEAN_10030514	Protein kinase, catalytic domain
Panicle Number ('000/ha)	HCHA	Early stress	2011	Pg2	134069826	2.54400842005217E-14	134048988-134069826	19.5187	Pgl_GLEAN_10032662	Pentatricopeptide repeat
Panicle Number ('000/ha)	HCHA	Early stress	2011	Pg2	134841272	6.9463557555272E-11	134841272-134841272	15.3941	Pgl_GLEAN_10032658
Panicle Number ('000/ha)	HCHA	Early stress	2011	Pg2	135444878	2.1973764018931E-12	135444878-135567624	17.7659	Pgl_GLEAN_10032656
Panicle Number ('000/ha)	HCHA	Early stress	2011	Pg2	137406469	9.15131635031756E-12	137329770-137406469	16.2441	Pgl_GLEAN_10008372
Panicle Number ('000/ha)	HCHA	Early stress	2011	Pg2	137655836	8.97562753068738E-12	137655836-137812066	16.1569	Pgl_GLEAN_10008370
Panicle Number ('000/ha)	HCHA	Early stress	2011	Pg2	138937582	9.91676147350612E-11	138937582-138937582	15.8597	Pgl_GLEAN_10019641
Panicle Number ('000/ha)	HCHA	Early stress	2011	Pg2	139304713	1.10760725643647E-12	139185054-139304713	17.2135	Pgl_GLEAN_10025427
Panicle Number ('000/ha)	HCHA	Early stress	2011	Pg2	139595697	3.71677430677762E-14	139591661-140210982	20.5959	Pgl_GLEAN_10025427
Panicle Number ('000/ha)	HCHA	Early stress	2011	Pg2	140530629	9.9080285041917E-13	140493856-140855150	17.1893	Pgl_GLEAN_10034215
Panicle Number ('000/ha)	HCHA	Early stress	2011	Pg2	141063886	1.91977932550415E-12	141063886-141063886	16.7275	Pgl_GLEAN_10034219
Panicle Number ('000/ha)	HCHA	Early stress	2011	Pg2	141883869	5.06804555233345E-13	141378501-142061199	17.0317	Pgl_GLEAN_10034223
Panicle Number ('000/ha)	HCHA	Early stress	2011	Pg2	142410780	1.44529138041566E-12	142377793-142410780	16.9583	Pgl_GLEAN_10034228	Domain of unknown function DUF296
Panicle Number ('000/ha)	HCHA	Early stress	2011	Pg2	143086247	5.37512372008453E-11	143086247-143086247	15.1433	Pgl_GLEAN_10010978
Panicle Number ('000/ha)	HCHA	Early stress	2011	Pg2	143419885	1.4970513797263E-12	143419885-143764712	17.9588	Pgl_GLEAN_10012045	Plant peroxidase
Panicle Number ('000/ha)	HCHA	Early stress	2011	Pg2	145149404	9.88331336172645E-14	144613531-146016366	19.6623	Pgl_GLEAN_10028229
Panicle Number ('000/ha)	HCHA	Early stress	2011	Pg2	146325213	1.69434841006414E-12	146235448-146385442	16.5395	Pgl_GLEAN_10011217
Panicle Number ('000/ha)	HCHA	Early stress	2011	Pg2	146793870	2.34325259817576E-14	146770515-146797696	19.1054	Pgl_GLEAN_10000958	Putative S-adenosyl-L-methionine-dependent methyltransferase
Panicle Number ('000/ha)	HCHA	Early stress	2011	Pg2	147316186	1.76301107101775E-11	147176810-147316186	14.5928	Pgl_GLEAN_10018282
Panicle Number ('000/ha)	HCHA	Early stress	2011	Pg2	147745137	1.3256815430828E-12	147745137-147745137	18.0605	Pgl_GLEAN_10010430
Panicle Number ('000/ha)	HCHA	Early stress	2011	Pg2	149682100	1.10675344924063E-11	149435554-149682100	15.1546	Pgl_GLEAN_10022151
Panicle Number ('000/ha)	HCHA	Early stress	2011	Pg2	150426869	6.69179886239927E-12	149903315-150426869	15.7218	Pgl_GLEAN_10022150	Phosphofructokinase domain
Panicle Number ('000/ha)	HCHA	Early stress	2011	Pg2	151217484	1.70173849132421E-12	150743560-151429813	17.1783	Pgl_GLEAN_10013400	Lipid-binding serum glycoprotein, C-terminal
Panicle Number ('000/ha)	HCHA	Early stress	2011	Pg2	152355054	6.68541131794449E-12	152001242-152400774	16.3735	Pgl_GLEAN_10024738
Panicle Number ('000/ha)	HCHA	Early stress	2011	Pg2	152980790	4.38929457187188E-13	152666401-152980790	17.165	Pgl_GLEAN_10024734
Panicle Number ('000/ha)	HCHA	Early stress	2011	Pg2	153196048	1.71757310882782E-11	153196048-153232503	16.3065	Pgl_GLEAN_10024734
Panicle Number ('000/ha)	HCHA	Early stress	2011	Pg2	153630125	3.32978729463799E-11	153630125-153630125	14.9342	Pgl_GLEAN_10010027	Fatty acid desaturase, type 1
Panicle Number ('000/ha)	HCHA	Early stress	2011	Pg2	154273802	1.57577248268788E-11	154273802-154433557	16.7263	Pgl_GLEAN_10015606
Panicle Number ('000/ha)	HCHA	Early stress	2011	Pg2	155458510	8.24913605071995E-13	155458510-156571110	17.4785	Pgl_GLEAN_10012503	WD40 repeat, conserved site
Panicle Number ('000/ha)	HCHA	Early stress	2011	Pg2	156862104	1.01935821835786E-11	156790763-156924457	16.3301	Pgl_GLEAN_10032873
Panicle Number ('000/ha)	HCHA	Early stress	2011	Pg2	157317968	2.39060513829223E-12	157141575-157317968	17.1998	Pgl_GLEAN_10032877
Panicle Number ('000/ha)	HCHA	Early stress	2011	Pg2	158071640	6.12072012798811E-12	157909135-158071640	16.3043	Pgl_GLEAN_10015348	WD40 repeat, conserved site
Panicle Number ('000/ha)	HCHA	Early stress	2011	Pg2	158605123	7.44613920723114E-13	158605123-158733079	17.6801	Pgl_GLEAN_10017024
Panicle Number ('000/ha)	HCHA	Early stress	2011	Pg2	158962320	3.80298888601924E-11	158962320-159183517	15.1855	Pgl_GLEAN_10017027
Panicle Number ('000/ha)	HCHA	Early stress	2011	Pg2	160417796	1.08789275585333E-11	160417796-160742526	15.9282	Pgl_GLEAN_10027361
Panicle Number ('000/ha)	HCHA	Early stress	2011	Pg2	161042075	3.43743753198176E-12	160967081-161102391	16.6015	Pgl_GLEAN_10015484
Panicle Number ('000/ha)	HCHA	Early stress	2011	Pg2	161321226	1.85496814887921E-11	161321226-161321226	15.2793	Pgl_GLEAN_10015481
Panicle Number ('000/ha)	HCHA	Early stress	2011	Pg2	161833612	4.63159505159862E-13	161778990-161836951	17.4175	Pgl_GLEAN_10005145
Panicle Number ('000/ha)	HCHA	Early stress	2011	Pg2	162058226	4.21818316773942E-12	162058226-162067718	16.7421	Pgl_GLEAN_10013949	Translation initiation factor 1A (eIF-1A)
Panicle Number ('000/ha)	HCHA	Early stress	2011	Pg2	162956928	5.34497064441983E-12	162617110-163182469	17.1539	Pgl_GLEAN_10001538
Panicle Number ('000/ha)	HCHA	Early stress	2011	Pg2	163504142	4.28596261290506E-12	163504142-163504142	15.8623	Pgl_GLEAN_10012003
Panicle Number ('000/ha)	HCHA	Early stress	2011	Pg2	163890450	2.19513548205246E-12	163890450-164482556	17.0279	Pgl_GLEAN_10020413	Mitochondrial glycoprotein
Panicle Number ('000/ha)	HCHA	Early stress	2011	Pg2	165829246	7.41139168296745E-13	165644509-165938260	17.5757	Pgl_GLEAN_10010100
Panicle Number ('000/ha)	HCHA	Early stress	2011	Pg2	166355068	5.49514921775605E-13	166254402-166355072	17.6725	Pgl_GLEAN_10014082	SAM dependent carboxyl methyltransferase
Panicle Number ('000/ha)	HCHA	Early stress	2011	Pg2	166761488	2.93086700073352E-12	166684126-166810641	17.7826	Pgl_GLEAN_10014083
Panicle Number ('000/ha)	HCHA	Early stress	2011	Pg2	167601775	5.07896670208676E-11	167601775-167728492	15.7049	Pgl_GLEAN_10015199
Panicle Number ('000/ha)	HCHA	Early stress	2011	Pg2	168167095	7.17458075923311E-12	168167095-168167095	16.4647	Pgl_GLEAN_10007791
Panicle Number ('000/ha)	HCHA	Early stress	2011	Pg2	168468466	4.66426147851309E-11	168468466-168468466	15.3367	Pgl_GLEAN_10007787
Panicle Number ('000/ha)	HCHA	Early stress	2011	Pg2	170264380	3.25478690923233E-11	170264380-170264380	15.6469	Pgl_GLEAN_10035808	Protein of unknown function DUF707
Panicle Number ('000/ha)	HCHA	Early stress	2011	Pg2	172080011	7.28107735551303E-12	172080011-172080011	16.0022	Pgl_GLEAN_10035831
Panicle Number ('000/ha)	HCHA	Early stress	2011	Pg2	172775855	4.16338228918724E-11	172775855-172775855	16.2865	Pgl_GLEAN_10027497
Panicle Number ('000/ha)	HCHA	Early stress	2011	Pg2	174593708	8.92742947825218E-14	174593708-174603858	19.1904	Pgl_GLEAN_10019033	Thaumatin, pathogenesis-related
Panicle Number ('000/ha)	HCHA	Early stress	2011	Pg2	175490759	6.29218010532275E-11	175490759-175490759	14.2347	Pgl_GLEAN_10020030
Panicle Number ('000/ha)	HCHA	Early stress	2011	Pg2	176815648	2.91381202650997E-12	176604418-176901949	17.6972	Pgl_GLEAN_10005710
Panicle Number ('000/ha)	HCHA	Early stress	2011	Pg2	185796270	5.44264823456489E-12	185796270-185919722	15.7666	Pgl_GLEAN_10026919
Panicle Number ('000/ha)	HCHA	Early stress	2011	Pg2	188405838	3.37202081833178E-11	188405838-188405838	15.1973	Pgl_GLEAN_10016716	Protein kinase, catalytic domain
Panicle Number ('000/ha)	HCHA	Early stress	2011	Pg2	189389353	1.35810380661514E-11	189389353-189389353	15.8197	Pgl_GLEAN_10009029
Panicle Number ('000/ha)	HCHA	Early stress	2011	Pg2	195634418	7.48433101076213E-11	195634418-195634418	15.6635	Pgl_GLEAN_10002583
Panicle Number ('000/ha)	HCHA	Early stress	2011	Pg2	200132796	5.89168919019604E-11	200132796-200132796	14.4152	Pgl_GLEAN_10036754
Panicle Number ('000/ha)	HCHA	Early stress	2011	Pg2	200460449	3.20747928581805E-11	200445172-200461549	14.9228	Pgl_GLEAN_10036760
Panicle Number ('000/ha)	HCHA	Early stress	2011	Pg2	202013044	9.8719492369821E-11	202013044-202013044	14.4936	Pgl_GLEAN_10036788	Protein phosphatase 2C-like
Panicle Number ('000/ha)	HCHA	Early stress	2011	Pg2	203135011	1.64591043691286E-11	203135011-203135011	15.6714	Pgl_GLEAN_10009630
Panicle Number ('000/ha)	HCHA	Early stress	2011	Pg2	203795990	4.4220755492645E-12	203787623-203840304	16.7662	Pgl_GLEAN_10015345	O-methyltransferase, family 2
Panicle Number ('000/ha)	HCHA	Early stress	2011	Pg2	204382942	3.32756509127717E-12	204195555-204479318	16.2273	Pgl_GLEAN_10025353
Panicle Number ('000/ha)	HCHA	Early stress	2011	Pg2	204835483	4.56391576635582E-12	204835483-204835483	16.4508	Pgl_GLEAN_10025358	3'-5' exonuclease domain
Panicle Number ('000/ha)	HCHA	Early stress	2011	Pg2	206024128	6.60430837251964E-11	206024128-206024128	15.4166	Pgl_GLEAN_10017624	Cytochrome P450
Panicle Number ('000/ha)	HCHA	Early stress	2011	Pg2	206297164	1.89107659630923E-11	206297164-206297164	16.078	Pgl_GLEAN_10017621
Panicle Number ('000/ha)	HCHA	Early stress	2011	Pg2	206590509	1.81670159792584E-11	206590509-206590509	15.0071	Pgl_GLEAN_10015120
Panicle Number ('000/ha)	HCHA	Early stress	2011	Pg2	208309882	5.11111196716845E-11	208309882-208309882	15.6286	Pgl_GLEAN_10027780	A1 cistron-splicing factor, AAR2
Panicle Number ('000/ha)	HCHA	Early stress	2011	Pg2	219211235	1.12785791676805E-12	219211235-219211235	17.6424	Pgl_GLEAN_10034537	Ubiquitin-associated/translation elongation factor EF1B, N-terminal
Panicle Number ('000/ha)	HCHA	Early stress	2011	Pg2	221684969	1.07939588986021E-12	221684969-221687172	17.399	Pgl_GLEAN_10034496
Panicle Number ('000/ha)	HCHA	Early stress	2011	Pg2	226085105	6.09651400066321E-11	226085105-226085105	14.9959	Pgl_GLEAN_10003087	Biotin protein ligase, C-terminal
Panicle Number ('000/ha)	HCHA	Early stress	2011	Pg2	227451663	5.38998255211462E-11	227451663-227451663	14.9561	Pgl_GLEAN_10009972
Panicle Number ('000/ha)	HCHA	Early stress	2011	Pg2	227843494	8.37400781325631E-11	227843494-227843494	13.5247	Pgl_GLEAN_10010313
Panicle Number ('000/ha)	HCHA	Early stress	2011	Pg4	104142937	6.03126558185223E-12	104080107-104200160	16.238	Pgl_GLEAN_10035469
Panicle Number ('000/ha)	HCHA	Early stress	2011	Pg4	104528359	2.0596173521286E-11	104528359-104528359	14.4823	Pgl_GLEAN_10035467
Panicle Number ('000/ha)	HCHA	Early stress	2011	Pg4	104798455	3.51419509146628E-15	104798455-105190707	21.127	Pgl_GLEAN_10035464
Panicle Number ('000/ha)	HCHA	Late stress	2011	Pg2	4295801	1.40834151924121E-11	4122534-4295801	17.2756	Pgl_GLEAN_10027125	Uncharacterised protein family UPF0120
Panicle Number ('000/ha)	HCHA	Late stress	2011	Pg2	4496659	4.22492848958561E-13	4496659-4543232	16.9174	Pgl_GLEAN_10027118	Leucine-rich repeat-containing N-terminal, type 2
Panicle Number ('000/ha)	HCHA	Late stress	2011	Pg2	11598365	4.13464083297177E-11	11598365-11598365	14.9769	Pgl_GLEAN_10023453	DNA methylase, N-6 adenine-specific, conserved site
Panicle Number ('000/ha)	HCHA	Late stress	2011	Pg2	11837238	8.61548406105109E-11	11837238-11837238	15.6001	Pgl_GLEAN_10023469	Protein kinase, catalytic domain
Panicle Number ('000/ha)	HCHA	Late stress	2011	Pg2	18263896	8.5618032011608E-11	18263896-18263896	16.6422	Pgl_GLEAN_10005786	Plastocyanin-like
Panicle Number ('000/ha)	HCHA	Late stress	2011	Pg2	23355852	6.96694944567042E-11	23355852-23355852	16.5161	Pgl_GLEAN_10000812
Panicle Number ('000/ha)	HCHA	Late stress	2011	Pg2	30241978	5.7744045860496E-11	30241978-30241978	15.9225	Pgl_GLEAN_10017375	Exocyst complex, component Exoc1
Panicle Number ('000/ha)	HCHA	Late stress	2011	Pg2	35758080	9.3286111428101E-11	35758080-35758080	16.2243	Pgl_GLEAN_10003837
Panicle Number ('000/ha)	HCHA	Late stress	2011	Pg2	43760962	1.73271006503899E-11	43760962-43760962	16.847	Pgl_GLEAN_10021666	Calponin homology domain
Panicle Number ('000/ha)	HCHA	Late stress	2011	Pg2	44197729	1.12494446004532E-11	44197729-44197729	17.6068	Pgl_GLEAN_10028722
Panicle Number ('000/ha)	HCHA	Late stress	2011	Pg2	58796899	9.90922425956735E-11	58796899-58796899	16.2048	Pgl_GLEAN_10036145
Panicle Number ('000/ha)	HCHA	Late stress	2011	Pg2	111367990	6.5673573616256E-11	111367990-111367990	16.4877	Pgl_GLEAN_10005077
Panicle Number ('000/ha)	HCHA	Late stress	2011	Pg2	121677542	9.38861622672578E-11	121677542-121677542	16.8073	Pgl_GLEAN_10012379
Panicle Number ('000/ha)	HCHA	Late stress	2011	Pg2	127517196	4.89298875768753E-11	127517196-127517196	17.168	Pgl_GLEAN_10036887
Panicle Number ('000/ha)	HCHA	Late stress	2011	Pg2	134048988	1.22016420852397E-11	134048988-134048988	17.5204	Pgl_GLEAN_10032663
Panicle Number ('000/ha)	HCHA	Late stress	2011	Pg2	140121838	8.60202952885958E-11	140121838-140121838	15.0897	Pgl_GLEAN_10025433
Panicle Number ('000/ha)	HCHA	Late stress	2011	Pg2	141542953	1.80390558102615E-11	141542953-141542953	15.2874	Pgl_GLEAN_10034221
Panicle Number ('000/ha)	HCHA	Late stress	2011	Pg2	143543190	8.93996327667788E-11	143543190-143543190	15.3382	Pgl_GLEAN_10012048
Panicle Number ('000/ha)	HCHA	Late stress	2011	Pg2	145149404	4.68049413182023E-11	145149404-145149404	15.8896	Pgl_GLEAN_10028229
Panicle Number ('000/ha)	HCHA	Late stress	2011	Pg2	146014830	8.28931580675115E-11	146014830-146014830	15.5348	Pgl_GLEAN_10028234
Panicle Number ('000/ha)	HCHA	Late stress	2011	Pg2	156180920	5.91290010359158E-12	156180920-156180920	17.3554	Pgl_GLEAN_10032870
Panicle Number ('000/ha)	HCHA	Late stress	2011	Pg2	158605123	1.20948724882846E-11	158605123-158605123	16.5808	Pgl_GLEAN_10017024
Panicle Number ('000/ha)	HCHA	Late stress	2011	Pg2	166684541	6.9961963587375E-11	166684541-166684541	14.9898	Pgl_GLEAN_10014082	SAM dependent carboxyl methyltransferase
Panicle Number ('000/ha)	HCHA	Late stress	2011	Pg2	176815648	3.14600264294453E-11	176815648-176815648	16.8092	Pgl_GLEAN_10005710
Panicle Number ('000/ha)	HCHA	Late stress	2011	Pg2	202825745	3.55412696570838E-11	202825745-202825745	16.8419	Pgl_GLEAN_10003632
Panicle Number ('000/ha)	HCHA	Late stress	2011	Pg2	204239666	3.38659254817181E-11	204239666-204239666	15.8359	Pgl_GLEAN_10015336	Root hair defective 3 GTP-binding
Panicle Number ('000/ha)	HCHA	Late stress	2011	Pg2	204591809	9.51723620901373E-12	204530934-204600396	17.8519	Pgl_GLEAN_10025354
Panicle Number ('000/ha)	HCHA	Late stress	2011	Pg2	204805121	8.07554178818722E-11	204805121-204805121	16.0681	Pgl_GLEAN_10025357
Panicle Number ('000/ha)	HCHA	Late stress	2011	Pg2	205029864	1.36970739131011E-11	205029864-205071451	17.1702	Pgl_GLEAN_10025360
Panicle Number ('000/ha)	HCHA	Late stress	2011	Pg2	219103815	6.58684764780577E-12	219020209-219103815	16.0977	Pgl_GLEAN_10005198	Chorismate mutase, AroQ class, eukaryotic type
Panicle Number ('000/ha)	HCHA	Late stress	2011	Pg2	219550081	5.63697354124334E-11	219550081-219550081	17.4643	Pgl_GLEAN_10034527
Panicle Number ('000/ha)	HCHA	Late stress	2011	Pg2	224611409	9.15513740577636E-11	224611409-224611409	16.389	Pgl_GLEAN_10018666	Inositol monophosphatase
Panicle Number ('000/ha)	HCHA	Late stress	2011	Pg3	162480392	1.09470330861954E-11	162480392-162480392	18.2408	Pgl_GLEAN_10008144
Panicle Number ('000/ha)	HCHA	Late stress	2011	Pg3	173594000	7.96165423983507E-11	173594000-173594000	16.4033	Pgl_GLEAN_10009764
Panicle Number ('000/ha)	HCHA	Late stress	2011	Pg3	177475936	2.500040656759E-11	177475936-177475936	16.7236	Pgl_GLEAN_10029093	Lipase, GDSL
Panicle Number ('000/ha)	HCHA	Late stress	2011	Pg4	104528359	6.12130704517573E-11	104528359-104528359	14.7971	Pgl_GLEAN_10035467
Panicle Number ('000/ha)	HCHA	Late stress	2011	Pg4	104798455	4.91557063399591E-11	104798455-104798455	16.6603	Pgl_GLEAN_10035464
Panicle Number ('000/ha)	HCHA	Late stress	2011	Pg4	107931826	6.06003188800935E-12	107931826-107931826	18.3652	Pgl_GLEAN_10037284
Panicle Number ('000/ha)	HCHA	Late stress	2011	Pg4	152339125	3.58893395645428E-11	152339125-152339125	18.1479	Pgl_GLEAN_10026966
Panicle Number ('000/ha)	HCHA	Late stress	2011	Pg4	154747353	3.51124865137586E-11	154747353-154747353	17.3903	Pgl_GLEAN_10038053
Panicle Number ('000/ha)	HCHA	Late stress	2011	Pg5	78060395	5.83769886007741E-12	78060395-78060395	17.373	Pgl_GLEAN_10038422	Plant peroxidase
Panicle Number ('000/ha)	HCHA	Late stress	2011	Pg5	111181814	7.40706520354157E-12	111181814-111181814	17.3065	Pgl_GLEAN_10017187
Panicle Number ('000/ha)	HCHA	Late stress	2011	Pg7	151292136	1.4151324327437E-11	151292136-151292136	17.7385	Pgl_GLEAN_10009968	Xylose isomerase
Panicle Yield (kg/ha)	HYHA	Control	2011	Pg5	12646018	4.09841514459135E-11	12646018-12646018	16.4761	Pgl_GLEAN_10003506	Protein of unknown function DUF295
Panicle Yield (kg/ha)	HYHA	Control	2011	Pg5	45534774	4.14100553674078E-11	45534774-45534774	16.599	Pgl_GLEAN_10011360	RNA polymerase, alpha subunit
Panicle Yield (kg/ha)	HYHA	Control	2011	Pg5	47090657	2.48432362109168E-13	47090657-47113696	19.9924	Pgl_GLEAN_10012528	Basic-leucine zipper domain
Panicle Yield (kg/ha)	HYHA	Control	2011	Pg5	54602527	1.15420426999625E-11	54602527-54602527	17.7578	Pgl_GLEAN_10021337	SANT/Myb domain
Panicle Yield (kg/ha)	HYHA	Control	2011	Pg5	65547396	2.79552698370616E-11	65547396-65547396	16.5525	Pgl_GLEAN_10010056	F-box domain, cyclin-like
Panicle Yield (kg/ha)	HYHA	Control	2011	Pg5	66071396	4.58795213208877E-11	65918203-66087206	16.3278	Pgl_GLEAN_10002412	Protein kinase, catalytic domain
Panicle Yield (kg/ha)	HYHA	Control	2011	Pg5	69668692	1.21698169037376E-11	69668692-69725464	17.7779	Pgl_GLEAN_10007626	Protein kinase, catalytic domain
Panicle Yield (kg/ha)	HYHA	Control	2011	Pg5	70660143	9.68409565504097E-11	70660143-70660143	16.1011	Pgl_GLEAN_10010064	Zinc finger, B-box
Panicle Yield (kg/ha)	HYHA	Late stress	2011	Pg3	289425024	6.95577741201779E-11	289425024-289425024	15.7244	Pgl_GLEAN_10012744	Transferase
Plant Height (cm)	PH	Control	2011	Pg2	55119376	7.44865199093658E-13	54984967-55119376	17.3787	Pgl_GLEAN_10033455
Plant Height (cm)	PH	Control	2011	Pg2	55375614	1.58216952990599E-11	55375614-55375614	15.9211	Pgl_GLEAN_10033457
Plant Height (cm)	PH	Control	2011	Pg3	287314526	2.69079361374509E-11	287314526-287314526	15.8869	Pgl_GLEAN_10013126	CBF1-interacting co-repressor CIR, N-terminal domain
Plant Height (cm)	PH	Control	2011	Pg4	34618285	8.2338398700686E-13	34618285-34618285	17.6913	Pgl_GLEAN_10036604	Ubiquitin-associated/translation elongation factor EF1B, N-terminal
Plant Height (cm)	PH	Control	2011	Pg4	35000362	1.42627291934727E-12	34935339-35000362	17.5803	Pgl_GLEAN_10036590
Plant Height (cm)	PH	Control	2011	Pg4	73077750	2.86098569690928E-14	73077750-73340978	20.34	Pgl_GLEAN_10031346	Diacylglycerol kinase, accessory domain
Plant Height (cm)	PH	Control	2011	Pg4	78966448	3.06795356758712E-11	78966448-79050972	15.0639	Pgl_GLEAN_10019631	Protein kinase, catalytic domain
Plant Height (cm)	PH	Control	2011	Pg4	80194669	1.38365217653319E-11	80194669-80194669	15.9675	Pgl_GLEAN_10008762
Plant Height (cm)	PH	Control	2011	Pg4	80414288	5.11910790928638E-11	80414288-80499742	15.481	Pgl_GLEAN_10008759	Peptidase C48, SUMO/Sentrin/Ubl1
Plant Height (cm)	PH	Control	2011	Pg4	81010521	4.90662676903931E-11	81010521-81010521	14.7663	Pgl_GLEAN_10035431	AUX/IAA protein
Plant Height (cm)	PH	Control	2011	Pg4	81365679	5.32258522067513E-11	81365679-81365679	14.7348	Pgl_GLEAN_10035433
Plant Height (cm)	PH	Control	2011	Pg4	82983395	1.12500644814532E-12	82976510-82983395	18.0556	Pgl_GLEAN_10004836
Plant Height (cm)	PH	Control	2011	Pg4	85791038	2.71236012934614E-11	85791038-85927010	15.8831	Pgl_GLEAN_10016996
Plant Height (cm)	PH	Control	2011	Pg4	87764395	1.91367624908205E-12	87764395-87888210	18.1529	Pgl_GLEAN_10004731	Ankyrin repeat
Plant Height (cm)	PH	Control	2011	Pg4	88240111	1.33538597091218E-13	88240111-88453174	20.2342	Pgl_GLEAN_10029609
Plant Height (cm)	PH	Control	2011	Pg4	88724484	1.14371300464541E-13	88724484-88915324	19.6139	Pgl_GLEAN_10029622	RAG1-activating protein-1-related
Plant Height (cm)	PH	Control	2011	Pg4	89170559	4.42637346466738E-11	89170559-89170559	15.6377	Pgl_GLEAN_10029634	Nuclear transport factor 2
Plant Height (cm)	PH	Control	2011	Pg4	90803443	4.90580155266876E-12	90803443-90803443	18.7693	Pgl_GLEAN_10034736
Plant Height (cm)	PH	Control	2011	Pg4	91120820	7.68025164235166E-11	91120820-91120820	15.0278	Pgl_GLEAN_10034734
Plant Height (cm)	PH	Control	2011	Pg4	91674448	5.96203448161263E-12	91674448-91674448	17.4814	Pgl_GLEAN_10034729	Protein phosphatase 2C-like
Plant Height (cm)	PH	Control	2011	Pg4	92396302	3.96636224256153E-11	92396302-92396302	17.0547	Pgl_GLEAN_10006790
Plant Height (cm)	PH	Control	2011	Pg4	93876086	5.75223192637508E-13	93876086-93876086	17.9362	Pgl_GLEAN_10028431
Plant Height (cm)	PH	Control	2011	Pg4	94558103	3.51915656099909E-14	94558103-94558103	20.7884	Pgl_GLEAN_10028413
Plant Height (cm)	PH	Control	2011	Pg4	95289129	4.23376656529678E-13	95101517-95289129	18.2801	Pgl_GLEAN_10031982	Sas10/Utp3/C1D
Plant Height (cm)	PH	Control	2011	Pg4	95756421	4.05120369015647E-16	95568371-96249723	23.4522	Pgl_GLEAN_10031991
Plant Height (cm)	PH	Control	2011	Pg4	96537659	6.17862583213012E-14	96471197-96562546	18.4859	Pgl_GLEAN_10032019
Plant Height (cm)	PH	Control	2011	Pg4	97428102	3.06018337923079E-16	97252378-97498084	22.0626	Pgl_GLEAN_10016061	Zinc finger, C2H2
Plant Height (cm)	PH	Control	2011	Pg4	97865699	2.53172731729196E-14	97757935-97865699	19.9817	Pgl_GLEAN_10027219	F-box domain, cyclin-like
Plant Height (cm)	PH	Control	2011	Pg4	98630422	6.0421990089435E-12	98156724-98630422	16.5992	Pgl_GLEAN_10027237	Peptidase, cysteine peptidase active site
Plant Height (cm)	PH	Control	2011	Pg4	98861224	1.07658008520494E-14	98861224-98861224	21.4378	Pgl_GLEAN_10027238
Plant Height (cm)	PH	Control	2011	Pg4	100228088	8.9370585451168E-12	100179306-100228088	16.0164	Pgl_GLEAN_10021352
Plant Height (cm)	PH	Control	2011	Pg4	100431501	3.26230808431206E-11	100431501-100431501	15.6292	Pgl_GLEAN_10021352
Plant Height (cm)	PH	Control	2011	Pg4	101350333	8.76638660636273E-12	101335734-101350333	17.4207	Pgl_GLEAN_10018900	UBX
Plant Height (cm)	PH	Control	2011	Pg4	101622913	2.93995308308169E-11	101622913-101622913	15.6686	Pgl_GLEAN_10018906
Plant Height (cm)	PH	Control	2011	Pg4	102202154	3.10979715338794E-11	102202154-102383749	15.2617	Pgl_GLEAN_10000910	Kinase phosphorylation domain
Plant Height (cm)	PH	Control	2011	Pg4	103439434	8.31473650903998E-11	103439434-103439434	15.2477	Pgl_GLEAN_10035480
Plant Height (cm)	PH	Control	2011	Pg4	106081069	7.96453139872255E-13	106081069-106081069	18.6625	Pgl_GLEAN_10037271
Plant Height (cm)	PH	Control	2011	Pg4	106438420	2.57586277241538E-12	106429973-106438420	17.1401	Pgl_GLEAN_10037273
Plant Height (cm)	PH	Control	2011	Pg4	106677034	1.47603595946101E-11	106677034-106677034	16.1189	Pgl_GLEAN_10037276
Plant Height (cm)	PH	Control	2011	Pg4	107657634	1.56237581494824E-11	107657634-107657634	15.5574	Pgl_GLEAN_10037282
Plant Height (cm)	PH	Control	2011	Pg4	107888949	8.32645314794081E-11	107888949-107888949	15.1173	Pgl_GLEAN_10037284
Plant Height (cm)	PH	Control	2011	Pg4	108263852	3.62561433915602E-11	108263852-108263852	15.4432	Pgl_GLEAN_10037288
Plant Height (cm)	PH	Control	2011	Pg4	110398853	4.37734386112768E-12	110268169-110398853	17.5775	Pgl_GLEAN_10003933
Plant Height (cm)	PH	Control	2011	Pg4	111852646	6.89590257657537E-13	111852646-112150598	18.6389	Pgl_GLEAN_10016867
Plant Height (cm)	PH	Control	2011	Pg4	112582977	1.08802474202206E-11	112582977-112582977	16.2401	Pgl_GLEAN_10004562
Plant Height (cm)	PH	Control	2011	Pg4	113130315	5.218028471217E-14	113130315-113130315	20.1764	Pgl_GLEAN_10001850	AUX/IAA protein
Plant Height (cm)	PH	Control	2011	Pg4	113681756	7.79291759244927E-11	113681756-113681756	14.8833	Pgl_GLEAN_10016516
Plant Height (cm)	PH	Control	2011	Pg4	113941001	4.06964477457765E-11	113941001-113941001	16.399	Pgl_GLEAN_10016517
Plant Height (cm)	PH	Control	2011	Pg4	114315481	5.10529269079382E-11	114315481-114315481	14.9791	Pgl_GLEAN_10007672
Plant Height (cm)	PH	Control	2011	Pg4	114912206	5.84266023955246E-11	114912206-114912206	15.6399	Pgl_GLEAN_10013147	Calponin homology domain
Plant Height (cm)	PH	Control	2011	Pg4	117207790	4.51369926938484E-13	116987481-117207790	18.5585	Pgl_GLEAN_10010670	Protein kinase, catalytic domain
Plant Height (cm)	PH	Control	2011	Pg4	117519131	2.63523940129092E-12	117519131-117519131	16.4854	Pgl_GLEAN_10018001
Plant Height (cm)	PH	Control	2011	Pg4	117886446	6.61691163893099E-11	117886446-117886446	16.058	Pgl_GLEAN_10018004
Plant Height (cm)	PH	Control	2011	Pg4	118711313	1.56467316230013E-11	118711313-118711313	15.2931	Pgl_GLEAN_10015936
Plant Height (cm)	PH	Control	2011	Pg4	119823818	6.62627199566041E-11	119806590-119823818	14.8543	Pgl_GLEAN_10012722	Heat shock protein DnaJ, N-terminal
Plant Height (cm)	PH	Control	2011	Pg4	121379701	6.30827904642451E-12	121379701-121379701	18.233	Pgl_GLEAN_10037581
Plant Height (cm)	PH	Control	2011	Pg4	121781055	3.02711317421776E-12	121781055-121781055	16.7413	Pgl_GLEAN_10037583
Plant Height (cm)	PH	Control	2011	Pg4	122283078	2.00155093572177E-11	122275182-122283078	16.5302	Pgl_GLEAN_10037591
Plant Height (cm)	PH	Control	2011	Pg4	123140021	5.18434205179155E-14	122976993-123140021	19.8857	Pgl_GLEAN_10037599
Plant Height (cm)	PH	Control	2011	Pg4	123417956	2.45442613127617E-12	123417956-123417956	17.4142	Pgl_GLEAN_10037603
Plant Height (cm)	PH	Control	2011	Pg4	123782270	3.4288292520956E-11	123782270-123934499	16.2809	Pgl_GLEAN_10026903
Plant Height (cm)	PH	Control	2011	Pg4	132390652	9.88205674329582E-12	132390652-132390652	16.7231	Pgl_GLEAN_10006906
Plant Height (cm)	PH	Control	2011	Pg4	134288535	1.12440458380625E-11	134288535-134288535	15.6592	Pgl_GLEAN_10008961	NAD-dependent epimerase/dehydratase
Plant Height (cm)	PH	Control	2011	Pg4	136606464	9.51733445871878E-16	136551163-136606464	22.8152	Pgl_GLEAN_10019133
Plant Height (cm)	PH	Control	2011	Pg4	136942940	2.81330184859547E-11	136942940-136942940	16.7344	Pgl_GLEAN_10012466	Glutathione S-transferase, C-terminal
Plant Height (cm)	PH	Control	2011	Pg4	137320373	1.83788116449902E-11	137320373-137320373	15.809	Pgl_GLEAN_10015717	Phosphatidylinositol 3-/4-kinase, catalytic domain
Plant Height (cm)	PH	Control	2011	Pg4	137901554	1.05669594028668E-11	137709341-137901554	16.5024	Pgl_GLEAN_10012237
Plant Height (cm)	PH	Control	2011	Pg4	138260611	4.66425016824328E-14	138260611-138275416	18.9374	Pgl_GLEAN_10012244	Auxin responsive SAUR protein
Plant Height (cm)	PH	Control	2011	Pg4	138500923	1.51071929333377E-12	138500923-138500923	17.8374	Pgl_GLEAN_10012252
Plant Height (cm)	PH	Control	2011	Pg4	138801791	7.19329964430004E-13	138798052-138986135	18.7665	Pgl_GLEAN_10009728	Protein kinase, catalytic domain
Plant Height (cm)	PH	Control	2011	Pg4	139555667	3.59076370298406E-11	139555667-139555667	15.3264	Pgl_GLEAN_10031797
Plant Height (cm)	PH	Control	2011	Pg4	140641561	5.2392128183289E-14	140641561-140696270	19.3375	Pgl_GLEAN_10031834	Plant disease resistance response protein
Plant Height (cm)	PH	Control	2011	Pg4	141055702	2.90266640245116E-11	141055702-141055702	16.2087	Pgl_GLEAN_10034292	ER lumen protein retaining receptor
Plant Height (cm)	PH	Control	2011	Pg4	142219313	1.67315966562203E-12	142149244-142276023	17.7051	Pgl_GLEAN_10034258
Plant Height (cm)	PH	Control	2011	Pg4	142558400	6.83031140166519E-16	142558400-142595646	23.1893	Pgl_GLEAN_10034251	Pheromone shutdown, TraB
Plant Height (cm)	PH	Control	2011	Pg4	142992461	1.83170433715927E-11	142992461-142992461	15.6421	Pgl_GLEAN_10036799
Plant Height (cm)	PH	Control	2011	Pg4	143758442	2.84226219436083E-12	143758442-143758442	17.078	Pgl_GLEAN_10036809
Plant Height (cm)	PH	Control	2011	Pg4	144798834	1.29448384213271E-11	144798834-144798834	15.9743	Pgl_GLEAN_10036814
Plant Height (cm)	PH	Control	2011	Pg4	145682253	2.95983212920312E-11	145682253-145682253	15.7927	Pgl_GLEAN_10036818	O-methyltransferase, family 2
Plant Height (cm)	PH	Control	2011	Pg4	146517702	3.75089477411296E-12	146517702-146517702	17.0197	Pgl_GLEAN_10019644
Plant Height (cm)	PH	Control	2011	Pg4	147977275	1.21836865159472E-11	147977275-147977275	16.1161	Pgl_GLEAN_10010925
Plant Height (cm)	PH	Control	2011	Pg4	149664697	1.62981482234918E-11	149664697-149664697	16.4562	Pgl_GLEAN_10001205	FAR1 DNA binding domain
Plant Height (cm)	PH	Control	2011	Pg4	150822377	3.52544437786866E-11	150822377-150822377	16.1027	Pgl_GLEAN_10015823	AP2/ERF domain
Plant Height (cm)	PH	Control	2011	Pg4	151038966	4.61059589350803E-13	151038966-151038966	18.7332	Pgl_GLEAN_10015823	AP2/ERF domain
Plant Height (cm)	PH	Control	2011	Pg4	151271099	2.82020993659978E-13	151271099-151271099	18.4635	Pgl_GLEAN_10003510	Transcription factor, SBP-box
Plant Height (cm)	PH	Control	2011	Pg4	151557926	1.08070964174683E-11	151557926-151557926	15.4608	Pgl_GLEAN_10026973	Short-chain dehydrogenase/reductase SDR
Plant Height (cm)	PH	Control	2011	Pg4	151941169	4.57529530409615E-12	151941169-151941169	16.2823	Pgl_GLEAN_10026971
Plant Height (cm)	PH	Control	2011	Pg4	152956489	2.66681716633559E-11	152956489-152956489	16.2044	Pgl_GLEAN_10029603
Plant Height (cm)	PH	Control	2011	Pg4	153483298	5.02147969824294E-11	153277223-153483298	14.8775	Pgl_GLEAN_10029599	F-box domain, cyclin-like
Plant Height (cm)	PH	Control	2011	Pg4	155183396	2.84935847194418E-12	155114464-155183396	17.1345	Pgl_GLEAN_10038055
Plant Height (cm)	PH	Control	2011	Pg4	155479869	2.62678221762823E-13	155479869-155479869	21.1598	Pgl_GLEAN_10038058
Plant Height (cm)	PH	Control	2011	Pg4	156454119	4.64445242541358E-11	156454119-156454119	15.4668	Pgl_GLEAN_10038066
Plant Height (cm)	PH	Control	2011	Pg4	156747196	6.60948259647959E-13	156747196-157429158	18.5426	Pgl_GLEAN_10038072
Plant Height (cm)	PH	Control	2011	Pg4	157638603	5.45591165835278E-13	157638603-157638603	17.7835	Pgl_GLEAN_10038078	DNA-binding SAP
Plant Height (cm)	PH	Control	2011	Pg4	158013024	1.8402153203378E-15	158013024-158013024	22.396	Pgl_GLEAN_10000938
Plant Height (cm)	PH	Control	2011	Pg4	158701527	6.40373628247379E-12	158595063-158701527	17.2154	Pgl_GLEAN_10012625	O-methyltransferase, family 3
Plant Height (cm)	PH	Control	2011	Pg4	159235254	2.12704938049497E-12	159235254-159235254	17.8978	Pgl_GLEAN_10012625	O-methyltransferase, family 3
Plant Height (cm)	PH	Control	2011	Pg4	159878633	2.68794104764831E-13	159775733-159878633	19.749	Pgl_GLEAN_10009786
Plant Height (cm)	PH	Control	2011	Pg4	162251568	2.50198314139561E-13	162234304-162255994	19.8633	Pgl_GLEAN_10010711	Chalcone/stilbene synthase, N-terminal
Plant Height (cm)	PH	Control	2011	Pg4	162571597	5.84564554676941E-12	162571597-162571597	17.3457	Pgl_GLEAN_10001243	C2 calcium-dependent membrane targeting
Plant Height (cm)	PH	Control	2011	Pg4	162890724	2.78560904971023E-11	162890724-162890724	16.802	Pgl_GLEAN_10008211	Raffinose synthase
Plant Height (cm)	PH	Control	2011	Pg4	163192077	2.31941880814117E-11	163192077-163645953	16.3688	Pgl_GLEAN_10006426
Plant Height (cm)	PH	Control	2011	Pg4	164314503	3.37290253158428E-11	164314503-164314503	15.8358	Pgl_GLEAN_10017906	Glycerophosphoryl diester phosphodiesterase
Plant Height (cm)	PH	Control	2011	Pg4	164576384	1.94705470002941E-11	164576384-164633239	16.1784	Pgl_GLEAN_10017914
Plant Height (cm)	PH	Control	2011	Pg4	164935202	3.18280685012666E-12	164935202-164935202	18.3803	Pgl_GLEAN_10017923
Plant Height (cm)	PH	Control	2011	Pg4	167056830	1.7389253308666E-11	167056830-167056830	15.3411	Pgl_GLEAN_10009552
Plant Height (cm)	PH	Control	2011	Pg4	168329957	2.22863592532828E-11	168245337-168329957	16.3486	Pgl_GLEAN_10028529	Peptidase C19, ubiquitin carboxyl-terminal hydrolase 2
Plant Height (cm)	PH	Control	2011	Pg4	169249368	2.92908356865508E-11	169249368-169403071	17.2516	Pgl_GLEAN_10011682
Plant Height (cm)	PH	Control	2011	Pg4	169957931	6.69137170354314E-11	169957931-169962628	15.3248	Pgl_GLEAN_10001628
Plant Height (cm)	PH	Control	2011	Pg4	180603032	6.13814764553329E-13	180603032-180603032	18.7605	Pgl_GLEAN_10017994
Plant Height (cm)	PH	Control	2012	Pg4	34618285	8.81054257604005E-11	34618285-34618285	12.904	Pgl_GLEAN_10036604	Ubiquitin-associated/translation elongation factor EF1B, N-terminal
Plant Height (cm)	PH	Control	2012	Pg4	35000362	1.18338027287541E-11	34935339-35000362	14.0318	Pgl_GLEAN_10036590
Plant Height (cm)	PH	Control	2012	Pg4	62247559	3.66429831555054E-11	62247559-62280949	13.3434	Pgl_GLEAN_10012544	Haloacid dehalogenase/epoxide hydrolase
Plant Height (cm)	PH	Control	2012	Pg4	73077750	7.42282099281928E-13	73077750-73077750	16.3086	Pgl_GLEAN_10031346	Diacylglycerol kinase, accessory domain
Plant Height (cm)	PH	Control	2012	Pg4	82983395	2.90447085893473E-12	82976510-82983395	15.7256	Pgl_GLEAN_10004836
Plant Height (cm)	PH	Control	2012	Pg4	87764395	4.38611979453911E-11	87764395-87764395	13.5259	Pgl_GLEAN_10004731	Ankyrin repeat
Plant Height (cm)	PH	Control	2012	Pg4	88240111	7.7580370083271E-12	88240111-88453174	15.7331	Pgl_GLEAN_10029609
Plant Height (cm)	PH	Control	2012	Pg4	88724484	2.13270321235217E-13	88724484-88755980	16.2702	Pgl_GLEAN_10029622	RAG1-activating protein-1-related
Plant Height (cm)	PH	Control	2012	Pg4	92396302	1.29445311227531E-11	92396302-92396302	16.1313	Pgl_GLEAN_10006790
Plant Height (cm)	PH	Control	2012	Pg4	93876086	1.38429958762532E-11	93876086-93876086	13.976	Pgl_GLEAN_10028431
Plant Height (cm)	PH	Control	2012	Pg4	94558103	3.25974392570266E-13	94558103-94558103	16.7779	Pgl_GLEAN_10028413
Plant Height (cm)	PH	Control	2012	Pg4	95289129	3.46704710070396E-11	95289129-95289129	13.6865	Pgl_GLEAN_10031982	Sas10/Utp3/C1D
Plant Height (cm)	PH	Control	2012	Pg4	95756421	3.24465738376394E-12	95568371-95784886	16.6828	Pgl_GLEAN_10031991
Plant Height (cm)	PH	Control	2012	Pg4	96537659	4.21374624355901E-12	96537659-96562546	14.425	Pgl_GLEAN_10032019
Plant Height (cm)	PH	Control	2012	Pg4	97428102	2.26428855358911E-14	97346610-97428102	17.0995	Pgl_GLEAN_10016061	Zinc finger, C2H2
Plant Height (cm)	PH	Control	2012	Pg4	97865699	3.38653325134532E-11	97865699-97865699	13.1724	Pgl_GLEAN_10027219	F-box domain, cyclin-like
Plant Height (cm)	PH	Control	2012	Pg4	98537804	1.24268394018937E-11	98537804-98537804	14.7407	Pgl_GLEAN_10027237	Peptidase, cysteine peptidase active site
Plant Height (cm)	PH	Control	2012	Pg4	98861224	4.19039074837587E-13	98861224-98861224	17.324	Pgl_GLEAN_10027238
Plant Height (cm)	PH	Control	2012	Pg4	106081069	4.19257855191864E-13	106081069-106081069	16.6995	Pgl_GLEAN_10037271
Plant Height (cm)	PH	Control	2012	Pg4	112150598	9.02937175209142E-11	112150598-112150598	12.9314	Pgl_GLEAN_10016870
Plant Height (cm)	PH	Control	2012	Pg4	113130315	6.91187236221782E-14	113130315-113130315	17.2162	Pgl_GLEAN_10001850	AUX/IAA protein
Plant Height (cm)	PH	Control	2012	Pg4	114315481	1.12643772222716E-11	114315481-114315481	13.6486	Pgl_GLEAN_10007672
Plant Height (cm)	PH	Control	2012	Pg4	117207790	2.89136424554448E-11	117207790-117207790	13.6725	Pgl_GLEAN_10010670	Protein kinase, catalytic domain
Plant Height (cm)	PH	Control	2012	Pg4	123140021	2.54275537791111E-11	123140021-123140021	14.0393	Pgl_GLEAN_10037599
Plant Height (cm)	PH	Control	2012	Pg4	136606464	2.41611848996457E-14	136606464-136606464	17.9796	Pgl_GLEAN_10019133
Plant Height (cm)	PH	Control	2012	Pg4	136942940	8.30842974936569E-11	136942940-136942940	14.14	Pgl_GLEAN_10012466	Glutathione S-transferase, C-terminal
Plant Height (cm)	PH	Control	2012	Pg4	138260611	6.01377513086832E-13	138260611-138260611	15.2394	Pgl_GLEAN_10012244	Auxin responsive SAUR protein
Plant Height (cm)	PH	Control	2012	Pg4	138801791	4.07531923011464E-12	138798052-138801791	14.6968	Pgl_GLEAN_10009728	Protein kinase, catalytic domain
Plant Height (cm)	PH	Control	2012	Pg4	140696270	2.06229077415216E-11	140641561-140696270	14.7642	Pgl_GLEAN_10031834	Plant disease resistance response protein
Plant Height (cm)	PH	Control	2012	Pg4	142219313	2.35672443776584E-11	142219313-142219313	14.319	Pgl_GLEAN_10034258
Plant Height (cm)	PH	Control	2012	Pg4	142558400	1.34132591469068E-12	142558400-142595646	16.4054	Pgl_GLEAN_10034251	Pheromone shutdown, TraB
Plant Height (cm)	PH	Control	2012	Pg4	151038966	1.82584893617556E-12	151038966-151038966	15.839	Pgl_GLEAN_10015823	AP2/ERF domain
Plant Height (cm)	PH	Control	2012	Pg4	157249704	3.82256618959204E-11	157249704-157249704	14.3715	Pgl_GLEAN_10038076
Plant Height (cm)	PH	Control	2012	Pg4	158013024	4.69063346982327E-14	158013024-158013024	18.0821	Pgl_GLEAN_10000938
Plant Height (cm)	PH	Control	2012	Pg4	159235254	5.25628431655244E-11	159235254-159235254	13.2584	Pgl_GLEAN_10012625	O-methyltransferase, family 3
Plant Height (cm)	PH	Early stress	2011	Pg4	35000362	1.36858661006088E-12	34935339-35000362	18.0812	Pgl_GLEAN_10036590
Plant Height (cm)	PH	Early stress	2011	Pg4	73077750	6.78059216105414E-14	73072190-73340978	20.6805	Pgl_GLEAN_10031346	Diacylglycerol kinase, accessory domain
Plant Height (cm)	PH	Early stress	2011	Pg4	79050972	5.91972082562678E-11	78966448-79050972	15.1875	Pgl_GLEAN_10019636	ABC transporter-like
Plant Height (cm)	PH	Early stress	2011	Pg4	81223829	3.26210200596901E-11	81223829-81223829	16.7371	Pgl_GLEAN_10035431	AUX/IAA protein
Plant Height (cm)	PH	Early stress	2011	Pg4	82983395	4.20219575491788E-12	82983395-82983395	18.167	Pgl_GLEAN_10004836
Plant Height (cm)	PH	Early stress	2011	Pg4	87764395	3.41650082220826E-12	87764395-87764395	18.2007	Pgl_GLEAN_10004731	Ankyrin repeat
Plant Height (cm)	PH	Early stress	2011	Pg4	88381686	3.07908300858791E-11	88233430-88446183	15.8368	Pgl_GLEAN_10029612	CCT domain
Plant Height (cm)	PH	Early stress	2011	Pg4	88755980	2.12378083592577E-12	88724484-88755980	18.1422	Pgl_GLEAN_10029622	RAG1-activating protein-1-related
Plant Height (cm)	PH	Early stress	2011	Pg4	92097583	1.92605457483685E-11	92097583-92097583	16.7087	Pgl_GLEAN_10034724
Plant Height (cm)	PH	Early stress	2011	Pg4	94558103	2.0469060836212E-13	94558103-94558103	20.3409	Pgl_GLEAN_10028413
Plant Height (cm)	PH	Early stress	2011	Pg4	95285252	8.72111274831982E-11	95285252-95285252	15.487	Pgl_GLEAN_10031982	Sas10/Utp3/C1D
Plant Height (cm)	PH	Early stress	2011	Pg4	95756421	1.43092824457696E-12	95568371-96061955	19.1153	Pgl_GLEAN_10031991
Plant Height (cm)	PH	Early stress	2011	Pg4	96562546	2.36727611139101E-15	96537659-96562546	21.4443	Pgl_GLEAN_10032019
Plant Height (cm)	PH	Early stress	2011	Pg4	97428102	6.5201722809584E-14	97252378-97529770	20.09	Pgl_GLEAN_10016061	Zinc finger, C2H2
Plant Height (cm)	PH	Early stress	2011	Pg4	97770501	1.12891523653662E-12	97757935-97770501	17.4754	Pgl_GLEAN_10027213
Plant Height (cm)	PH	Early stress	2011	Pg4	98354182	2.83317180377426E-12	98211539-98630422	16.6823	Pgl_GLEAN_10027230	Zinc finger, U1-type
Plant Height (cm)	PH	Early stress	2011	Pg4	98861224	1.54552513324033E-12	98861224-98861224	19.109	Pgl_GLEAN_10027238
Plant Height (cm)	PH	Early stress	2011	Pg4	102972391	4.47566595848506E-11	102972391-102972391	17.0185	Pgl_GLEAN_10035490	Thaumatin, pathogenesis-related
Plant Height (cm)	PH	Early stress	2011	Pg4	106081069	4.07041282801705E-11	106081069-106081069	16.9836	Pgl_GLEAN_10037271
Plant Height (cm)	PH	Early stress	2011	Pg4	106677034	6.27003480010665E-12	106677034-106677034	17.2747	Pgl_GLEAN_10037276
Plant Height (cm)	PH	Early stress	2011	Pg4	112150598	5.50732357604185E-12	111864676-112150598	17.2439	Pgl_GLEAN_10016870
Plant Height (cm)	PH	Early stress	2011	Pg4	112582977	2.71529862506748E-11	112582977-112582977	16.1025	Pgl_GLEAN_10004562
Plant Height (cm)	PH	Early stress	2011	Pg4	113130315	2.21692903192998E-15	113130315-113130315	22.6674	Pgl_GLEAN_10001850	AUX/IAA protein
Plant Height (cm)	PH	Early stress	2011	Pg4	114315481	2.24775774793465E-12	114315481-114315481	17.261	Pgl_GLEAN_10007672
Plant Height (cm)	PH	Early stress	2011	Pg4	116987481	1.21588292043642E-11	116987481-117087833	16.6005	Pgl_GLEAN_10010680	Zinc finger, RING-type
Plant Height (cm)	PH	Early stress	2011	Pg4	119823818	8.21907800156776E-11	119823818-119823818	15.1166	Pgl_GLEAN_10012722	Heat shock protein DnaJ, N-terminal
Plant Height (cm)	PH	Early stress	2011	Pg4	123140021	1.01076863399345E-11	123140021-123140021	17.4292	Pgl_GLEAN_10037599
Plant Height (cm)	PH	Early stress	2011	Pg4	136606464	4.64972518345134E-16	136606464-136676694	23.8222	Pgl_GLEAN_10019133
Plant Height (cm)	PH	Early stress	2011	Pg4	136942940	3.96167562207026E-11	136942940-136942940	17.2191	Pgl_GLEAN_10012466	Glutathione S-transferase, C-terminal
Plant Height (cm)	PH	Early stress	2011	Pg4	137709341	9.46999173185598E-13	137709341-137901554	18.3806	Pgl_GLEAN_10015732	RNA recognition motif domain
Plant Height (cm)	PH	Early stress	2011	Pg4	138260611	5.2734325898864E-14	138260611-138260611	19.4857	Pgl_GLEAN_10012244	Auxin responsive SAUR protein
Plant Height (cm)	PH	Early stress	2011	Pg4	138801791	1.37435289357712E-11	138798052-138801791	17.2133	Pgl_GLEAN_10009728	Protein kinase, catalytic domain
Plant Height (cm)	PH	Early stress	2011	Pg4	140696270	7.37802683947202E-13	140487925-140898969	19.4099	Pgl_GLEAN_10031834	Plant disease resistance response protein
Plant Height (cm)	PH	Early stress	2011	Pg4	141901796	9.6085159999081E-11	141901796-141901796	16.4678	Pgl_GLEAN_10034266	Pathogenic type III effector avirulence factor Avr cleavage site
Plant Height (cm)	PH	Early stress	2011	Pg4	142219313	1.4484218805256E-12	142149244-142219313	18.3761	Pgl_GLEAN_10034258
Plant Height (cm)	PH	Early stress	2011	Pg4	142558400	5.93608221301926E-14	142558400-142595646	21.3947	Pgl_GLEAN_10034251	Pheromone shutdown, TraB
Plant Height (cm)	PH	Early stress	2011	Pg4	149211851	8.79610644442355E-12	149211851-149211851	17.1844	Pgl_GLEAN_10023707
Plant Height (cm)	PH	Early stress	2011	Pg4	157249704	2.72103108937595E-12	157074080-157265344	18.4542	Pgl_GLEAN_10038076
Plant Height (cm)	PH	Early stress	2011	Pg4	158013024	1.10099544848052E-13	158013024-158013024	20.1248	Pgl_GLEAN_10000938
Plant Height (cm)	PH	Early stress	2011	Pg4	159372892	2.29664313966818E-11	159235254-159372892	17.8692	Pgl_GLEAN_10009788
Plant Height (cm)	PH	Early stress	2011	Pg4	162571597	1.71278024040557E-11	162571597-162571597	16.9301	Pgl_GLEAN_10001243	C2 calcium-dependent membrane targeting
Plant Height (cm)	PH	Early stress	2011	Pg4	162890724	9.82920269831248E-11	162890724-162890724	16.6692	Pgl_GLEAN_10008211	Raffinose synthase
Plant Height (cm)	PH	Early stress	2011	Pg4	166156001	5.72468316868189E-11	166156001-166156001	16.625	Pgl_GLEAN_10008742
Plant Height (cm)	PH	Early stress	2011	Pg4	167056830	5.67574717589903E-11	167056830-167056830	15.632	Pgl_GLEAN_10009552
Plant Height (cm)	PH	Early stress	2012	Pg4	34618285	1.84729902858186E-13	34618285-34722866	12.5482	Pgl_GLEAN_10036604	Ubiquitin-associated/translation elongation factor EF1B, N-terminal
Plant Height (cm)	PH	Early stress	2012	Pg4	35000362	2.23969893361788E-13	34935339-35000362	12.3213	Pgl_GLEAN_10036590
Plant Height (cm)	PH	Early stress	2012	Pg4	35486788	4.14813285473786E-11	35486788-35486788	11.5724	Pgl_GLEAN_10036568
Plant Height (cm)	PH	Early stress	2012	Pg4	73077750	5.03304778114472E-13	73077750-73147588	12.2019	Pgl_GLEAN_10031346	Diacylglycerol kinase, accessory domain
Plant Height (cm)	PH	Early stress	2012	Pg4	79050972	2.14736456277297E-14	78619040-79050972	12.891	Pgl_GLEAN_10019636	ABC transporter-like
Plant Height (cm)	PH	Early stress	2012	Pg4	82983395	1.71799208811487E-16	82976510-82983395	15.8633	Pgl_GLEAN_10004836
Plant Height (cm)	PH	Early stress	2012	Pg4	87764395	5.05900058623498E-12	87764395-87888210	11.6424	Pgl_GLEAN_10004731	Ankyrin repeat
Plant Height (cm)	PH	Early stress	2012	Pg4	88240111	1.16765804804536E-13	88240111-88483171	13.6064	Pgl_GLEAN_10029609
Plant Height (cm)	PH	Early stress	2012	Pg4	88755980	8.78701763218371E-14	88724484-88865312	12.9619	Pgl_GLEAN_10029622	RAG1-activating protein-1-related
Plant Height (cm)	PH	Early stress	2012	Pg4	89170559	3.60267302674414E-13	89170559-89170559	12.5556	Pgl_GLEAN_10029634	Nuclear transport factor 2
Plant Height (cm)	PH	Early stress	2012	Pg4	89601225	8.44412413425388E-12	89601225-89601225	11.3615	Pgl_GLEAN_10009257
Plant Height (cm)	PH	Early stress	2012	Pg4	90803443	1.38599271583924E-11	90803443-90803443	11.9053	Pgl_GLEAN_10034736
Plant Height (cm)	PH	Early stress	2012	Pg4	92396302	8.29426017510444E-14	92387992-92541668	15.0934	Pgl_GLEAN_10006790
Plant Height (cm)	PH	Early stress	2012	Pg4	93876086	3.69159960618522E-12	93876086-93876086	11.5659	Pgl_GLEAN_10028431
Plant Height (cm)	PH	Early stress	2012	Pg4	94558103	6.58562995604351E-14	94558103-94558103	12.6769	Pgl_GLEAN_10028413
Plant Height (cm)	PH	Early stress	2012	Pg4	95756421	1.31716614512376E-14	95101517-96249723	14.2793	Pgl_GLEAN_10031991
Plant Height (cm)	PH	Early stress	2012	Pg4	96562546	3.51884502266974E-16	96467920-96562546	14.6854	Pgl_GLEAN_10032019
Plant Height (cm)	PH	Early stress	2012	Pg4	96786290	5.20775733521954E-12	96786290-96786290	11.4237	Pgl_GLEAN_10032025
Plant Height (cm)	PH	Early stress	2012	Pg4	97428102	3.12406306222603E-16	97252378-97498084	14.4912	Pgl_GLEAN_10016061	Zinc finger, C2H2
Plant Height (cm)	PH	Early stress	2012	Pg4	97757935	1.77831468117756E-12	97757935-97953095	11.6822	Pgl_GLEAN_10027213
Plant Height (cm)	PH	Early stress	2012	Pg4	98414669	8.59183328467754E-14	98154840-98630422	14.0605	Pgl_GLEAN_10027232	Peptidase, cysteine peptidase active site
Plant Height (cm)	PH	Early stress	2012	Pg4	98861224	1.21327482129352E-13	98861224-98861224	13.5497	Pgl_GLEAN_10027238
Plant Height (cm)	PH	Early stress	2012	Pg4	100431501	4.30225691366023E-11	100431501-100431501	10.1233	Pgl_GLEAN_10021352
Plant Height (cm)	PH	Early stress	2012	Pg4	102383749	5.61568906167233E-13	102202154-102383749	12.3153	Pgl_GLEAN_10012326
Plant Height (cm)	PH	Early stress	2012	Pg4	103130615	8.94493626427963E-12	102884801-103130615	12.1148	Pgl_GLEAN_10035485	ATPase, P-type, H+ transporting proton pump
Plant Height (cm)	PH	Early stress	2012	Pg4	103439434	7.59787801131847E-12	103439434-103439434	10.9798	Pgl_GLEAN_10035480
Plant Height (cm)	PH	Early stress	2012	Pg4	105411971	7.99652124337544E-11	105411971-105411971	10.3574	Pgl_GLEAN_10004171
Plant Height (cm)	PH	Early stress	2012	Pg4	106081069	2.67193569734081E-13	106081069-106081069	13.4865	Pgl_GLEAN_10037271
Plant Height (cm)	PH	Early stress	2012	Pg4	106437229	6.80362753785483E-13	106429973-106437229	11.2689	Pgl_GLEAN_10037273
Plant Height (cm)	PH	Early stress	2012	Pg4	106677034	1.35985054711253E-11	106677034-106677034	11.1749	Pgl_GLEAN_10037276
Plant Height (cm)	PH	Early stress	2012	Pg4	107657634	6.60250078177733E-12	107657634-107657634	10.8406	Pgl_GLEAN_10037282
Plant Height (cm)	PH	Early stress	2012	Pg4	107888949	7.15703393334858E-11	107888949-107888949	10.5936	Pgl_GLEAN_10037284
Plant Height (cm)	PH	Early stress	2012	Pg4	108841849	3.50659188368888E-12	108841849-108841849	11.4144	Pgl_GLEAN_10011387
Plant Height (cm)	PH	Early stress	2012	Pg4	109244285	3.13996732623599E-11	109244285-109244285	10.3472	Pgl_GLEAN_10011397
Plant Height (cm)	PH	Early stress	2012	Pg4	110268169	1.85531742900408E-13	110268169-110398853	13.2355	Pgl_GLEAN_10003931
Plant Height (cm)	PH	Early stress	2012	Pg4	111628760	2.95094469664666E-11	111628760-111628760	10.6111	Pgl_GLEAN_10016866
Plant Height (cm)	PH	Early stress	2012	Pg4	112150598	7.61718913869599E-14	111852646-112150598	12.9365	Pgl_GLEAN_10016870
Plant Height (cm)	PH	Early stress	2012	Pg4	112582977	2.06438614450552E-11	112582977-112582977	10.6122	Pgl_GLEAN_10004562
Plant Height (cm)	PH	Early stress	2012	Pg4	113130315	4.73054681683504E-15	113130315-113130315	14.1152	Pgl_GLEAN_10001850	AUX/IAA protein
Plant Height (cm)	PH	Early stress	2012	Pg4	114315481	3.44561652191828E-14	114315481-114315481	13.0085	Pgl_GLEAN_10007672
Plant Height (cm)	PH	Early stress	2012	Pg4	114912206	3.68444933778634E-13	114912206-114912206	12.6085	Pgl_GLEAN_10013147	Calponin homology domain
Plant Height (cm)	PH	Early stress	2012	Pg4	116894448	7.23523356691277E-11	116894448-116987481	9.29584	Pgl_GLEAN_10030836	Protein kinase, catalytic domain
Plant Height (cm)	PH	Early stress	2012	Pg4	117207790	5.46932919958876E-12	117207790-117207790	11.1966	Pgl_GLEAN_10010670	Protein kinase, catalytic domain
Plant Height (cm)	PH	Early stress	2012	Pg4	118711313	7.72907555007883E-12	118642928-118711313	10.777	Pgl_GLEAN_10015936
Plant Height (cm)	PH	Early stress	2012	Pg4	123140021	1.25808692982829E-14	123140021-123140021	13.9866	Pgl_GLEAN_10037599
Plant Height (cm)	PH	Early stress	2012	Pg4	123417956	1.14713678436294E-11	123417956-123417956	11.0524	Pgl_GLEAN_10037603
Plant Height (cm)	PH	Early stress	2012	Pg4	132390652	7.57638515279551E-11	132390652-132390652	10.7299	Pgl_GLEAN_10006906
Plant Height (cm)	PH	Early stress	2012	Pg4	134288535	4.51251747373174E-13	134288535-134380060	11.622	Pgl_GLEAN_10008961	NAD-dependent epimerase/dehydratase
Plant Height (cm)	PH	Early stress	2012	Pg4	136606464	1.13699647405093E-17	136551163-136676694	17.3785	Pgl_GLEAN_10019133
Plant Height (cm)	PH	Early stress	2012	Pg4	136942940	6.91292013405085E-13	136942940-136942940	12.8422	Pgl_GLEAN_10012466	Glutathione S-transferase, C-terminal
Plant Height (cm)	PH	Early stress	2012	Pg4	137901554	1.36500091180504E-11	137709341-137901554	10.9552	Pgl_GLEAN_10012237
Plant Height (cm)	PH	Early stress	2012	Pg4	138260611	1.01989868730282E-12	138260611-138260611	11.1776	Pgl_GLEAN_10012244	Auxin responsive SAUR protein
Plant Height (cm)	PH	Early stress	2012	Pg4	138500923	2.60692456374323E-11	138500923-138500923	10.393	Pgl_GLEAN_10012252
Plant Height (cm)	PH	Early stress	2012	Pg4	138801791	1.05925686467087E-14	138798052-138986135	13.6039	Pgl_GLEAN_10009728	Protein kinase, catalytic domain
Plant Height (cm)	PH	Early stress	2012	Pg4	139555667	7.40797960084907E-13	139555667-139555667	11.8146	Pgl_GLEAN_10031797
Plant Height (cm)	PH	Early stress	2012	Pg4	140641561	3.49757627691356E-15	140382475-140849822	13.9949	Pgl_GLEAN_10031834	Plant disease resistance response protein
Plant Height (cm)	PH	Early stress	2012	Pg4	141055702	2.90250171522792E-12	141055702-141121392	11.7122	Pgl_GLEAN_10034292	ER lumen protein retaining receptor
Plant Height (cm)	PH	Early stress	2012	Pg4	141371683	8.51191708401409E-13	141371683-141530204	11.5466	Pgl_GLEAN_10034286
Plant Height (cm)	PH	Early stress	2012	Pg4	142219313	2.61154392192291E-13	142147793-142224375	13.3149	Pgl_GLEAN_10034258
Plant Height (cm)	PH	Early stress	2012	Pg4	142558400	2.1683866288832E-16	142558400-142595646	16.0655	Pgl_GLEAN_10034251	Pheromone shutdown, TraB
Plant Height (cm)	PH	Early stress	2012	Pg4	147205887	9.65998601660583E-11	147205887-147205887	9.91612	Pgl_GLEAN_10002359	Actin-binding FH2
Plant Height (cm)	PH	Early stress	2012	Pg4	149211851	1.1725294296381E-13	149211851-149211851	12.7787	Pgl_GLEAN_10023707
Plant Height (cm)	PH	Early stress	2012	Pg4	149664697	4.14838414430216E-12	149664697-149854159	12.0076	Pgl_GLEAN_10001205	FAR1 DNA binding domain
Plant Height (cm)	PH	Early stress	2012	Pg4	151038966	1.71083414020316E-14	151038966-151038966	13.4835	Pgl_GLEAN_10015823	AP2/ERF domain
Plant Height (cm)	PH	Early stress	2012	Pg4	151271099	3.26763793643822E-11	151271099-151271099	10.5009	Pgl_GLEAN_10003510	Transcription factor, SBP-box
Plant Height (cm)	PH	Early stress	2012	Pg4	151557926	6.612084640194E-11	151557926-151557926	9.37746	Pgl_GLEAN_10026973	Short-chain dehydrogenase/reductase SDR
Plant Height (cm)	PH	Early stress	2012	Pg4	151941169	2.69977095228928E-11	151941169-151941169	10.1603	Pgl_GLEAN_10026971
Plant Height (cm)	PH	Early stress	2012	Pg4	153277642	1.07575001186111E-11	153277642-153293230	11.3528	Pgl_GLEAN_10029602
Plant Height (cm)	PH	Early stress	2012	Pg4	157249704	5.4778732899839E-14	157074080-157428828	14.0791	Pgl_GLEAN_10038076
Plant Height (cm)	PH	Early stress	2012	Pg4	157638603	9.41841058254638E-11	157638603-157638603	9.77185	Pgl_GLEAN_10038078	DNA-binding SAP
Plant Height (cm)	PH	Early stress	2012	Pg4	158013024	1.05558926830858E-16	158013024-158013024	16.134	Pgl_GLEAN_10000938
Plant Height (cm)	PH	Early stress	2012	Pg4	158701527	1.70877425955534E-11	158595063-158701527	11.068	Pgl_GLEAN_10012625	O-methyltransferase, family 3
Plant Height (cm)	PH	Early stress	2012	Pg4	159235254	8.26310459621119E-15	159235254-159664921	14.2817	Pgl_GLEAN_10012625	O-methyltransferase, family 3
Plant Height (cm)	PH	Early stress	2012	Pg4	162571597	4.12502685821205E-15	162571597-162571597	14.2105	Pgl_GLEAN_10001243	C2 calcium-dependent membrane targeting
Plant Height (cm)	PH	Early stress	2012	Pg4	163026995	7.55745099664181E-12	163026995-163026995	10.3953	Pgl_GLEAN_10006425
Plant Height (cm)	PH	Early stress	2012	Pg4	164576384	7.37792101868062E-13	164576384-164633239	12.2912	Pgl_GLEAN_10017914
Plant Height (cm)	PH	Early stress	2012	Pg4	165136460	1.78557685397374E-11	165136460-165136460	11.7998	Pgl_GLEAN_10002113	Bromodomain
Plant Height (cm)	PH	Early stress	2012	Pg4	166156001	4.79856174370182E-11	166156001-166156001	11.3473	Pgl_GLEAN_10008742
Plant Height (cm)	PH	Early stress	2012	Pg4	167056830	1.33325340784749E-14	167056830-167096454	13.3819	Pgl_GLEAN_10009552
Plant Height (cm)	PH	Early stress	2012	Pg4	174291160	7.38520472237993E-11	174291160-174291160	9.71969	Pgl_GLEAN_10003725	NB-ARC
Plant Height (cm)	PH	Early stress	2012	Pg4	177933895	3.45145871583038E-11	177933895-177933895	11.087	Pgl_GLEAN_10027519
Plant Height (cm)	PH	Early stress	2012	Pg6	80696221	7.68651892954793E-12	80696221-80696221	10.5229	Pgl_GLEAN_10032489
Plant Height (cm)	PH	Late stress	2012	Pg2	55119376	2.93722600585668E-11	55119376-55119376	11.4424	Pgl_GLEAN_10033455
Plant Height (cm)	PH	Late stress	2011	Pg4	34935339	6.41069679497413E-11	34935339-34935339	16.4383	Pgl_GLEAN_10036590
Plant Height (cm)	PH	Late stress	2011	Pg4	73077750	4.15989094851023E-11	73077750-73077750	17.8253	Pgl_GLEAN_10031346	Diacylglycerol kinase, accessory domain
Plant Height (cm)	PH	Late stress	2011	Pg4	82983395	3.30899122635956E-11	82983395-82983395	17.6353	Pgl_GLEAN_10004836
Plant Height (cm)	PH	Late stress	2011	Pg4	136606464	1.13262698775314E-11	136606464-136606464	18.4098	Pgl_GLEAN_10019133
Plant Height (cm)	PH	Late stress	2011	Pg4	142558400	2.00847545043734E-11	142558400-142558400	18.7754	Pgl_GLEAN_10034251	Pheromone shutdown, TraB
Plant Height (cm)	PH	Late stress	2011	Pg4	157249704	1.49875493214088E-11	157249704-157249704	18.186	Pgl_GLEAN_10038076
Plant Height (cm)	PH	Late stress	2012	Pg4	20637991	6.23320955654022E-11	20637991-20637991	10.9515	Pgl_GLEAN_10007878	Phenylalanyl-tRNA synthetase
Plant Height (cm)	PH	Late stress	2012	Pg4	34618285	2.08000035786271E-12	34595761-34722866	11.9575	Pgl_GLEAN_10036604	Ubiquitin-associated/translation elongation factor EF1B, N-terminal
Plant Height (cm)	PH	Late stress	2012	Pg4	34935339	8.88904043403561E-15	34935339-35000362	14.9232	Pgl_GLEAN_10036590
Plant Height (cm)	PH	Late stress	2012	Pg4	73077750	2.78114995947606E-13	73072190-73340978	13.4067	Pgl_GLEAN_10031346	Diacylglycerol kinase, accessory domain
Plant Height (cm)	PH	Late stress	2012	Pg4	78619040	9.99635047008194E-12	78619040-78619040	11.5861	Pgl_GLEAN_10019616
Plant Height (cm)	PH	Late stress	2012	Pg4	79050972	1.76715240304446E-11	78966448-79050972	11.0775	Pgl_GLEAN_10019636	ABC transporter-like
Plant Height (cm)	PH	Late stress	2012	Pg4	82983395	1.3388607802414E-14	82976510-82983395	15.2954	Pgl_GLEAN_10004836
Plant Height (cm)	PH	Late stress	2012	Pg4	87764395	2.12959820911936E-12	87764395-87764395	12.8725	Pgl_GLEAN_10004731	Ankyrin repeat
Plant Height (cm)	PH	Late stress	2012	Pg4	88381686	1.71452978783063E-12	88086046-88453174	12.6198	Pgl_GLEAN_10029612	CCT domain
Plant Height (cm)	PH	Late stress	2012	Pg4	88755980	3.25969535355119E-14	88724484-88755980	14.6746	Pgl_GLEAN_10029622	RAG1-activating protein-1-related
Plant Height (cm)	PH	Late stress	2012	Pg4	89170559	1.15005447404934E-11	89170559-89170559	12.0079	Pgl_GLEAN_10029634	Nuclear transport factor 2
Plant Height (cm)	PH	Late stress	2012	Pg4	92097583	4.78681819660994E-11	92097583-92097583	11.5448	Pgl_GLEAN_10034724
Plant Height (cm)	PH	Late stress	2012	Pg4	92396302	2.34223364914953E-12	92396302-92541668	14.0139	Pgl_GLEAN_10006790
Plant Height (cm)	PH	Late stress	2012	Pg4	93876086	9.38507724577646E-12	93876086-93876086	11.4678	Pgl_GLEAN_10028431
Plant Height (cm)	PH	Late stress	2012	Pg4	94558103	3.19977986257288E-15	94433538-94558103	15.3847	Pgl_GLEAN_10028413
Plant Height (cm)	PH	Late stress	2012	Pg4	95117777	4.35132316357496E-11	95117777-95117777	11.5796	Pgl_GLEAN_10000300
Plant Height (cm)	PH	Late stress	2012	Pg4	95756421	3.21276677013531E-13	95568371-95879431	14.415	Pgl_GLEAN_10031991
Plant Height (cm)	PH	Late stress	2012	Pg4	96249723	3.97590514511564E-11	96249723-96249723	11.8579	Pgl_GLEAN_10032005	Protein kinase, catalytic domain
Plant Height (cm)	PH	Late stress	2012	Pg4	96562546	1.12167125887459E-14	96537659-96562546	13.7074	Pgl_GLEAN_10032019
Plant Height (cm)	PH	Late stress	2012	Pg4	96786290	9.20446335848051E-11	96786290-96786290	10.7731	Pgl_GLEAN_10032025
Plant Height (cm)	PH	Late stress	2012	Pg4	97428102	2.4119393997782E-14	97252378-97428102	14.2121	Pgl_GLEAN_10016061	Zinc finger, C2H2
Plant Height (cm)	PH	Late stress	2012	Pg4	97865699	2.43405026091477E-12	97757935-97895859	11.9462	Pgl_GLEAN_10027219	F-box domain, cyclin-like
Plant Height (cm)	PH	Late stress	2012	Pg4	98537804	1.26461750292409E-12	98211539-98630422	13.504	Pgl_GLEAN_10027237	Peptidase, cysteine peptidase active site
Plant Height (cm)	PH	Late stress	2012	Pg4	98861224	2.17198726746615E-14	98861224-98861224	14.9514	Pgl_GLEAN_10027238
Plant Height (cm)	PH	Late stress	2012	Pg4	100228088	6.68210214557926E-11	100228088-100228088	10.9171	Pgl_GLEAN_10021352
Plant Height (cm)	PH	Late stress	2012	Pg4	102383749	3.61720072332672E-12	102383749-102383749	12.255	Pgl_GLEAN_10012326
Plant Height (cm)	PH	Late stress	2012	Pg4	102972391	9.3274796049559E-12	102972391-103130615	12.3307	Pgl_GLEAN_10035490	Thaumatin, pathogenesis-related
Plant Height (cm)	PH	Late stress	2012	Pg4	103439434	3.83846084727831E-11	103439250-103439434	11.1966	Pgl_GLEAN_10035480
Plant Height (cm)	PH	Late stress	2012	Pg4	105397086	1.58415607616604E-11	105397086-105411971	11.2053	Pgl_GLEAN_10004172
Plant Height (cm)	PH	Late stress	2012	Pg4	106081069	9.80625278688475E-11	106081069-106081069	11.4086	Pgl_GLEAN_10037271
Plant Height (cm)	PH	Late stress	2012	Pg4	106429973	2.68760504792496E-11	106429973-106437229	11.9541	Pgl_GLEAN_10037273
Plant Height (cm)	PH	Late stress	2012	Pg4	106677034	9.2029854262466E-12	106677034-106677034	11.8962	Pgl_GLEAN_10037276
Plant Height (cm)	PH	Late stress	2012	Pg4	109244285	1.01872847128804E-11	109244285-109244285	11.5577	Pgl_GLEAN_10011397
Plant Height (cm)	PH	Late stress	2012	Pg4	109833273	4.3450567437948E-11	109833273-109833273	11.173	Pgl_GLEAN_10007662	Kinesin, motor domain
Plant Height (cm)	PH	Late stress	2012	Pg4	112150598	1.22822611345594E-13	111852646-112150598	13.3141	Pgl_GLEAN_10016870
Plant Height (cm)	PH	Late stress	2012	Pg4	112582977	2.31939104954789E-12	112406585-112582977	12.4665	Pgl_GLEAN_10004562
Plant Height (cm)	PH	Late stress	2012	Pg4	113130315	4.86374520942104E-16	113130315-113130315	16.5167	Pgl_GLEAN_10001850	AUX/IAA protein
Plant Height (cm)	PH	Late stress	2012	Pg4	114315481	3.73157615343587E-14	114315481-114315481	13.2682	Pgl_GLEAN_10007672
Plant Height (cm)	PH	Late stress	2012	Pg4	114912206	4.88290899898199E-12	114912206-114912206	12.2896	Pgl_GLEAN_10013147	Calponin homology domain
Plant Height (cm)	PH	Late stress	2012	Pg4	116987481	3.24257152623245E-11	116987481-116987481	11.0076	Pgl_GLEAN_10010680	Zinc finger, RING-type
Plant Height (cm)	PH	Late stress	2012	Pg4	117207790	2.00440587657804E-12	117207790-117207790	12.5569	Pgl_GLEAN_10010670	Protein kinase, catalytic domain
Plant Height (cm)	PH	Late stress	2012	Pg4	118711313	6.47744008731389E-11	118711313-118711313	10.864	Pgl_GLEAN_10015936
Plant Height (cm)	PH	Late stress	2012	Pg4	123140021	9.07504794325131E-12	123140021-123140021	11.8279	Pgl_GLEAN_10037599
Plant Height (cm)	PH	Late stress	2012	Pg4	134288535	9.44509007933498E-12	134288535-134288535	10.856	Pgl_GLEAN_10008961	NAD-dependent epimerase/dehydratase
Plant Height (cm)	PH	Late stress	2012	Pg4	136606464	1.29748648637681E-14	136606464-136676694	15.6989	Pgl_GLEAN_10019133
Plant Height (cm)	PH	Late stress	2012	Pg4	137901554	3.0627835315381E-11	137901554-137901554	11.5653	Pgl_GLEAN_10012237
Plant Height (cm)	PH	Late stress	2012	Pg4	138260611	2.36879676471356E-12	138260611-138260611	11.9231	Pgl_GLEAN_10012244	Auxin responsive SAUR protein
Plant Height (cm)	PH	Late stress	2012	Pg4	138500923	1.01135273656237E-12	138500923-138500923	13.1796	Pgl_GLEAN_10012252
Plant Height (cm)	PH	Late stress	2012	Pg4	138801791	2.1571555316117E-14	138798052-138801791	13.7676	Pgl_GLEAN_10009728	Protein kinase, catalytic domain
Plant Height (cm)	PH	Late stress	2012	Pg4	140442670	1.74802802639146E-12	140442670-141055702	12.0682	Pgl_GLEAN_10031827	Protein of unknown function DUF914, eukaryotic
Plant Height (cm)	PH	Late stress	2012	Pg4	142219313	9.02106598813441E-14	141901796-142219313	13.8135	Pgl_GLEAN_10034258
Plant Height (cm)	PH	Late stress	2012	Pg4	142558400	3.12168016187007E-14	142558400-142595646	15.136	Pgl_GLEAN_10034251	Pheromone shutdown, TraB
Plant Height (cm)	PH	Late stress	2012	Pg4	149854159	3.29336311367767E-11	149854159-149854159	11.1502	Pgl_GLEAN_10009285
Plant Height (cm)	PH	Late stress	2012	Pg4	151038966	1.42820215336372E-13	151038966-151271099	14.0044	Pgl_GLEAN_10015823	AP2/ERF domain
Plant Height (cm)	PH	Late stress	2012	Pg4	151557926	8.37971064330697E-11	151557926-151557926	10.276	Pgl_GLEAN_10026973	Short-chain dehydrogenase/reductase SDR
Plant Height (cm)	PH	Late stress	2012	Pg4	152750047	9.35293633538964E-11	152750047-152750047	10.3037	Pgl_GLEAN_10029604
Plant Height (cm)	PH	Late stress	2012	Pg4	157249704	1.5313803838734E-12	157249704-157249704	13.1633	Pgl_GLEAN_10038076
Plant Height (cm)	PH	Late stress	2012	Pg4	158013024	1.44332174612239E-15	158013024-158013024	16.1538	Pgl_GLEAN_10000938
Plant Height (cm)	PH	Late stress	2012	Pg4	159372892	2.88355188101884E-12	159235254-159372892	13.7522	Pgl_GLEAN_10009788
Plant Height (cm)	PH	Late stress	2012	Pg4	159878633	6.91911996616379E-12	159878633-159878633	12.4198	Pgl_GLEAN_10009786
Plant Height (cm)	PH	Late stress	2012	Pg4	162251568	1.14722683674339E-11	162251568-162251568	12.0524	Pgl_GLEAN_10010711	Chalcone/stilbene synthase, N-terminal
Plant Height (cm)	PH	Late stress	2012	Pg4	162571597	5.39831240449216E-13	162571597-162571597	13.1307	Pgl_GLEAN_10001243	C2 calcium-dependent membrane targeting
Plant Height (cm)	PH	Late stress	2012	Pg4	164576384	2.22289179736658E-12	164576384-164633239	12.844	Pgl_GLEAN_10017914
Plant Height (cm)	PH	Late stress	2012	Pg4	165147053	3.17654968218169E-11	165147053-165147053	10.6205	Pgl_GLEAN_10002113	Bromodomain
Plant Height (cm)	PH	Late stress	2012	Pg4	166041198	9.78913015627641E-11	166041198-166041198	11.2201	Pgl_GLEAN_10008745	BURP domain
Plant Height (cm)	PH	Late stress	2012	Pg4	167056830	6.84261592995148E-12	167056830-167056830	11.5234	Pgl_GLEAN_10009552
Plant Population ('000/ha)	PCHA	Late stress	2011	Pg1	11467408	7.75382181318326E-13	11467408-11467408	22.2752	Pgl_GLEAN_10006570	Multicopper oxidase, type 1
Plant Population ('000/ha)	PCHA	Late stress	2011	Pg1	26901995	2.89983166395537E-13	26901995-26901995	23.4502	Pgl_GLEAN_10026676	BTB/POZ-like
Plant Population ('000/ha)	PCHA	Late stress	2011	Pg1	129638511	1.75568064651064E-13	129638511-129638511	24.6007	Pgl_GLEAN_10000230
Plant Population ('000/ha)	PCHA	Late stress	2011	Pg1	152081867	7.96419389209468E-14	152081867-152081867	24.7849	Pgl_GLEAN_10021720
Plant Population ('000/ha)	PCHA	Late stress	2011	Pg1	170677027	8.9289129757978E-13	170677027-170677027	21.0315	Pgl_GLEAN_10031555	Uncharacterised protein family UPF0497, trans-membrane plant
Plant Population ('000/ha)	PCHA	Late stress	2011	Pg1	211519517	8.9494947792153E-14	211519517-211519517	24.4208	Pgl_GLEAN_10026410	GH3 auxin-responsive promoter
Plant Population ('000/ha)	PCHA	Late stress	2011	Pg1	232387304	3.61108916050612E-13	232387304-232387304	22.8621	Pgl_GLEAN_10011801	PDZ domain
Plant Population ('000/ha)	PCHA	Late stress	2011	Pg1	267511407	9.67104261789784E-13	267511407-267511407	22.2872	Pgl_GLEAN_10002185	B3 DNA binding domain
Plant Population ('000/ha)	PCHA	Late stress	2011	Pg1	275189608	3.8197512063821E-14	275189608-275189608	25.0672	Pgl_GLEAN_10009948
Plant Population ('000/ha)	PCHA	Late stress	2011	Pg2	4000598	8.41875097546916E-13	4000598-4000598	23.6445	Pgl_GLEAN_10027140	Guanylate-binding protein, C-terminal
Plant Population ('000/ha)	PCHA	Late stress	2011	Pg2	42301135	1.11441502869783E-13	42301135-42301135	23.5693	Pgl_GLEAN_10034572	Bifunctional inhibitor/plant lipid transfer protein/seed storage helical domain
Plant Population ('000/ha)	PCHA	Late stress	2011	Pg2	47187537	6.96450575332721E-13	47187537-47187537	23.5484	Pgl_GLEAN_10016649
Plant Population ('000/ha)	PCHA	Late stress	2011	Pg2	61001160	3.2633725148462E-14	61001160-61001160	24.7524	Pgl_GLEAN_10022619	F-box domain, cyclin-like
Plant Population ('000/ha)	PCHA	Late stress	2011	Pg2	61419533	4.13576221370657E-13	61419533-61419533	22.2272	Pgl_GLEAN_10004302	Pectinesterase, catalytic
Plant Population ('000/ha)	PCHA	Late stress	2011	Pg2	72615341	2.74047061682949E-12	72615341-72615341	22.0819	Pgl_GLEAN_10021158
Plant Population ('000/ha)	PCHA	Late stress	2011	Pg2	104510275	2.63987519567215E-13	104446892-104510275	23.2314	Pgl_GLEAN_10028175	Phosphate-induced protein 1
Plant Population ('000/ha)	PCHA	Late stress	2011	Pg2	202774627	8.81557388319095E-14	202774627-202774627	23.9807	Pgl_GLEAN_10003632
Plant Population ('000/ha)	PCHA	Late stress	2011	Pg2	214465168	5.37698873296058E-13	214465168-214465168	23.2326	Pgl_GLEAN_10031324
Plant Population ('000/ha)	PCHA	Late stress	2011	Pg2	234470276	3.35523952955973E-13	234470276-234470276	23.3235	Pgl_GLEAN_10024777	Small GTPase superfamily
Plant Population ('000/ha)	PCHA	Late stress	2011	Pg3	210183	1.28766238874777E-14	210183-210183	24.6325	Pgl_GLEAN_10031045	Protein kinase, catalytic domain
Plant Population ('000/ha)	PCHA	Late stress	2011	Pg3	5232039	4.7236581338097E-13	5232039-5232039	22.5213	Pgl_GLEAN_10005605	Protein kinase, catalytic domain
Plant Population ('000/ha)	PCHA	Late stress	2011	Pg3	45990176	8.32506853750348E-14	45990176-45990176	24.3193	Pgl_GLEAN_10028884
Plant Population ('000/ha)	PCHA	Late stress	2011	Pg3	50418381	1.96548783979646E-12	50418381-50418381	22.84	Pgl_GLEAN_10014563	Domain of unknown function DUF250
Plant Population ('000/ha)	PCHA	Late stress	2011	Pg3	56800591	4.29439061854649E-13	56800591-56800591	22.667	Pgl_GLEAN_10031778	DNA mismatch repair protein
Plant Population ('000/ha)	PCHA	Late stress	2011	Pg3	120690252	1.32421519305432E-13	120690252-120690252	22.6464	Pgl_GLEAN_10036342
Plant Population ('000/ha)	PCHA	Late stress	2011	Pg3	165397354	9.57405176981726E-14	165397354-165397354	23.3427	Pgl_GLEAN_10021145
Plant Population ('000/ha)	PCHA	Late stress	2011	Pg3	174570711	1.3571370233424E-12	174570711-174570711	22.3472	Pgl_GLEAN_10001885	Peptidase C48, SUMO/Sentrin/Ubl1
Plant Population ('000/ha)	PCHA	Late stress	2011	Pg3	191238915	3.54476762877139E-14	191238915-191238915	25.0048	Pgl_GLEAN_10038585
Plant Population ('000/ha)	PCHA	Late stress	2011	Pg3	199240084	6.35597616010595E-13	199240084-199240084	23.6383	Pgl_GLEAN_10000959
Plant Population ('000/ha)	PCHA	Late stress	2011	Pg3	216088686	7.90459427265741E-15	216088686-216088686	26.1511	Pgl_GLEAN_10034144
Plant Population ('000/ha)	PCHA	Late stress	2011	Pg4	5407940	6.71049486345237E-13	5407940-5407940	22.0181	Pgl_GLEAN_10011697
Plant Population ('000/ha)	PCHA	Late stress	2011	Pg4	13229918	7.92557590855259E-13	13229918-13229918	23.0489	Pgl_GLEAN_10002859	Cytochrome P450
Plant Population ('000/ha)	PCHA	Late stress	2011	Pg4	17096295	2.54624274388428E-14	16991519-17096295	24.0358	Pgl_GLEAN_10026283
Plant Population ('000/ha)	PCHA	Late stress	2011	Pg4	20129503	1.19381392208377E-13	20129503-20129503	22.4754	Pgl_GLEAN_10032562
Plant Population ('000/ha)	PCHA	Late stress	2011	Pg4	65799897	3.9059990924272E-13	65799897-65799897	23.2376	Pgl_GLEAN_10035346	Zinc finger, GRF-type
Plant Population ('000/ha)	PCHA	Late stress	2011	Pg4	68466079	4.96599455150403E-13	68466079-68466079	22.9478	Pgl_GLEAN_10029572
Plant Population ('000/ha)	PCHA	Late stress	2011	Pg4	73406136	1.01276238149713E-12	73406136-73406136	21.2704	Pgl_GLEAN_10031352	SANT/Myb domain
Plant Population ('000/ha)	PCHA	Late stress	2011	Pg4	74736825	1.51310044352707E-13	74736825-74736825	23.2536	Pgl_GLEAN_10034011	Protein of unknown function DUF295
Plant Population ('000/ha)	PCHA	Late stress	2011	Pg4	93061878	1.81084863182135E-12	93061878-93061878	22.5633	Pgl_GLEAN_10014015
Plant Population ('000/ha)	PCHA	Late stress	2011	Pg4	116140144	1.82872840489396E-13	116140144-116140144	21.5523	Pgl_GLEAN_10030827	Oligopeptide transporter
Plant Population ('000/ha)	PCHA	Late stress	2011	Pg4	119937318	4.99328314217843E-13	119891151-119937318	22.4647	Pgl_GLEAN_10012724	ABC-1
Plant Population ('000/ha)	PCHA	Late stress	2011	Pg4	126938407	3.98070466298794E-13	126938407-126938407	21.7075	Pgl_GLEAN_10035498
Plant Population ('000/ha)	PCHA	Late stress	2011	Pg4	129332798	5.53225274328563E-13	129332798-129332798	23.628	Pgl_GLEAN_10020566	Ribulose bisphosphate carboxylase small chain, domain
Plant Population ('000/ha)	PCHA	Late stress	2011	Pg4	144548245	5.58040039702296E-13	144548245-144548245	23.2716	Pgl_GLEAN_10036812	Glycoside hydrolase, family 18, catalytic domain
Plant Population ('000/ha)	PCHA	Late stress	2011	Pg4	144769638	2.20748031977422E-13	144769638-144769638	23.4883	Pgl_GLEAN_10036814
Plant Population ('000/ha)	PCHA	Late stress	2011	Pg4	159518781	7.46397547666168E-13	159518781-159518781	21.5531	Pgl_GLEAN_10009788
Plant Population ('000/ha)	PCHA	Late stress	2011	Pg4	162232052	1.72208731576909E-13	162232052-162232052	24.2378	Pgl_GLEAN_10010711	Chalcone/stilbene synthase, N-terminal
Plant Population ('000/ha)	PCHA	Late stress	2011	Pg4	186678163	8.43148936183951E-14	186678163-186678163	22.9534	Pgl_GLEAN_10020225	Late embryogenesis abundant protein, LEA-14
Plant Population ('000/ha)	PCHA	Late stress	2011	Pg4	187583285	3.84713225204992E-14	187583285-187583285	23.1782	Pgl_GLEAN_10010848	Dcp1-like decapping
Plant Population ('000/ha)	PCHA	Late stress	2011	Pg5	58901504	1.87911617454098E-14	58901504-58901504	23.6325	Pgl_GLEAN_10025559
Plant Population ('000/ha)	PCHA	Late stress	2011	Pg5	80866951	2.13076166978603E-13	80866951-80866951	23.1034	Pgl_GLEAN_10038503	Transcription factor, SBP-box
Plant Population ('000/ha)	PCHA	Late stress	2011	Pg5	114479210	1.09596913383593E-12	114479210-114479210	21.9643	Pgl_GLEAN_10034319	Domain of unknown function DUF4378
Plant Population ('000/ha)	PCHA	Late stress	2011	Pg6	3704815	7.69402949996677E-13	3704815-3704815	22.1715	Pgl_GLEAN_10013233
Plant Population ('000/ha)	PCHA	Late stress	2011	Pg6	23835181	9.03539154859506E-14	23835181-23835181	23.2725	Pgl_GLEAN_10032343
Plant Population ('000/ha)	PCHA	Late stress	2011	Pg6	67580453	1.15382601357112E-12	67580453-67580453	22.3156	Pgl_GLEAN_10018189
Plant Population ('000/ha)	PCHA	Late stress	2011	Pg6	105822370	2.9698153790948E-14	105822370-105822370	23.9724	Pgl_GLEAN_10010545	Lipase, GDSL
Plant Population ('000/ha)	PCHA	Late stress	2011	Pg6	116550476	6.49656516358768E-13	116550476-116550476	22.089	Pgl_GLEAN_10027541	FBD
Plant Population ('000/ha)	PCHA	Late stress	2011	Pg6	122837678	2.69046917739039E-12	122837678-122837678	21.8563	Pgl_GLEAN_10014167	DNA repair protein RadA
Plant Population ('000/ha)	PCHA	Late stress	2011	Pg6	131098494	9.55649605558147E-13	131098494-131098494	22.1997	Pgl_GLEAN_10016991
Plant Population ('000/ha)	PCHA	Late stress	2011	Pg6	146245752	5.24563373927899E-13	146245752-146245752	22.286	Pgl_GLEAN_10037397
Plant Population ('000/ha)	PCHA	Late stress	2011	Pg6	175069421	9.47754744162909E-13	175069421-175069421	22.506	Pgl_GLEAN_10038553
Plant Population ('000/ha)	PCHA	Late stress	2011	Pg6	229245117	9.06920855036927E-14	229245117-229245117	24.4071	Pgl_GLEAN_10006386	Aminotransferases, class-I, pyridoxal-phosphate-binding site
Plant Population ('000/ha)	PCHA	Late stress	2011	Pg6	239117558	3.10426255724356E-13	239101511-239117558	23.9478	Pgl_GLEAN_10014996	Topoisomerase II-associated protein PAT1
Plant Population ('000/ha)	PCHA	Late stress	2011	Pg7	2811072	1.31784970304114E-13	2811072-2811072	23.7768	Pgl_GLEAN_10005821
Plant Population ('000/ha)	PCHA	Late stress	2011	Pg7	66530496	5.65859480298073E-13	66530496-66530496	22.6325	Pgl_GLEAN_10031960	F-box domain, cyclin-like
Plant Population ('000/ha)	PCHA	Late stress	2011	Pg7	130812303	3.98172792588366E-13	130812303-130812303	24.391	Pgl_GLEAN_10024639	Cytochrome P450
Plant Population ('000/ha)	PCHA	Late stress	2011	Pg7	136738640	1.42200262613068E-12	136738640-136738640	23.0667	Pgl_GLEAN_10014598
Plant Population ('000/ha)	PCHA	Late stress	2011	Pg7	143089868	7.20804298083044E-13	143089868-143089868	22.6788	Pgl_GLEAN_10027992	CRAL-TRIO domain
Stover Dry Matter Yield (kg/ha)	DMY	Early stress	2011	Pg3	3061262	2.08805919928199E-11	3061262-3061262	13.4234	Pgl_GLEAN_10005840	Ionotropic glutamate receptor
Stover Dry Matter Yield (kg/ha)	DMY	Early stress	2011	Pg3	200068508	7.53805720136288E-11	200068508-200068508	14.2368	Pgl_GLEAN_10030969
Stover Dry Matter Yield (kg/ha)	DMY	Early stress	2011	Pg3	261471316	3.57682961140929E-11	261471316-261471316	13.5389	Pgl_GLEAN_10003640	Casein kinase II, regulatory subunit
Stover Dry Matter Yield (kg/ha)	DMY	Early stress	2011	Pg6	18323391	7.35397001269546E-11	18323391-18323391	12.6933	Pgl_GLEAN_10010748	Plant specific mitochondrial import receptor subunit TOM20
Stover Dry Matter Yield (kg/ha)	DMY	Early stress	2011	Pg7	123120146	1.58295410500177E-11	123120146-123120146	14.135	Pgl_GLEAN_10020690	Ribonuclease H1, N-terminal
Tillers /Plant (Nos.)	Till	Early stress	2011	Pg1	64252686	9.93437943096937E-13	64252686-64252686	17.923	Pgl_GLEAN_10013621	Cyclin, N-terminal
Tillers /Plant (Nos.)	Till	Early stress	2011	Pg1	178060113	7.87601771807129E-13	178060113-178060113	18.4595	Pgl_GLEAN_10033780
Tillers /Plant (Nos.)	Till	Early stress	2011	Pg1	263667841	3.82896384954587E-13	263667841-263667841	18.635	Pgl_GLEAN_10000283	Gnk2-homologous domain
Tillers /Plant (Nos.)	Till	Early stress	2011	Pg2	11823242	3.00167381885154E-11	11823242-11823242	14.343	Pgl_GLEAN_10023465	Iron hydrogenase, small subunit-like
Tillers /Plant (Nos.)	Till	Early stress	2011	Pg2	44197729	4.96424565737755E-11	44197729-44197729	15.5246	Pgl_GLEAN_10028722
Tillers /Plant (Nos.)	Till	Early stress	2011	Pg2	54109455	8.44162966746093E-11	54109455-54109455	14.7694	Pgl_GLEAN_10021257	Cytochrome P450
Tillers /Plant (Nos.)	Till	Early stress	2011	Pg2	54780862	2.47764719058711E-11	54780862-54780862	15.0958	Pgl_GLEAN_10021272	Expansin
Tillers /Plant (Nos.)	Till	Early stress	2011	Pg2	58753935	9.22860328945631E-12	58554094-58888207	15.6473	Pgl_GLEAN_10036144	BTB/POZ-like
Tillers /Plant (Nos.)	Till	Early stress	2011	Pg2	59257522	2.01659651104928E-11	59257522-59257522	15.1037	Pgl_GLEAN_10036166	ATPase, P-type, H+ transporting proton pump
Tillers /Plant (Nos.)	Till	Early stress	2011	Pg2	72648942	1.02914224028954E-11	72648942-72648942	16.332	Pgl_GLEAN_10021156
Tillers /Plant (Nos.)	Till	Early stress	2011	Pg2	90360233	6.02332961212716E-12	90360233-90360233	18.6834	Pgl_GLEAN_10029471
Tillers /Plant (Nos.)	Till	Early stress	2011	Pg2	92612252	8.82017871219206E-11	92612252-92612252	14.8293	Pgl_GLEAN_10001006	Biopterin transport-related protein BT1
Tillers /Plant (Nos.)	Till	Early stress	2011	Pg2	99880616	3.76780156738918E-11	99731433-99880616	14.6582	Pgl_GLEAN_10017411	Uncharacterised protein family UPF0497, trans-membrane plant
Tillers /Plant (Nos.)	Till	Early stress	2011	Pg2	100606017	4.25851660481641E-11	100606017-100606017	16.3269	Pgl_GLEAN_10035566	Lipase, class 3
Tillers /Plant (Nos.)	Till	Early stress	2011	Pg2	102842252	2.53007523167294E-11	102842252-102842252	15.802	Pgl_GLEAN_10019290
Tillers /Plant (Nos.)	Till	Early stress	2011	Pg2	104642209	2.66129904289412E-12	104642209-104642209	17.1398	Pgl_GLEAN_10028180
Tillers /Plant (Nos.)	Till	Early stress	2011	Pg2	106799310	4.85644425523948E-13	106799310-106799310	17.612	Pgl_GLEAN_10029650
Tillers /Plant (Nos.)	Till	Early stress	2011	Pg2	111480915	1.17900970580393E-11	111367990-111480915	15.863	Pgl_GLEAN_10005079	GRAM
Tillers /Plant (Nos.)	Till	Early stress	2011	Pg2	114680759	1.72801684541399E-11	114567351-114680759	15.2373	Pgl_GLEAN_10030611	Dehydrogenase, E1 component
Tillers /Plant (Nos.)	Till	Early stress	2011	Pg2	121533221	1.24565524519228E-11	121533221-121576514	16.1464	Pgl_GLEAN_10012379
Tillers /Plant (Nos.)	Till	Early stress	2011	Pg2	130532402	1.40019852399705E-11	130532402-130532402	15.7143	Pgl_GLEAN_10012991
Tillers /Plant (Nos.)	Till	Early stress	2011	Pg2	134048988	6.86777247012387E-11	134048988-134048988	15.5543	Pgl_GLEAN_10032663
Tillers /Plant (Nos.)	Till	Early stress	2011	Pg2	135795856	5.05141606146782E-11	135758859-135795856	15.4739	Pgl_GLEAN_10018209	Sodium/solute symporter
Tillers /Plant (Nos.)	Till	Early stress	2011	Pg2	139271963	1.9680704069791E-11	139271963-139271963	16.31	Pgl_GLEAN_10025426
Tillers /Plant (Nos.)	Till	Early stress	2011	Pg2	139595697	8.71610596499403E-12	139591661-139718172	16.5644	Pgl_GLEAN_10025427
Tillers /Plant (Nos.)	Till	Early stress	2011	Pg2	141378501	9.7250156242196E-11	141378501-141378501	14.9793	Pgl_GLEAN_10034219
Tillers /Plant (Nos.)	Till	Early stress	2011	Pg2	142281534	4.28902653436445E-11	142281534-142281534	15.4445	Pgl_GLEAN_10034226	Ribosomal protein S19/S15
Tillers /Plant (Nos.)	Till	Early stress	2011	Pg2	143556319	3.5836562945521E-11	143556319-143556319	16.1697	Pgl_GLEAN_10012048
Tillers /Plant (Nos.)	Till	Early stress	2011	Pg2	144862373	3.47136335827456E-11	144862373-144862373	15.7236	Pgl_GLEAN_10028226
Tillers /Plant (Nos.)	Till	Early stress	2011	Pg2	145149404	3.66646281853041E-11	145149404-145149404	15.8059	Pgl_GLEAN_10028229
Tillers /Plant (Nos.)	Till	Early stress	2011	Pg2	145485755	9.29918390910688E-11	145485755-145485755	15.8866	Pgl_GLEAN_10028233
Tillers /Plant (Nos.)	Till	Early stress	2011	Pg2	145695326	3.95951261777053E-11	145695326-145695326	15.2676	Pgl_GLEAN_10028233
Tillers /Plant (Nos.)	Till	Early stress	2011	Pg2	146016366	2.71830890762668E-12	145980730-146016366	18.1109	Pgl_GLEAN_10028234
Tillers /Plant (Nos.)	Till	Early stress	2011	Pg2	146325213	3.50606903902921E-11	146325213-146325213	15.1759	Pgl_GLEAN_10011217
Tillers /Plant (Nos.)	Till	Early stress	2011	Pg2	146793870	9.80058663382974E-11	146793870-146793870	14.3164	Pgl_GLEAN_10000958	Putative S-adenosyl-L-methionine-dependent methyltransferase
Tillers /Plant (Nos.)	Till	Early stress	2011	Pg2	147334414	1.4492711352031E-11	147334414-147334414	16.0314	Pgl_GLEAN_10018282
Tillers /Plant (Nos.)	Till	Early stress	2011	Pg2	149919354	7.84489647980175E-11	149919354-149919354	15.4662	Pgl_GLEAN_10022150	Phosphofructokinase domain
Tillers /Plant (Nos.)	Till	Early stress	2011	Pg2	151147141	6.88004256568158E-12	151147141-151147141	17.0228	Pgl_GLEAN_10013400	Lipid-binding serum glycoprotein, C-terminal
Tillers /Plant (Nos.)	Till	Early stress	2011	Pg2	152313468	2.59738927759876E-11	152313468-152599014	15.909	Pgl_GLEAN_10024738
Tillers /Plant (Nos.)	Till	Early stress	2011	Pg2	155756186	3.17295983417057E-12	155756186-155974380	17.5111	Pgl_GLEAN_10032865
Tillers /Plant (Nos.)	Till	Early stress	2011	Pg2	156180920	2.33774379388945E-11	156180920-156180920	15.8874	Pgl_GLEAN_10032870
Tillers /Plant (Nos.)	Till	Early stress	2011	Pg2	157909135	2.91019697766865E-11	157909135-157909135	15.9413	Pgl_GLEAN_10015348	WD40 repeat, conserved site
Tillers /Plant (Nos.)	Till	Early stress	2011	Pg2	159941267	5.89662699585981E-11	159941267-159941267	14.9766	Pgl_GLEAN_10027360
Tillers /Plant (Nos.)	Till	Early stress	2011	Pg2	161261899	2.14815197018522E-11	161261899-161261899	17.0151	Pgl_GLEAN_10015481
Tillers /Plant (Nos.)	Till	Early stress	2011	Pg2	161832321	1.08416584026221E-11	161786942-161832321	16.2814	Pgl_GLEAN_10005145
Tillers /Plant (Nos.)	Till	Early stress	2011	Pg2	162672384	7.55336023122448E-11	162672384-162672384	14.7526	Pgl_GLEAN_10001220
Tillers /Plant (Nos.)	Till	Early stress	2011	Pg2	166254402	1.73658123894736E-11	166254402-166254402	15.8215	Pgl_GLEAN_10014082	SAM dependent carboxyl methyltransferase
Tillers /Plant (Nos.)	Till	Early stress	2011	Pg2	169645043	1.87590425308988E-13	169645043-169645043	18.635	Pgl_GLEAN_10001058
Tillers /Plant (Nos.)	Till	Early stress	2011	Pg2	171092982	2.35457083118538E-11	171092982-171092982	16.0902	Pgl_GLEAN_10035820
Tillers /Plant (Nos.)	Till	Early stress	2011	Pg2	176890947	2.9738898209148E-11	176890947-176890947	14.5526	Pgl_GLEAN_10005711
Tillers /Plant (Nos.)	Till	Early stress	2011	Pg2	189462630	4.65196214120525E-11	189389353-189462630	13.9192	Pgl_GLEAN_10009028	Protein of unknown function DUF247, plant
Tillers /Plant (Nos.)	Till	Early stress	2011	Pg2	190368269	1.83002895966459E-11	190368269-190368269	15.3066	Pgl_GLEAN_10018604
Tillers /Plant (Nos.)	Till	Early stress	2011	Pg2	201893537	6.82229090532848E-11	201893537-201893537	15.3583	Pgl_GLEAN_10036787
Tillers /Plant (Nos.)	Till	Early stress	2011	Pg2	202631774	1.35454680557792E-11	202631774-202631774	16.1282	Pgl_GLEAN_10036795
Tillers /Plant (Nos.)	Till	Early stress	2011	Pg2	217792581	7.36336028924009E-11	217792581-217792581	15.5209	Pgl_GLEAN_10016706
Tillers /Plant (Nos.)	Till	Early stress	2011	Pg2	218345580	5.36598890034818E-11	218345580-218345580	14.6498	Pgl_GLEAN_10000211	Protein of unknown function DUF4228
Tillers /Plant (Nos.)	Till	Early stress	2011	Pg2	219211235	2.84502044094011E-11	219211235-219211235	15.8355	Pgl_GLEAN_10034537	Ubiquitin-associated/translation elongation factor EF1B, N-terminal
Tillers /Plant (Nos.)	Till	Early stress	2011	Pg2	219550081	1.41951268702432E-13	219550081-219550081	20.3944	Pgl_GLEAN_10034527
Tillers /Plant (Nos.)	Till	Early stress	2011	Pg2	222597599	6.15842119304706E-11	222597599-222597599	17.2457	Pgl_GLEAN_10027834	Glycosyl transferase, family 14
Tillers /Plant (Nos.)	Till	Early stress	2011	Pg2	227871304	9.03592225642752E-11	227871304-227871304	14.2113	Pgl_GLEAN_10010313
Tillers /Plant (Nos.)	Till	Early stress	2011	Pg3	8679831	8.27692362537304E-14	8679831-8679831	21.3487	Pgl_GLEAN_10008425	Proteasome, alpha-subunit, N-terminal domain
Tillers /Plant (Nos.)	Till	Early stress	2011	Pg3	65312201	5.16496660654086E-13	65312201-65312201	19.7867	Pgl_GLEAN_10011604	APO domain
Tillers /Plant (Nos.)	Till	Early stress	2011	Pg3	85680526	9.65951346126084E-13	85680526-85680526	18.3217	Pgl_GLEAN_10009848
Tillers /Plant (Nos.)	Till	Early stress	2011	Pg3	135647910	1.56492463411164E-13	135647910-135647910	19.2372	Pgl_GLEAN_10007759	WD40 repeat, conserved site
Tillers /Plant (Nos.)	Till	Early stress	2011	Pg3	145258459	8.8619652191382E-12	145258459-145258459	17.3894	Pgl_GLEAN_10028340
Tillers /Plant (Nos.)	Till	Early stress	2011	Pg3	162480392	1.65893075709948E-13	162480392-162480392	19.2772	Pgl_GLEAN_10008144
Tillers /Plant (Nos.)	Till	Early stress	2011	Pg3	173594000	3.07240538465562E-13	173594000-173594000	19.2766	Pgl_GLEAN_10009764
Tillers /Plant (Nos.)	Till	Early stress	2011	Pg3	177475936	5.07017002836534E-14	177475936-177475936	18.9143	Pgl_GLEAN_10029093	Lipase, GDSL
Tillers /Plant (Nos.)	Till	Early stress	2011	Pg3	205614584	6.90062351882465E-11	205614584-205614584	14.8188	Pgl_GLEAN_10037493
Tillers /Plant (Nos.)	Till	Early stress	2011	Pg3	212845295	1.08079901738407E-13	212845295-212845295	19.7761	Pgl_GLEAN_10019571	Tudor domain
Tillers /Plant (Nos.)	Till	Early stress	2011	Pg3	233233475	6.5699089214592E-15	233233475-233233475	22.2944	Pgl_GLEAN_10026310
Tillers /Plant (Nos.)	Till	Early stress	2011	Pg3	285242463	4.09209328424602E-11	285242463-285242463	14.9681	Pgl_GLEAN_10000693
Tillers /Plant (Nos.)	Till	Early stress	2011	Pg4	17718233	4.44890464720938E-12	17718233-17718233	18.9681	Pgl_GLEAN_10009046
Tillers /Plant (Nos.)	Till	Early stress	2011	Pg4	81224090	1.63042604384586E-12	81224090-81224090	19.417	Pgl_GLEAN_10035431	AUX/IAA protein
Tillers /Plant (Nos.)	Till	Early stress	2011	Pg4	104190391	4.33289619791383E-11	104190391-104190391	15.1383	Pgl_GLEAN_10035468	Protein kinase, ATP binding site
Tillers /Plant (Nos.)	Till	Early stress	2011	Pg4	104529232	5.42801940755536E-11	104529232-104529232	15.7176	Pgl_GLEAN_10035467
Tillers /Plant (Nos.)	Till	Early stress	2011	Pg4	104798455	5.33021515015518E-11	104798455-104798455	15.831	Pgl_GLEAN_10035464
Tillers /Plant (Nos.)	Till	Early stress	2011	Pg4	107931826	1.14865081514702E-14	107931826-107931826	20.8162	Pgl_GLEAN_10037284
Tillers /Plant (Nos.)	Till	Early stress	2011	Pg4	121050148	8.54473392164614E-13	121050148-121050148	19.9134	Pgl_GLEAN_10037573
Tillers /Plant (Nos.)	Till	Early stress	2011	Pg4	152339125	2.54071735379696E-13	152339125-152339125	20.0535	Pgl_GLEAN_10026966
Tillers /Plant (Nos.)	Till	Early stress	2011	Pg4	154747353	5.9797607682621E-13	154747353-154747353	19.0459	Pgl_GLEAN_10038053
Tillers /Plant (Nos.)	Till	Early stress	2011	Pg4	157429322	1.10949423219212E-13	157429322-157429322	21.0179	Pgl_GLEAN_10038077
Tillers /Plant (Nos.)	Till	Early stress	2011	Pg4	168078306	7.95575645332143E-13	168078306-168078306	18.6242	Pgl_GLEAN_10028528	PAK-box/P21-Rho-binding
Tillers /Plant (Nos.)	Till	Early stress	2011	Pg4	177109391	1.02738936341747E-12	177109391-177109391	19.6	Pgl_GLEAN_10027534
Tillers /Plant (Nos.)	Till	Early stress	2011	Pg5	2238032	1.40279212461128E-13	2238032-2238032	20.9458	Pgl_GLEAN_10012564
Tillers /Plant (Nos.)	Till	Early stress	2011	Pg5	33754831	7.2030027972726E-11	33754831-33754831	15.5857	Pgl_GLEAN_10009746
Tillers /Plant (Nos.)	Till	Early stress	2011	Pg5	45304562	1.76699968372886E-11	45304562-45304562	16.5828	Pgl_GLEAN_10010774	Glycoside hydrolase, family 28
Tillers /Plant (Nos.)	Till	Early stress	2011	Pg5	62146204	1.02790414053908E-12	62146204-62146204	18.7876	Pgl_GLEAN_10031202	Monooxygenase, FAD-binding
Tillers /Plant (Nos.)	Till	Early stress	2011	Pg5	62406687	6.28519300614854E-13	62406687-62406687	18.952	Pgl_GLEAN_10031207	Cytochrome P450
Tillers /Plant (Nos.)	Till	Early stress	2011	Pg5	78060395	4.7002894783485E-14	78060395-78060395	19.8001	Pgl_GLEAN_10038422	Plant peroxidase
Tillers /Plant (Nos.)	Till	Early stress	2011	Pg5	92005551	3.6690912336139E-13	92005551-92005551	18.6435	Pgl_GLEAN_10035361
Tillers /Plant (Nos.)	Till	Early stress	2011	Pg5	108322450	4.20819566525232E-12	108322450-108322450	18.5936	Pgl_GLEAN_10027785
Tillers /Plant (Nos.)	Till	Early stress	2011	Pg6	97818703	1.67322906489071E-13	97818703-97818703	19.1064	Pgl_GLEAN_10002761
Tillers /Plant (Nos.)	Till	Early stress	2011	Pg6	134731965	1.43096090736855E-13	134731965-134731965	19.3604	Pgl_GLEAN_10020811
Tillers /Plant (Nos.)	Till	Early stress	2011	Pg6	238942025	3.81324548122751E-13	238942025-238942025	18.1978	Pgl_GLEAN_10014982	Pyridine nucleotide-disulphide oxidoreductase, class-II
Tillers /Plant (Nos.)	Till	Early stress	2011	Pg7	71408870	1.48469829854012E-12	71408870-71408870	19.1793	Pgl_GLEAN_10001095
Tillers /Plant (Nos.)	Till	Early stress	2011	Pg7	149118788	2.44501589492969E-12	149118788-149118788	18.7469	Pgl_GLEAN_10016017	Dormancyauxin associated
Tillers /Plant (Nos.)	Till	Early stress	2011	Pg7	151292136	1.57803590311323E-13	151292136-151292136	19.6079	Pgl_GLEAN_10009968	Xylose isomerase
Tillers /Plant (Nos.)	Till	Early stress	2011	Pg7	151661492	1.37036306059377E-12	151661492-151661492	19.7793	Pgl_GLEAN_10010263
Tillers /Plant (Nos.)	Till	Late stress	2011	Pg1	234818008	6.82291952579089E-11	234818008-234818008	15.6388	Pgl_GLEAN_10008880
Tillers /Plant (Nos.)	Till	Late stress	2011	Pg2	4122534	7.09935093419009E-11	4122534-4122534	16.9286	Pgl_GLEAN_10027135	F-box domain, cyclin-like
Tillers /Plant (Nos.)	Till	Late stress	2011	Pg2	4501901	2.19325458979985E-12	4501901-4501901	18.4199	Pgl_GLEAN_10027116	Biopterin transport-related protein BT1
Tillers /Plant (Nos.)	Till	Late stress	2011	Pg2	5731800	1.2736689416639E-13	5731800-5731800	21.3813	Pgl_GLEAN_10033842	Zinc finger, C3HC-like
Tillers /Plant (Nos.)	Till	Late stress	2011	Pg2	23448209	4.60217315956378E-11	23448209-23448209	16.6825	Pgl_GLEAN_10011937	Serine-threonine/tyrosine-protein kinase catalytic domain
Tillers /Plant (Nos.)	Till	Late stress	2011	Pg2	30673687	1.32401252734042E-12	30673687-30673687	19.1839	Pgl_GLEAN_10000631	Major intrinsic protein
Tillers /Plant (Nos.)	Till	Late stress	2011	Pg2	35673415	7.26855655751855E-11	35673415-35673415	16.3176	Pgl_GLEAN_10003836	Terpene synthase-like
Tillers /Plant (Nos.)	Till	Late stress	2011	Pg2	43760962	3.18515934911703E-12	43760962-43760962	18.3539	Pgl_GLEAN_10021666	Calponin homology domain
Tillers /Plant (Nos.)	Till	Late stress	2011	Pg2	44240831	8.54608125566484E-12	44240831-44240831	16.5374	Pgl_GLEAN_10028720
Tillers /Plant (Nos.)	Till	Late stress	2011	Pg2	44240831	4.73441056084166E-12	44240831-44240831	18.14	Pgl_GLEAN_10028720
Tillers /Plant (Nos.)	Till	Late stress	2011	Pg2	54806441	4.55536766741147E-12	54806441-54806441	18.5173	Pgl_GLEAN_10021272	Expansin
Tillers /Plant (Nos.)	Till	Late stress	2011	Pg2	89322671	5.06565863213437E-11	89322671-89322671	16.9798	Pgl_GLEAN_10002908	Centromere protein Mis12
Tillers /Plant (Nos.)	Till	Late stress	2011	Pg2	96642717	9.97064060756394E-11	96642717-96642717	16.1041	Pgl_GLEAN_10018438
Tillers /Plant (Nos.)	Till	Late stress	2011	Pg2	96888278	3.33348487057969E-11	96888278-96888278	18.0884	Pgl_GLEAN_10018437
Tillers /Plant (Nos.)	Till	Late stress	2011	Pg2	111631682	5.83540951163931E-11	111631682-111729216	16.8992	Pgl_GLEAN_10005081
Tillers /Plant (Nos.)	Till	Late stress	2011	Pg2	114839453	8.44381434431175E-12	114839453-114839453	17.2811	Pgl_GLEAN_10030606	Glycoside hydrolase, family 9
Tillers /Plant (Nos.)	Till	Late stress	2011	Pg2	120914617	3.81868722140573E-11	120914617-120914617	16.2316	Pgl_GLEAN_10012385	FAE1/Type III polyketide synthase-like protein
Tillers /Plant (Nos.)	Till	Late stress	2011	Pg2	121576514	8.05289238868865E-11	121576514-121576514	16.5917	Pgl_GLEAN_10012379
Tillers /Plant (Nos.)	Till	Late stress	2011	Pg2	126678819	6.40231661101991E-11	126678819-126678819	16.802	Pgl_GLEAN_10036863
Tillers /Plant (Nos.)	Till	Late stress	2011	Pg2	127517196	5.67088803321782E-12	127517196-127517196	19.3821	Pgl_GLEAN_10036887
Tillers /Plant (Nos.)	Till	Late stress	2011	Pg2	134069826	1.9675581192849E-11	134069826-134069826	16.8615	Pgl_GLEAN_10032662	Pentatricopeptide repeat
Tillers /Plant (Nos.)	Till	Late stress	2011	Pg2	139595697	7.2377352818898E-11	139595697-139595697	17.1821	Pgl_GLEAN_10025427
Tillers /Plant (Nos.)	Till	Late stress	2011	Pg2	143280083	5.05032738412121E-11	143280083-143280083	16.2906	Pgl_GLEAN_10003018
Tillers /Plant (Nos.)	Till	Late stress	2011	Pg2	145169817	1.36724382463215E-11	145169817-145169817	17.6709	Pgl_GLEAN_10028229
Tillers /Plant (Nos.)	Till	Late stress	2011	Pg2	145686568	9.89034119846377E-11	145686568-145686568	15.881	Pgl_GLEAN_10028233
Tillers /Plant (Nos.)	Till	Late stress	2011	Pg2	174593708	1.02561331388813E-12	174593708-174593708	19.0538	Pgl_GLEAN_10019033	Thaumatin, pathogenesis-related
Tillers /Plant (Nos.)	Till	Late stress	2011	Pg2	176815648	1.08145175587316E-11	176815648-176815648	18.1246	Pgl_GLEAN_10005710
Tillers /Plant (Nos.)	Till	Late stress	2011	Pg2	203955055	3.26919985750413E-11	203955055-203955055	16.6572	Pgl_GLEAN_10015343	Leucine-rich repeat
Tillers /Plant (Nos.)	Till	Late stress	2011	Pg2	204239666	7.04041235531807E-12	204239666-204382942	17.1526	Pgl_GLEAN_10015336	Root hair defective 3 GTP-binding
Tillers /Plant (Nos.)	Till	Late stress	2011	Pg2	204320251	8.2272534734231E-11	204320251-204320251	15.9267	Pgl_GLEAN_10025353
Tillers /Plant (Nos.)	Till	Late stress	2011	Pg2	207360271	4.30725599379841E-11	207360271-207360271	17.1516	Pgl_GLEAN_10027760	No apical meristem (NAM) protein
Tillers /Plant (Nos.)	Till	Late stress	2011	Pg2	208939970	5.42514424471157E-11	208939970-208939970	16.8336	Pgl_GLEAN_10018298	YTH domain
Tillers /Plant (Nos.)	Till	Late stress	2011	Pg2	219211235	4.56905009561787E-11	219211235-219211235	16.5817	Pgl_GLEAN_10034537	Ubiquitin-associated/translation elongation factor EF1B, N-terminal
Tillers /Plant (Nos.)	Till	Late stress	2011	Pg2	221684969	5.2480767032897E-12	221684969-221687172	18.2126	Pgl_GLEAN_10034496
Tillers /Plant (Nos.)	Till	Late stress	2011	Pg2	227448479	3.56444825225905E-11	227448479-227448479	16.561	Pgl_GLEAN_10009973
Tillers /Plant (Nos.)	Till	Late stress	2011	Pg2	227793241	8.07318448280218E-11	227793241-227793241	16.4179	Pgl_GLEAN_10010309	Heat shock protein Hsp20
Tillers /Plant (Nos.)	Till	Late stress	2011	Pg3	216856075	6.04420476220074E-11	216856075-216856075	17.3045	Pgl_GLEAN_10034159	Zinc finger, GRF-type
Tillers /Plant (Nos.)	Till	Late stress	2011	Pg3	217391314	1.27790600227063E-11	217391314-217391314	17.0675	Pgl_GLEAN_10034177
Tillers /Plant (Nos.)	Till	Late stress	2011	Pg3	219049998	7.47003642641753E-12	219049998-219049998	17.5864	Pgl_GLEAN_10014713	Protein kinase, catalytic domain
Tillers /Plant (Nos.)	Till	Late stress	2011	Pg3	219898337	5.02923924509134E-11	219898337-219898337	15.6008	Pgl_GLEAN_10006534
Tillers /Plant (Nos.)	Till	Late stress	2011	Pg3	219957553	1.13917877398468E-11	219953770-219957553	17.9485	Pgl_GLEAN_10006536
Tillers /Plant (Nos.)	Till	Late stress	2011	Pg3	221059282	1.09482251210862E-11	221059282-221059282	20.6255	Pgl_GLEAN_10028813	Cellulose synthase
Tillers /Plant (Nos.)	Till	Late stress	2011	Pg3	224083727	8.548366723807E-11	224083727-224083727	15.5192	Pgl_GLEAN_10004580	Nicotinate phosphoribosyltransferase-related
Tillers /Plant (Nos.)	Till	Late stress	2011	Pg3	252756761	7.83365099833929E-11	252756761-252756761	16.9543	Pgl_GLEAN_10018339
Tillers /Plant (Nos.)	Till	Late stress	2011	Pg3	281493573	5.9446758701709E-11	281493573-281493573	16.526	Pgl_GLEAN_10015664	Protein kinase, catalytic domain
Tillers /Plant (Nos.)	Till	Late stress	2011	Pg3	282778269	8.03331649514231E-11	282778269-282778269	16.4921	Pgl_GLEAN_10022492	Cyclin C/H/T/L
Tillers /Plant (Nos.)	Till	Late stress	2011	Pg4	105190707	1.28498836946909E-11	105190707-105190707	18.194	Pgl_GLEAN_10035461
Tillers /Plant (Nos.)	Till	Late stress	2011	Pg4	119509011	1.52139121450022E-11	119509011-119509011	18.1079	Pgl_GLEAN_10012718	Stress responsive alpha-beta barrel
For each trait, traitment and year, the position of the most significant SNP, the associated p value, the region span, the percentage of variance explained and the closest gene and its annotation are given.
