# Supplementary material for: Pearl millet genome sequence provides a resource to improve agronomic traits in arid environments
Source: Nat Biotechnol. 2017 Sep 18;35(10):969–76. doi: 10.1038/nbt.3943 (PMC6871012; doi:10.1038/nbt.3943)
Supplement: Supplementary Table 37 — Best 170 predicted hybrid combinations. (XLSX 15 kb) [file 41587_2017_BFnbt3943_MOESM64_ESM.xlsx]

## Sheet: Sheet1
Supplementary Table 37. Best 170 predicted hybrid combinations
Order	Parent1	Parent2	Blup_predict_values
433	B37	B35	2656.58
588	B43	B35	2673.01
590	B43	B37	2657.73
730	B47	B35	2667.16
737	B47	B43	2670.79
2373	B79	B35	2664.35
2380	B79	B43	2655.68
2384	B79	B47	2659.2
16317	B205	B35	2654.86
18942	B219	B35	2666.96
18953	B219	B47	2657.23
19137	B220	B35	2667.32
19148	B220	B47	2657.88
47613	R58	B35	2690.03
47615	R58	B37	2674
47620	R58	B43	2658.95
47624	R58	B47	2681.58
47655	R58	B79	2655.37
55638	R84	B35	2685.6
55640	R84	B37	2669.86
55649	R84	B47	2681.35
94422	R201	B35	2655.11
94433	R201	B47	2653.9
95293	R203	B35	2674.25
95295	R203	B37	2658.75
95304	R203	B47	2667.98
95730	R204	B35	2706.23
95732	R204	B37	2687.74
95737	R204	B43	2667.07
95741	R204	B47	2696.39
96614	R206	B43	2653.9
98817	R213	B35	2688.72
98819	R213	B37	2673.42
98824	R213	B43	2693.15
98828	R213	B47	2679.13
98859	R213	B79	2702.72
98861	R213	B82	2653.77
98868	R213	B89	2654.79
98986	R213	B220	2653.37
99099	R213	R58	2675.97
99124	R213	R84	2674.3
99225	R213	R201	2657.14
99227	R213	R203	2655.84
99228	R213	R204	2683.84
100603	R218	B35	2671.62
100605	R218	B37	2654.57
100614	R218	B47	2663.06
101021	R218	R213	2662.06
101052	R219	B35	2745.03
101054	R219	B37	2722.03
101059	R219	B43	2673.67
101060	R219	B44	2661.18
101063	R219	B47	2729.05
101470	R219	R213	2680.91
102405	R222	B35	2705.67
102407	R222	B37	2689.63
102412	R222	B43	2693.38
102413	R222	B44	2657.27
102416	R222	B47	2699.56
102823	R222	R213	2718.12
103312	R224	B35	2790.98
103314	R224	B37	2772.03
103319	R224	B43	2744.89
103320	R224	B44	2735.85
103323	R224	B47	2782.95
103333	R224	B58	2656.36
103345	R224	B70	2691.29
103346	R224	B71	2716.84
103354	R224	B79	2743.66
103356	R224	B82	2671.08
103360	R224	B86	2660.73
103362	R224	B88	2719.03
103363	R224	B89	2721.16
103374	R224	B101	2695.06
103375	R224	B102	2708.47
103386	R224	B117	2675.22
103387	R224	B118	2684.62
103395	R224	B126	2674.12
103398	R224	B131	2664.65
103408	R224	B145	2685.2
103409	R224	B146	2670.25
103410	R224	B147	2683.46
103412	R224	B149	2674.5
103420	R224	B157	2702.66
103427	R224	B164	2671.36
103440	R224	B178	2662.11
103441	R224	B179	2660.9
103453	R224	B191	2673.82
103457	R224	B196	2677.57
103467	R224	B206	2747.06
103476	R224	B215	2686.46
103478	R224	B217	2666.39
103505	R224	B244	2700.21
103519	R224	B258	2714.69
103520	R224	B259	2716.91
103532	R224	B56	2669.4
103543	R224	B144	2690.81
103586	R224	R50	2675.88
103730	R224	R213	2748.4
103738	R224	R222	2704.16
105138	R228	B35	2661.68
106518	R231	B35	2672.24
106520	R231	B37	2654.15
106529	R231	B47	2663.67
109773	R238	B35	2662.38
109784	R238	B47	2654.11
111655	R242	B35	2660.31
123283	R266	B35	2671.29
123285	R266	B37	2654.31
123294	R266	B47	2663.2
127792	R275	B35	2666.2
127803	R275	B47	2660.31
134967	R289	B35	2683.22
134969	R289	B37	2665.54
134978	R289	B47	2674.66
135385	R289	R213	2663.51
137053	R293	B35	2673.24
137055	R293	B37	2655.45
137064	R293	B47	2665.29
137471	R293	R213	2654.01
138102	R295	B35	2692.47
138104	R295	B37	2673.69
138113	R295	B47	2681.97
138520	R295	R213	2666.09
140212	R299	B35	2686.39
140214	R299	B37	2668.45
140219	R299	B43	2666.89
140223	R299	B47	2678.37
140630	R299	R213	2665.42
140640	R299	R224	2659.5
140742	R300	B35	2666.47
140753	R300	B47	2658.2
142872	R304	B35	2678.43
142874	R304	B37	2659.68
142883	R304	B47	2668.39
143290	R304	R213	2658.18
151002	R121	B35	2678.64
151004	R121	B37	2661.67
151013	R121	B47	2670.22
151420	R121	R213	2662.96
155430	R173	B35	2698.49
155432	R173	B37	2679.74
155437	R173	B43	2657.45
155441	R173	B47	2688.06
155848	R173	R213	2671.38
158230	R211	B35	2746.89
158232	R211	B37	2729.38
158237	R211	B43	2711.43
158238	R211	B44	2689.82
158241	R211	B47	2738.89
158263	R211	B70	2654.3
158264	R211	B71	2653.25
158272	R211	B79	2740.33
158280	R211	B88	2679.95
158281	R211	B89	2692.28
158292	R211	B101	2658.39
158293	R211	B102	2674
158305	R211	B118	2674.61
158330	R211	B149	2658.67
158338	R211	B157	2692.48
158375	R211	B196	2661.54
158438	R211	B259	2689.62
158461	R211	B144	2656.91
158648	R211	R213	2728.51
158656	R211	R222	2683.1
158658	R211	R224	2697.5
163905	R322	B35	2680.13
163907	R322	B37	2662.49
163916	R322	B47	2670.88
164323	R322	R213	2665.21
