# Supplementary material for: Pearl millet genome sequence provides a resource to improve agronomic traits in arid environments
Source: Nat Biotechnol. 2017 Sep 18;35(10):969–76. doi: 10.1038/nbt.3943 (PMC6871012; doi:10.1038/nbt.3943)
Supplement: Supplementary Table 38 — Best 11 tested hybrid combinations. (XLSX 10 kb) [file 41587_2017_BFnbt3943_MOESM65_ESM.xlsx]

## Sheet: Sheet1
Supplementary Table 38. Best 11 tested hybrid combinations
	Parent1	Parent2	BLUEs	Blup_predict_values
62	B35	R201	2542.39	2655.11
35	B35	R203	2609.07	2674.25
12	B43	R206	2837.21	2653.9
56	B79	R211	2994.95	2740.33
58	B79	R213	2856.59	2702.72
9	B35	R219	2992.73	2745.03
40	B206	R224	3078.15	2747.06
47	B71	R224	2807.48	2716.84
59	B79	R224	2751.52	2743.66
60	B82	R224	2786.39	2671.08
63	B35	R224	2868.82	2790.98
