# Supplementary material for: Pearl millet genome sequence provides a resource to improve agronomic traits in arid environments
Source: Nat Biotechnol. 2017 Sep 18;35(10):969–76. doi: 10.1038/nbt.3943 (PMC6871012; doi:10.1038/nbt.3943)
Supplement: Supplementary Table 39 — Pedigree details of B- and R- used in the study. (XLSX 31 kb) [file 41587_2017_BFnbt3943_MOESM66_ESM.xlsx]

## Sheet: Supplementary Table 38
Supplementary Table 39. Pedigree details of B- and R-lines used in the study
S No	Genotype	Pedigree
1	R-1	MC 94 C2-S1-3-1-3-3-2-2-B
2	R-2	SDMV 90031-S1-3-3-2-1-3-2-2-1-B
3	R-3	SDMV 90031-S1-93-3-1-1-3-2-2-1-1-B
4	R-4	[((MC 94 S1-34-1-B × HHVBC)-16-2-1) × (IP 19626-4-2-3)]-B-37-1-1-1-2-B
5	R-5	AIMP 92901 S1-296-2-1-1-3-B-1-B-B
6	R-6	MRC HS-91-2-3-3-B-B-B-B-B
7	R-7	MC 94 C2-S1-47-1-1-3-B-1-B-B
8	R-8	MRC HS-219-2-1-2-B-B-B-B
9	R-9	MRC S1-4-1-3-B-B-B-B
10	R-10	MRC HS-130-6-1-1-B-B-B-B-B-B
11	R-11	JBV 3 S1-95-3-1-2-B
12	R-12	ICMV 91059 S1-20-1-2-1-4-1-B-B
13	R-13	ICMS 8511 S1-17-2-1-1-4-1-B-3-2-2-B
14	R-14	ICMS 7704-S1-126-5-2-1-3-2-2-2-B-3
15	R-15	Jakhrana × ESRC II S2-81-3-2-2-2
16	R-16	(RCB-2-S1-138-1-3 × MRC)-B-2-1-2-B
17	R-17	(ICMV-IS 94206-7 × (SRC II C3 S1-1-1-2 × HHVBC)-1-3-3))-B-10-1-2-2
18	R-18	(ICMS 7704-S1-127-5-1 × RCB-2 Tall )-B-19-3-4-5-3
19	R-19	ICMR 312 S1-8-1-1-1-1-B-B-B-1-B
20	R-20	RCB-2 S1-19-2-2-1-2-3-2-1-B-B-B
21	R-21	[(((ICMV-IS 94206-15)×B-Lines)-B-6) × (MRC S1-156-2-1-B)]-B-13-1-3-3-2-B
22	R-22	ICMV 91059 S1-4-2-3-2-1-1-4-B-1-5-B-B
23	R-23	HHVBC tall (C1) S1-33-3-1-1-1-2-B-B-3-2
24	R24	[((MC 94 S1-34-1-B × HHVBC)-16-2-1) × (IP 19626-4-2-3)]-B-18-2-2-4-1-B
25	R25	ICMS 7704-S1-52-3-1-2-1-2-1-6-B-B
26	R26	JBV 3 S1-18-2-2-1-3-2
27	R27	JBV 3 S1-6-1-2-1-2-3-B
28	R-28	ICMS 7704-S1-127-5-1-5-1-1-3-3-2-B-B
29	R-29	MRC HS-225-3-5-2-B-B-B-B-B
30	R-30	[(((ICMV-IS 94206-15)×B-Lines)-B-6) × (MRC S1-156-2-1-B)]-B-38-3-1-B-7-B
31	R-31	ICMS 7704-S1-80-2-1-1-2-2-1-B-B-B-B
32	R32	[(((IP 12322-1-2)×B-Lines)-B-14) × (MRC S1-156-2-1-B)]-B-1-3-3-B-B
33	R-33	JBV 3 S1-35-2-1-2-B
34	R-34	[((MC 94 S1-34-1-B × HHVBC)-16-2-1) × (IP 19626-4-2-3)]-B-34-1-3-3-1-1-B-2
35	R-35	JBV 3 S1-257-1-4-1-B
36	R-36	AIMP 92901 S1-480-1-1-2-3-1
37	R-37	((ICMV IS 94206 S1-15-2)×{(SRC II C3 S1-19-3-2 × HHVBC)-5-3-1})-B-13-4-2-1-1-1-1-3-2
38	R-38	JBV 3 S1-2-3-2-2-B-2
39	R39	JBV 3 S1-6-1-2-1-2-2-B-B
40	R-40	ICMV 91059 S1-4-2-3-2-1-1-4-B-1-3-B-3
41	R-41	ICMR 312 S1-17-3-2-1-2-2-B-1-B
42	R-42	ICMV 93074 S1-9-1-1-1-3-B-B-B-B
43	R43	MRC S1-97-3-4-B-B-1-B-B-B
44	R44	AIMP 92901 S1-296-2-1-1-3-B-1-3-B-2
45	R45	ICMR 312 S1-17-3-2-1-2-3-B-B-B-B-B-B
46	R-46	IAC-ISC TCP5 S1-2-1-1-B-1-2-B-4-B
47	R-47	JBV 3 S1-18-2-2-2-3-2-3-B
48	R-48	SDMV 90031-S1-3-3-2-1-3-2-2-3-1
49	R-49	ICMV 91059 S1-4-2-3-2-1-1-4-B-1-3-B-1
50	R-50	ICMS 8511 S1-17-2-1-1-4-1-B-3-2-3-2-B
51	R-51	[(((IP 12322-1-2)×B-Lines)-B-8) × (MRC HS-170-3-5-2-B)]-B-5-3-2-3-B-B
52	R-52	SDMV 90031-S1-86-4-2-1-1-B-2-3-B-B-B
53	R-53	(EERC-HS-29)-B-12-4-1-1
54	R-54	JBV 3 S1-33-2-1-3-3-B-3-B-1-B
55	R-55	(E 298 × LCSN 282-4-1-2)-12-2-1-2-B-B-B-1
56	R-56	(ICMS 7704-S1-127-5-1 × RCB-2 Tall )-B-19-3-2-1-1-1-B
57	R-57	(MC 94 C2-S1-3-2-2-2-1-3-B-B × AIMP 92901 S1-488-2-1-1-4-B-B)-B-28-1-1
58	R-58	[(IPC 107×SDMV 90031-S1-84-1-1-1-1)×AIMP 92901 S1-296-2-1-1-3-B-1]-3-2-2-1-2-B-B
59	R-59	[(IPC 1617×SDMV 90031-S1-84-1-1-1-1)×GB 8735-S1-25-4-4-1-1-3-1-1]-1-1-3-2-1-B-B
60	R-60	[(IPC 337×SDMV 90031-S1-84-1-1-1-1)×ICMS 8511 S1-14-3-1-1-2-B-1]-4-5-2-2-4-B-B
61	R-61	LaGrap C2-S1-14-4-3-4-1-B
62	R-62	(AIMP 92901 S1-480-1-1-1-2-B-2 × ICMR 312 S1-3-2-3-2-1-1-B-B)-B-11-1-1-B
63	R-63	(EERC-HS-32)-B-8-1-1-B
64	R-64	(EERC-HS-6)-B-4-2-3-3-B
65	R-65	(ICMV-IS 94206-17 × (SRC II C3 S1-1-1-2 × HHVBC)-1-3-3))-B-10-1-1-2-2-1-1-B
66	R-66	(IP 12370-1-3 × B-Lines)-B-9-1-2-1-2-2-4
67	R-67	(IPC 107 ×ICMV 91059 S1-14-2-1-1-2)-13-2-2-2-1
68	R-68	(IPC 1268 ×ICMV 91059 S1-58-2-2-2-1)-10-1-2-2-B
69	R-69	(IPC 1617 ×SDMV 90031-S1-84-1-1-1-1)-26-2-3-1
70	R-70	(JBV 3 S1-197-1-1-1 × IPC 655(B))-B-14-3
71	R-71	(MC 94 C2-S1-3-1-3-1-4-B-B × SDMV 93032-S1-5-2-1-1-6-B-B-B-2-B)-B-11-3
72	R-72	(MC 94 C2-S1-3-2-2-2-1-3-B-B × ICMR 312 S1-3-2-3-2-1-1-B-B)-B-17-4-3-2
73	R-73	(RCB-2-S1-43-3-4 × MRC)-B-2-1-1-B-1-B
74	R-74	(SDMV 90031 S1-3-3-2-1-3-1-1 × ICMS 8511 S1-14-3-1-1-2-B-1)-B-35-3-2-1-B-B
75	R-75	(SRC II C3 S1-19-3-2 × HHVBC)-1-5-1 × ICMB 04888)-B-3-2-3-1
76	R-76	[(AIMP 92901 S1-488-2-1-1-2-B-1-B × R-lines bulk 20216-20249/K09)]-13-3
77	R-77	[(IPC 1617×SDMV 90031-S1-84-1-1-1-1)×(ICMV-IS 94206-7 × (SRC II C3 S1-1-1-2 × HHVBC)-1-3-3))-B-3-1-1]-1-1-4-3-3
78	R-78	[(IPC 337×SDMV 90031-S1-84-1-1-1-1)×ICMS 8511 S1-14-3-1-1-2-B-1]-3-2-4-2-3
79	R-80	[(Jakhrana × ESRC II S2-11-B-1-2-1-1-B) × (EERC-HS-23-B-3-1-2-4)]-7
80	R-81	[(MRC S1-155-4-3-B-B-B-B-1-B-B-1)×HiTiP S1-7-1-1-3-1)]-2
81	R-82	[ICMR 312 S1-3-2-1-2-4 × SDMV 93032-S1-5-2-1-1-6-B-B-B-2]-B-2
82	R-83	[JBV 3 S1-300-1-1-2-2 × JBV 3 S1-18-1-3-3-2]-B-7-4×[((MC 94 S1-34-1-B × HHVBC)-16-2-1) × (IP 19626-4-2-3)]-B-4-1-3-3-1-2-1-1
83	R-84	[MC 94 C2-S1-3-1-1-2-1-1-B-2 × IPC 1518]-B-5-1
84	R-85	[MC 94 C2-S1-3-1-3-1-4-B-B × LaGrap C2-S1-97]-B-2-3
85	R-86	{((MC 94 S1-34-1-B × HHVBC)-16-2-1) × (IP 19626-4-2-3)]-B-28-3-1-2-2}×{MRC HS 225-3-5-2-B-B-B-B}-B-4-2-2-1-B-B
86	R-87	{(SRC II C3 S1-19-3-2 × HHVBC)-1-5-1}×{[((96111B × 4017-6-1-1)-1-4-4-3) × (IP 19626-4-1-2-1)]-B-6}-B-5-1-1-3
87	R-88	{[(((IP 12322-1-2)×B-Lines)-B-14) × (MRC S1-156-2-1-B)]-B-1-3-3-B}×{GB 8735-S1-15-3-1-1-3-4-2-2-2-1}-B-11-2-1-2-2
88	R-89	{[ARD-288-1-10-1-2 (RM)-3 × B-lines bulk]-14-B-1-1}×{((ICMV IS 94206 S1-15-2)×{(SRC II C3 S1-19-3-2 × HHVBC)-5-3-1})-B-1-2-1-1}-B-8-1-2-2
89	R-90	AIMP 92901 S1-15-1-2-3-B-1-B-14-3-1-B
90	R-91	AIMP 92901 S1-218-1-2-1-B-4-B
91	R-92	Barmer × SRC II S2-112-B-2-2-2-1
92	R-93	GB 8735-S1-15-3-1-1-3-3-1-1-2-1-3
93	R-94	GB 8735-S1-25-4-4-1-1-3-3-3-4-B-1-B-B
94	R-95	ICMS 8506 S1-4-2-2-2-3-3-1-2-3-1-1-B-B
95	R-96	ICMV 91059 S1-58-4-4-2-4-5-B-B-B-1-B-B-B
96	R-97	ICMV 96490 S1-23-2-4-B
97	R-98	IP No. 17645-1-1-1-1
98	R-99	IP No. 8047-2-3-1-1
99	R-100	IP No. 9348-1-1-2-2
100	R-101	Jakhrana × ESRC II S2-11-B-1-2-1-1-B-B
101	R-102	Jakhrana × SRC II S2-215-3-2-1-B-3
102	R-103	JBV 3 S1-131-3-1-2-3-1-B-1-B-B
103	R-104	JBV 3 S1-300-1-1-2-1-4-1
104	R-105	JBV 3 S1-305-2-B-1-B-B-B
105	R-106	JBV 3 S1-334-1-2-3-2-B
106	R-107	JBV 3 S1-44-3-B-1-3
107	R-108	LaGrap C2-S1-38-2-1-1-1-B
108	R-109	LaGrap C2-S1-81-1-2-1-4-2
109	R-110	MC 94 C2-S1-3-1-1-1-2-4-B-B-B-B
110	R-111	MDMRRC S1-1-136-1-2-1-B
111	R-113	MDMRRC S1-329-1
112	R-115	MRC HS-170-3-5-2-B-B-2-1-B-B
113	R-116	MRC HS-176-2-2-1-B-B-2-1-B×MRC S1-54-2-3-B-B-1-B-B-1
114	R-117	MRC S1-155-4-3-B-B-B-B-1-B-B ×R-lines bulk (20275-20291)
115	R-118	MRC S1-156-1-1-1-B-3-B-B-B-8-1-1-B
116	R-119	MRC S1-340-1-3-3-2-B-B-1
117	R-120	MRC S1-416-2-1-2-3-B-B-B-1-B-B
118	R121	MRC S1-452-5-2-B-B-B-B-B-B-B-B
119	R-122	MRC S1-9-2-2-B-B-2-B-B
120	R123	RCB-2 S1-33-1-3-3-2-3-B-B-B-B-B-B-B
121	R-124	RCB-2-S1-121-1-2-2-4-2-2-1-B-B
122	R-125	RIB 3135-18 × {((ICMV-IS 94206-15)×B-Lines)-B-2-1-1}-6-3-4-2-1
123	R126	SDMV 90031-S1-60-1-1-1-5-2-B-B
124	R-127	SDMV 95045 S1-7-2-4-2-3-2-1-B-B-B-B-8-1-1
125	R128	(NEP 18-5025 × Serere 2A-2-2)-7-1-3-8
126	R-129	(B 282 × 3/4Souna-100)-11-9-4 (Duplicate 000374)
127	R-130	8102-2-2-3-3 (Duplicate 000756)
128	R-131	Partner entry
129	R-132	[(SOSAT-C 88-S1-60-B-B-1-2-1-3-1-2-1-3-2-1 × IP No 17843-1-3)]-3
130	R-133	[(SOSAT-C 88-S1-60-B-B-1-2-1-3-1-2-1-3-2-1 × IP No 17843-1-3)]-3
131	R-134	RCB-2 S1-19-2-5-3-2-3-1-1-B-1-1-B
132	R-135	(J 834 × 700516)-1-4-4-2-4-B-1
133	R-136	31923/S09/HP
134	R-137	MRC HS-170-3-5-2-B-B-2-B-B-B-1
135	R138	Jakhrana × ESRC II S2-147-B-2-2-3-1-B
136	R139	MRC S1-9-1-1-B-B-B-B-B-B (ISK sel)-1
137	R140	MRC S1-155-4-3-B-B-B-B-1-B-B-1
138	R-141	MRC S1-340-1-3-2-B-4-B-B-B-B-B-1-B
139	R-142	(EERC-HS-23)-31-2-2-B-2-B
140	R-143	(EERC-HS-8)-3-2-1-B-B-3
141	R-144	(MC 94 C2-S1-3-2-2-2-1-3-B-B × ICMR 312 S1-3-2-3-2-1-1-B-B)-B-41-1-1-1-B-B-B
142	R-145	{[((MC 94 S1-34-1-B × HHVBC)-16-2-1) × (IP 19626-4-2-3)]-B-28-3-2-2-2}×{GB 8735-S1-15-3-1-1-3-4-2-2-2-1}-B-30-2-2-1-B-B-B-1
143	R-146	[ICMR 312 S1-3-2-1-2-4 × Lagrap C2 S1-11-P1]-B-1-3-1-2-B
144	R-147	[ICMR 312 S1-3-2-1-2-4 × Lagrap C2 S1-11-P1]-B-14-2-1-1-B
145	R148	[ICMR 312 S1-3-2-1-2-4 × Lagrap C2 S1-11-P1]-B-15-1-2-2-B
146	R-149	[ICMR 312 S1-3-2-1-2-4 × Lagrap C2 S1-11-P1]-B-4-2-2-2-B
147	R-151	[ICMR 312 S1-3-2-1-2-4 × LaGrap C2-S1-64]-B-9-2-1-1-B
148	R-152	[ICMR 312 S1-3-2-1-2-4 × SDMV 93032-S1-5-2-1-1-6-B-B-B-2]-B-26-1-1-B
149	R-153	[MC 94 C2-S1-3-1-1-2-1-1-B-2 × IPC 1518]-B-5-3-1-1-B
150	R-154	[MC 94 C2-S1-3-1-3-1-4-B-B × LaGrap C2-S1-97]-B-11-1-1-2-B
151	R-155	[MC 94 C2-S1-3-1-3-1-4-B-B × LaGrap C2-S1-97]-B-2-3-1-2-B
152	R-156	[MC 94 C2-S1-3-1-3-1-4-B-B × LaGrap C2-S1-97]-B-3-1-2-1-B
153	R-157	{[((MC 94 S1-34-1-B × HHVBC)-16-2-1) × (IP 19626-4-2-3)]-B-18-2-3-2-2-B×AIMP 92901 S1-296-2-1-1-2-2}-B-25-3-3-3-B
154	R-158	{[((MC 94 S1-34-1-B × HHVBC)-16-2-1) × (IP 19626-4-2-3)]-B-18-2-3-2-2-B×AIMP 92901 S1-296-2-1-1-3-B-1-6-B-B}-B-14-4-3-1-B
155	R-159	{[((MC 94 S1-34-1-B × HHVBC)-16-2-1) × (IP 19626-4-2-3)]-B-28-2-2-3-1-2×ICMR 312 S1-3-2-3-2-1-1-B-B-B-B}-B-17-2-1-3-B
156	R-160	{[((MC 94 S1-34-1-B × HHVBC)-16-2-1) × (IP 19626-4-2-3)]-B-28-2-2-3-1-2×ICMR 312 S1-3-2-3-2-1-1-B-B-B-B}-B-4-2-3-1-B
157	R-161	[((SRC II C3 S1-19-3-2 × HHVBC)-3-5-1) × (IP 19626-4-1-1-1)]-B-2-2-1-1-1-4-6-1-5-3-B
158	R-162	[((SRC II C3 S1-19-3-2 × HHVBC)-3-5-1) × (IP 19626-4-1-1-1)]-B-2-2-1-1-2-2-2-2-4-3-B
159	R-163	[((SRC II C3 S1-19-3-2 × HHVBC)-3-5-1) × (IP 19626-4-1-1-1)]-B-2-2-1-1-4-2-1-3-2-1-B
160	R-164	[((SRC II C3 S1-19-3-2 × HHVBC)-3-5-1) × (IP 19626-4-1-1-1)]-B-2-2-1-2-2-2-2-1-2-1-B
161	R-165	[((SRC II C3 S1-19-3-2 × HHVBC)-3-5-1) × (IP 19626-4-1-1-1)]-B-2-2-1-2-4-2-B-3-1-1-B
162	R-166	[((SRC II C3 S1-19-3-2 × HHVBC)-3-5-1) × (IP 19626-4-1-1-1)]-B-2-2-1-3-3-1-1-2-3-3-B
163	R-167	[((SRC II C3 S1-19-3-2 × HHVBC)-3-5-1) × (IP 19626-4-1-1-1)]-B-2-2-1-3-3-1-1-6-3-1
164	R-168	{(SRC II C3 S1-19-3-2 × HHVBC)-1-5-1}×{[((96111B × 4017-6-1-1)-1-4-4-3) × (IP 19626-4-1-2-1)]-B-6}-B-5-2-3-1-B-1-B
165	R-169	{(SRC II C3 S1-19-3-2 × HHVBC)-1-5-1}×{[((96111B × 4017-6-1-1)-1-4-4-3) × (IP 19626-4-1-2-1)]-B-6}-B-5-2-3-1-B-3-B
166	R-170	MDMRRC S1-1-103-3-2-1-B
167	R-171	MDMRRC S1-1-120-1-2-1-B
168	R-172	MDMRRC S1-1-217-2-1-1-B
169	R173	MDMRRC S1-1-276-1-2-1-1
170	R-174	MDMRRC S1-1-278-2-5-3-B
171	R-175	MDMRRC S1-1-303-2-2-3-1
172	R-176	MDMRRC S1-1-41-1-4-2-B
173	R-177	MDMRRC S1-1-42-2-2-2-2
174	R-178	MDMRRC S1-1-59-3-4-1-2
175	R-179	MDRRC-HS-S1-4-1-3-3-1-B
176	R-180	(MC 94 C2-S1-3-2-2-2-1-3-B-B × AIMP 92901 S1-488-2-1-1-4-B-B)-B-8-3-1-3
177	R-181	(MC 94 C2-S1-3-2-2-2-1-3-B-B × AIMP 92901 S1-488-2-1-1-4-B-B)-B-30-1-2-2
178	R182	(MC 94 C2-S1-3-2-2-2-1-3-B-B × AIMP 92901 S1-488-2-1-1-4-B-B)-B-30-3-4-2
179	R-183	(MC 94 C2-S1-3-2-2-2-1-3-B-B × ICMR 312 S1-3-2-3-2-1-1-B-B)-B-32-3-3-5
180	R-184	(MC 94 C2-S1-3-2-2-2-1-3-B-B × ICMR 312 S1-3-2-3-2-1-1-B-B)-B-34-4-1-2
181	R-185	ICTP 8202 S1-56-1
182	R-186	ICTP 8202 S1-25-1
183	R-187	ICTP 8202-S1-28-1
184	R-188	[(IPC 1268×ICMV 91059 S1-58-2-2-2-1)×AIMP 92901 S1-296-2-1-1-1-B-B]-2-2-3-1-2
185	R-189	[(IPC 1268×ICMV 91059 S1-58-2-2-2-1)×AIMP 92901 S1-296-2-1-1-1-B-B]-2-2-3-2-3
186	R190	[(IPC 1268×ICMV 91059 S1-58-2-2-2-1)×AIMP 92901 S1-296-2-1-1-1-B-B]-4-2-1-3-3
187	R191	ICMS 7704-S1-126-5-2-2-5-1-3-B-B-1-17
188	R-192	(ICMV-IS 94206-7 × (SRC II C3 S1-1-1-2 × HHVBC)-1-3-3))-B-10-1-1-5-4-1-2-6
189	R-193	(IPC 107 ×SDMV 90031-S1-84-1-1-1-1)-1-2-3-1-1
190	R-194	(IPC 1617 ×SDMV 90031-S1-84-1-1-1-1)-25-2-4-2-B-B
191	R-195	HiTiP S1-7-1-2-2-1-B
192	R-196	MRC HS-86-1-1-5-B-B-B-B-B×MRC S1-214-2-5-B-B-B-B-B-1-B
193	R-197	{MRC S1-9-2-2-B-B-4-B-B-B-B × (ICMS 7704-S1-127-5-1 × RCB-2 Tall )-B-19-3-3-5-1}-1-3-B
194	R-199	(MC 94 C2-S1-3-2-2-2-1-3-B-B × AIMP 92901 S1-488-2-1-1-4-B-B)-B-8-2-2
195	R-200	(IPC 107 ×SDMV 90031-S1-84-1-1-1-1)-1-1-1-3-B×ICMR 312 S1-3-2-3-2-1-1-B-1
196	R-201	J-2290
197	R-202	J-2467
198	R-203	J-2340
199	R-204	J-2454
200	R-205	J-2405
201	R-206	J-2500
202	R-207	J-2524
203	R-208	J-2536
204	R-209	J-2540
205	R-210	J-2507
206	R-211	J-2549
207	R-212	J-2552
208	R-213	J-2538
209	R-214	J-2555
210	R-215	J-2526
211	R-216	J-2525
212	R-217	J-2433
213	R-218	J-2479
214	R-219	J-2482
215	R-220	J-2510
216	R-221	J-2495
217	R-222	J-2523
218	R-223	J-2517
219	R-224	J-2480
220	R-225	Dur-1
221	R-226	Dur-2
222	R-227	Dur-3
223	R-228	Dur-4
224	R-229	Dur-5
225	R-230	Dur-6
226	R-231	Dur-7
227	R-232	Dur-8
228	R-233	Dur-9
229	R-234	Dur-10
230	R-235	Dur-11
231	R-236	Dur-12
232	R-237	Dur-13
233	R-238	Dur-14
234	R-239	Dur-15
235	R-240	Dur-16
236	R-241	Dur-17
237	R-242	Dur-18
238	R-243	Dur-19
239	R-244	RHRBI 138
240	R-245	RHRBI 458
241	R-246	DHLBI 846
242	R-247	DHLBI 1013
243	R-248	DHLBI 731
244	R-249	DHLBI 1046
245	R-250	K-12/1074-1-1 (F6)
246	R-251	K-12/1074-2-1 (F6)
247	R-252	K-12/1075-1-1 (F6)
248	R-253	K-12/1063-1-1 (F6)
249	R-254	K-12/1082-1-1 (F6)
250	R-255	K-12/1082-4-1 (F6)
251	R-256	K-12/1093-2-1 (F6)
252	R-257	K-12/1103-1-1 (F6)
253	R-258	K-12/1103-2-1 (F6)
254	R-259	K-12/1003-1-1 (F6)
255	R-260	K-12/1005-1-1 (F6)
256	R-261	K-12/1021-1-1 (F6)
257	R-262	K-12/1021-2-1 (F6)
258	R-263	K-12/1035-1-1 (F6)
259	R-264	K-12/1035-4-1 (F6)
260	R-265	K-12/969-1-1 (F6)
261	R-266	K-12/963-1-1 (F6)
262	R-267	K-12/84-2-1 (F6)
263	R-268	K-12/764-12-1 (F6)
264	R-269	K-12/770-11-1 (F6)
265	R-270	K-12/764-15-1 (F6)
266	R-271	K-12/911-2-1 (F6)
267	R-272	K-12/921-1-1 (F6)
268	R-273	K-12/772-1-1 (F6)
269	R-274	00497R
270	R-275	04259R
271	R-276	11568R
272	R-277	11570R
273	R-278	15235R
274	R-279	15270R
275	R-280	16023R
276	R-281	16024R
277	R-282	16025R
278	R-283	16032R
279	R-284	16035R
280	R-285	16036R
281	R-286	16027R
282	R-287	16039R
283	R-288	16040R
284	R-289	HAU-Hisar-233
285	R-290	HAU-Hisar-234
286	R-291	HAU-Hisar-235
287	R-292	HAU-Hisar-238
288	R-293	HAU-Hisar-241
289	R-294	HAU-Hisar-245
290	R-295	HAU-Hisar-246
291	R-295	HAU-Hisar-246
292	R-296	HAU-Hisar-271
293	R-297	HAU-Hisar-272
294	R-298	HAU-Hisar-276
295	R-299	HAU-Hisar-278
296	R-300	HAU-Hisar-1158-1187
297	R-301	HAU-Hisar-1188-1202
298	R-302	HAU-Hisar-1203-1212
299	R-303	HAU-Hisar-1243-1250
300	R-304	HAU-Hisar-1299-1306
301	R-305	HAU-Hisar-1307-1314
302	R-306	HAU-Hisar-1315-1322
303	R-307	HAU-Hisar-1335-1339
304	R-308	HAU-Hisar-1379-1380
305	R-309	HAU-Hisar-1381-1382
306	R-310	HAU-Hisar-1383-1384
307	R-311	HAU-Hisar-1385-1386
308	R-312	HAU-Hisar-1387-1388
309	R-315	HAU-Hisar-1427-1428
310	R-316	HAU-Hisar-12-0044
311	R-320	HAU-Hisar-12-0084
312	R-321	HAU-Hisar-12-0092
313	R-322	HAU-Hisar-12-0112
314	R-324	HAU-Hisar-12-0153
315	R-326	HAU-Hisar-12-0246
316	R-328	HAU-Hisar-12-0327
317	R-329	HAU-Hisar-12-0332
318	R-330	HAU-Hisar-12-0335
319	R-332	HAU-Hisar-12-0351
320	R-342	H77/833-2
321	B-1	Togo-11-5-2 selection
322	B-2	[(81B × SRL 53-1) × 843B]-30-2-B
323	B3	[843B × (GNS × SS-48-40-4)-1-9-8]-30-B-B-1
324	B4	(26B × 81B)-4-1-2
325	B5	[843B × (Boudama-481 × Ankoutess-2)-4]-2-B
326	B-7	[843B × (J 1623 × 3/4 EB-96-1-10)]-5-2
327	B-8	(81B × 843B)-11-1-1-B
328	B-9	(843B × 81B)-30-1-1
329	B-10	(843B × ICMPS 1500-7-4-1-6)-23-1-B-1-4
330	B-11	[ICMPES 34 × (843B × ICMPES 34)]-155-4-2
331	B-12	[843B × (ICMPS 500-4-4-3 × ICMPS 1800-3-1-2-C3-4)]-7-1-3
332	B-14	[(81B × SRL 53-1) × 843B]-30-1-1
333	B-15	(26B × 834B)-11-2-B-B
334	B-16	(843B × ICMPS 900-9-3-8-2)-21-8-4
335	B-17	{(ICMB 89111 × ICMB 88002) × [{(81B × SRL 53-1) × 843B}-3-5-2-1-16 × IP 9402-2-1-1-4]}-31
336	B-18	(843B × Togo plot# 26-1)-27-B
337	B-19	(843B × 405B)-4-B
338	B-20	[{843B × (GNS × SS-48-40-4)-1-9-8}-30-B-B-1 × {843B × (843B × 700651)-11-1-2-B}]-39-B
339	B-21	[{843B × (GNS × SS-48-40-4)-29-7-4-B} × (843B × ICMPES 29)-23-2-3]-16-B
340	B-22	[{(B282 × S10B-38)-35 × Togo-29-2-2}-53 × {843B × {843B × (B 282 × 3/4 EB-100)-11-9-2}}]-60-29-1
341	B23	(81-1164 DB/85-1856 LR-16-B × 843DMR1)-14-6-3
342	B-24	DMR1 S2-96-2-3-4
343	B-26	[{26B × (81B × SRL 50-1)}-1-1-2 × 852B]-69-1-1
344	B-27	[{{843B × (843B × 700651)-11-1-2-B} × 1163B} × (ICMB 89111 × ICMB 88005)]-5-2-2
345	B28	(SPF3/S91-327 × SPF3/S91-5)-6-2-3
346	B-29	HTBC HS-48-B-1-1-1-1
347	B-30	[(ICMB 88006 × ICMB 88005) × (ICMB 89111 × ICMB 88004)]-28-2-B
348	B-31	ICMB 97333
349	B-32	DMR1 S2-133-1-2-4-B
350	B-33	ARD-288-1-10-1-2 (RM)-5
351	B-34	(843B × ICTP 8202-161-5)-19-2-1-B-B-2
352	B-35	(BSECBPT/91-40 × SPF3/S91-529)-12-1-1-5
353	B-36	{[(81B × SRL 53-1) × 843B]-3-5-2 × (843B × 834B)-25-B-B-1}-84-5-B-B
354	B-37	(ICMB 89111 × IPC 1466)-21-1-3-6-B-5
355	B-38	[(F4FC 1498-1-1-3 × J 104)-11-2-1-1]-7-3-1-B
356	B-39	(843B × ICTP 8202-161-5)-17-1-2-B-1
357	B40	(BSECBPT/91-40 × SPF3/S91-94)-3-1-1-2
358	B-41	[(84-3869/85-4414)-8-B × 843DMR1]-1-3-2-B
359	B-42	(SPF3/S91-327 × SPF3/S91-5)-6-2-2
360	B-43	(BSECBPT/91-38 × SPF3/S91-529)-10-1-7
361	B-44	(BSECBPT/91-38 × SPF3/S91-529)-10-1-5-2
362	B-45	(BSECBPT/91-40 × SPF3/S91-3)-1-2-2-4
363	B-46	{[(81B × SRL 53-1) × 843B]-3-5-2 × (843B × 834B)-25-B-B-1}-84-6-B-B
364	B-47	(BSECBPT/91-40 × SPF3/S91-529)-12-1-1-7-1
365	B-48	(SPF3/S91-544 × SPF3/S91-5)-5-1-2-1
366	B-49	HHVBC S1-16-6-3-5-2-B
367	B-50	[(ICMB 89111 × ICMB 88002) × {(81B × SRL 53-1) × 843B}-3+]-31
368	B-51	[IPC 1598 × (843B × DSA 105B)]-51-3-B-B
369	B-52	(ICMB 89111 × 863B)-65-8-B-B
370	B-53	[{843B × (B 816 × 3/4 EB-105-6-1)-3-3}-15-B-4-1]-12-2-4-1
371	B-54	[(ICMB 89111 × ICMB 88004) × (ICMB 88006 × IP 9402)-2-1-1-4]-102-B-1
372	B-55	{[(81B × SRL-53-1) × 843B]-3-5-3 × [(843B × 111B)-10-1-2-2]}-226-B-2-B-B-B
373	B56	[(ICMB 89111 × ICMB 88004) × (ICMB 88006 × ICMB 88005)-2-1-1-4]-101-B-3
374	B-57	(BSECBPT/91-39 × SPF3/S91-116)-15-2-1-2
375	B-58	(BSECBPT/91-38 × SPF3/S91-529)-2-1-B-2
376	B-59	ICMV 87901-175-2-3-2-B-1
377	B-60	(ICMB 89111 × IP 9554-9)-4-2-2
378	B-61	690-93B
379	B-62	(843B × ICTP 8202-161-5)-17-1-3-B-2
380	B-63	(SPF3/S91-933 × SPF3/S91-3)-8-1-1-B
381	B-64	[(ICMB 88006 × ICMB 88005) × (ICMB 89111 × ICMB 88005)]-1-1-3-B-9
382	B-65	(843B × EEBC S1-407)-12-3-B
383	B-66	(ICMB 96111 × 4026-1-6-B)-4-2-1-1
384	B-67	(D2BLN/95-103 × EEBC C1-3)-6-B-B
385	B-68	[D2BLN/95-214 × (ICMB 96333 × HHVBC)]-11-B-2
386	B-69	(SRC II C3 S1-19-3-2 × HHVBC)-17-3-1-3
387	B-70	[(843B × ICTP 8202-161-5)-20-3-B-B-3 × B-bulk]-2-B-1-3
388	B-71	(EBC-S1-40-2-2-1 × B-bulk)-25-B-B
389	B-72	[{(ICMB 89111 × ICMB 88004) × (ICMB 88006× ICMB 88005)-2-1-1-4}-101 × B-bulk]-5-B-B
390	B-73	(ICMR 312 S1-8-3-3-B × HHVBC)-9-4-1-1
391	B-74	[(BSECBPT/91-39 × SPF3/S91-116)-15-2-1-4-4 × B-bulk]-1-B-4-1
392	B-75	[(BSECBPT/91-40 × SPF3/S91-3)-1-2-2-3 × B-bulk]-2-B-1-1
393	B-76	(D2BLN/95-98 × EEBC C1-1)-7-B-B
394	B-77	(SRC II C3 S1-1-1-2 × HHVBC)-5-1-1-2
395	B-78	(HTBLN/95-98 × ICMB 89111)-1-B-B-1
396	B-79	(9035/S92-B-3 × B-line bulk)-5-B-B
397	B80	EEBC S1-407-1-B-B-B-B-1
398	B-81	[{{{843B × (843B × 700651)-11-1-2-B} × 1163B} × ICMB 89111× ICMB 88005)}-27+ × B-bulk]-3-B-B-10
399	B-82	(ICMB 96333 × HHVBC-2-D2-HS-259-2)-4-B
400	B-83	(ICMB 96111 × 4038-4-2-B)-2-1-5-4
401	B-84	(D2BLN/95-262 × EEBC C1-3)-12-B-1-B-B-4
402	B-85	[ICMB 97444 × (D2BLN/95-98 × EEBC C1-1)-7-B-B]-34-2-4-B-B
403	B-86	[(MC 94 S1-81-1-B × HHVBC)-4-4-1 × (MC 94 S1-81-1-B × HHVBC)-4-2-4]-7-1-1-B
404	B-87	[(843B × ICTP 8202-161-5)-20-3-B-B-3 × B-bulk]-2-B-1
405	B-88	[ARD-288-1-10-1-2 (RM)-3 × B-bulk]-14-B-1-1
406	B-89	{ICMB 99555 × [(78-7088/3/SER3 AD//B282/(3/4 EB) × PBLN/S95-359)-19-5-B-B]}-13-2-B-B-B-B
407	B-90	[HTBLN/95-98 × (SPF3/S91-544 × SPF3/S91-5)-5-1-2]-3-B-B-1-B-1-B
408	B-91	(HTBC 48-B-1-1-1-5 × B-bulk)-25-1-B-B
409	B-92	(DMR 133 × HTBC 48-B-1-1-1-5)-4
410	B-93	[78-7088/3/SER3 AD//B282/(3/4)EB × PBLN/S95-359]-19-2-B-1-B-B-3
411	B-94	[ICMB 97444 × (843B × 405B)-4]-1-2-B-B-B
412	B-95	HHVBC II D2 HS-410-1-2-4-1-3-B-2-2-3-2
413	B-96	(ICMB 96555 × IP 10437)-2-4-2-B-6-1
414	B-97	[(D2BLN/95-93 × SPF1/K95-3213-20)-10 × (91777B × HHVBC)]-7-B-1-B-B-4-B-1
415	B-99	(SRC II C3 S1-19-3-2 × HHVBC)-27-2-2-1-2-2
416	B-100	[ICMB 99555 × {78-7088/3/SER3 AD//B282/(3/4)EB × PBLN/S95-359}-10-2-B-2]-19-2-B-B-B-B
417	B-101	[78-7088/3/SER3 AD//B282/(3/4)EB × PBLN/S95-359]-7-4-B-B-2-B-B
418	B-102	[ICMB 99555 × {78-7088/3/SER3 AD//B282/(3/4)EB × PBLN/S95-359}-10-2-B-2]-18-3-B-B-B-B
419	B103	[(SRC II C3 S1-103-1-1 × HHVBC)-20 × (81B × ICMP 451)-5-4-2-3]-5-2-1-B-B-3-B
420	B-104	EEDBC S1-465-3-2-5-5
421	B105	[(ICMB 95111 × 9035/S92-B-3)-17-1-B-B-B-B
422	B-106	(ICMB 95444 × ICMB 94555)-18-3-B-4-2
423	B-107	NC D2 S1-2-2-2-3-2-B-2
424	B-108	(81B × 4025-3-2-B)-8-1-B
425	B-109	[ICMB 97444 × (843B × 405B)-4]-1 -2-B-B-B-B
426	B110	(ICMR 312 S1-4-3-3-B × HHVBC)-3-2-1-2-2-2
427	B-111	(ICMB 95444 × ICMB 94555)-18-3-B-4-2
428	B-112	[ICMB 97444 × (843B × EEBC S1-407)-12-4-B-B]-6-1-B-B-B-B
429	B-113	(ICMB 01666 × ICMB 01222)-27-3-B-3
430	B114	NC D2 S1-17-2-1-1-2-2-B-4
431	B-115	[EBC-GEN-S1-40-2-2-1 × B-bulk]-19-B-B-2-B-B-3
432	B-116	(ICMB 95444 × ICMB 93333)-24-2-B-2-B
433	B-117	[ICMB 99555 × {78-7088/3/SER3 AD//B282/(3/4)EB × PBLN/S95-359}-10-2-B-2]-8-1-B-2-B-B
434	B-118	[(MC 94 S1-81-1-B × HHVBC)-4-4-1 × (MC 94 S1-81-1-B × HHVBC)-4-2-4]-10-3-1-B-1
435	B-119	(MC 94 S1-34-1-B × HHVBC)-16-2-1-4-2-B
436	B-120	(D2BLN/95-103 × EEBC C1-3)-6-B-4-B-2-1
437	B-121	(DMR 133 × HTBC 48-B-1-1-1-5)-9-1-B-B-1
438	B-122	[(D2BLN/95-93 × SPF1/K95-3213-20)-10 × (91777B × HHVBC)]-7-B-1-B-B-2-B
439	B-123	(EBC-Gen-S1-40-2-2-1 × B-bulk)-7-1-B-B-B-B
440	B-124	(9035/S92-B-3 × B-bulk)-7-B-2-B-B-B-B
441	B-125	MC 94 C2-S1-3-1-3-3-1-1-2-B-B
442	B-126	[HHV-S1-24-3-B-3-2 × (ICMB 91777 × HHVBC)]-5-B-1-1-B-B-B
443	B127	IC-CZBC-C0-1-6-3-3-B
444	B-128	IC-CZBC-CO-60-3-1-B-B
445	B-129	(ICMB 93333 × ICMB 01222)-11-1-B-7-2
446	B130	(ICMB 01666 × ICMB 01222)-49-1-2-4-B
447	B-131	(ICMB 99555 × ICMB 00555)-5-4-3-B-B-3
448	B-132	[(843B × ICTP 8202-161-5)-20-3-B-B-3 × B-bulk]-2-B-2-B-1-3
449	B133	[ICMB 99555 × {78-7088/3/SER3 AD//B282/(3/4)EB × PBLN/S95-359}-10-2-B-2]-12-3-B-B-B-B
450	B-134	(ICMB 01666 × ICMB 01222)-29-2-B-5-1-2
451	B135	[HHV-S1-24-3-B-3-2 × (ICMB 96333 × HHVBC)]-19-B-1-3-B-B-B-B
452	B-136	(ICMB 97444 × 9035/S92-B-3)-7-1-1-B-B-3-B-B
453	B-137	[ICMB 96111 × 4017-2-1-B)-7-2-3 × (SRC II C3 S1-19-3-2 × HHVBC)-17-3]-1-3-4-1-1-B
454	B-138	[ICMB 95111 × (D2BLN/95-107 × EEBC C1-1)-6-B]-24-4-1-B-B-B-B-11-1] × B-bulk (3981-3989/S06 G1)}-2-3-1-B
455	B139	NC D2 BC7F4-12-1-2-3-1-4-3-B-B
456	B-140	(SRC II C3 S1-19-3-2 × HHVBC)-12-4-1-3-2-1-B-2-B-4-B-B
457	B-141	[(ICMB 95555 × ICMB 94333)-8-2-1-B-B-9-1 × B-bulk (3981-4011/S06 G1)]-2-3-4-B
458	B-142	[EEDBC S1-452-3-1-2-3-B-B-B-1 × B-bulk (3981-3989/S06 G1)]-4-2-4-B
459	B-143	{[(843B × ICTP 8202-161-5)-20-3-B-B-3 × B-bulk]-2-B-1-2-2-B-B-B-11-1 × B-bulk (3981-4011/S06 G1)}-3-2-4-4
460	B144	(ICMB 04888 × ICMB 00444)-7-1-3-2
461	B-145	(HHVDBC HS-246-1-2-1-2 × ICMB 98444)-4-3-1-2
462	B-146	{HHVDBC HS-10-1-2-1-1-4 × [ICMB 99555 × {78-7088/3/SER3 AD//B282/(3/4)EB × PBLN/S95-359}-19-5-B-B]-13-2-B-B-B}-22-1-4-2-2
463	B-147	{HHVDBC HS-10-1-2-1-1-4 × [ICMB 99555 × {78-7088/3/SER3 AD//B282/(3/4)EB × PBLN/S95-359}-19-5-B-B]-13-2-B-B-B}-22-3-2-2-1
464	B-148	[(81B × 4017-6-1-1)-3-1-3-3-1-1-B-B × ICMB 04111]-89-2-3-4
465	B-149	{(MC 94 S1-81-1-B × HHVBC)-4-4-1 × (MC 94 S1-81-1-B × HHVBC)-4-2-4-10-3-1--B-B-B × ICMB 02777}-24-3-2
466	B-150	[ICMB 97444 × (D2BLN/95-98 × EEBC C1-1)-7-B-B]-34-2-4-B-B-B-5-B-B
467	B-151	(ICMB 89111 × 863B)-58-2-B-2-B-B
468	B-152	[(DMR 133 × HTBC 48-B-1-1-1-5)-19-2-B-B × ICMB 04111]-145-6-2-4
469	B-153	[(DMR 133 × HTBC 48-B-1-1-1-5)-19-2-B-B × ICMB 04111]-149-5-2-2
470	B-154	(SRC II C3 S1-19-3-2 × HHVBC)-12-4-1-3-2-1-B-5-B-3-B-B
471	B-155	{(MC 94 S1-34-1-B × HHVBC)-16-2-1-1-1-1-B-B-5 × (MC 94 S1-34-1-B × HHVBC)-10-4-1-2-1-B-B-1-30-2-4-3-3
472	B-156	B×B early maintainer (Iso F2 bulk)-85-3-2 × MRC HS-179-1-1-2-B-B-B-B-B
473	B-157	{(MC 94 S1-81-1-B × HHVBC)-4-4-1 × (MC 94 S1-81-1-B × HHVBC)-4-2-4-10-3-1-B-B-B-2
474	B-158	[(ICMB 96555 × IP 10437)-3-4-1-2-3×{(96555B × LaGrap C2 S1-32-1)-10}×IP 14758-2-1]-2-B-1-3-1-3
475	B-159	(ICMB 96555 × IP 10437)-3-4-1-2-2-1-B-3-B-2-B-B
476	B-160	EBC (G-5)-56-1-B
477	B-161	[(843B × ICMPS 900-9-3-2-2)-41-2-5-5 S2-34-1-2-3 × B-bulk]-8-B-B-1-B-B-B-2-2
478	B-162	[(81B × 4017-6-1-1)-3-1-3-3-1-1-B-B × ICMB 04111]-86-4-4
479	B-163	[{(ICMB 96555 × IP 10437)-9-B-B-B-B-B-B × IP 14758-2-2}-19-1-B × (ICMB 96555 × IP 10437)-3-4-1-2-2-1-B-2-B-3]-3-3-2-1-1
480	B-164	{[(MC 94 S1-81-1-B × HHVBC)-4-4-1 × (MC 94 S1-81-1-B × HHVBC)-4-2-4-7-1-1-B-2] × (ICMR 312 S1-1-5-2-B × HHVBC)-10-2-1-2}-30-2-4-1
481	B-165	{(MC 94 S1-81-1-B × HHVBC)-4-4-1 × (MC 94 S1-81-1-B × HHVBC)-4-2-4-7-1-1-B-35 × (ICMR 312 S1-1-5-2-B × HHVBC)-10-2-1-2-B-B-B}-5-1-1-2
482	B-166	[(MC 94 S1-34-1-B × HHVBC)-10-4-3-2-2-B-B-2 × (ICMR 312 S1-1-5-3-B × HHVBC)-7-1-1-1-B-B-B]-21-B-1-2
483	B-167	{(MC 94 S1-34-1-B × HHVBC)-16-2-1-1-1-1-B-B-3 × (SRC II C3 S1-19-3-2 × HHVBC)-5-3-1-1-B-B-B}-29-2-1-3-3-5-3-1
484	B-168	{(MC 94 S1-34-1-B × HHVBC)-12-1-2-2-2-B-1-B-B × [ICMB 95111 × (D2BLN/95-107 × EEBC C1-1)-6-B]-24-4-1-B-B-B-B}-4-2-2-4
485	B169	[(MC 94 S1-34-1-B × HHVBC)-16-1-3-1-2-2-B-B-2-B-B × ICMB 98222]-1-3-1-1
486	B-170	(HTBLN/95-98 × ICMB 89111)-3-B-B-3-B-B-B-B-B
487	B-171	(ICMB 96555 × IP 10437)-3-4-1-2-6×{(96555B × LaGrap C2 S1-32-1)-10}×IP 14758-2-1]-1-2-4-2-3-2
488	B-172	(SRC II C3 S1-19-3-2 × HHVBC)-3-5-1-1-2-B
489	B-173	(EEDBC S1-704-1-1-1-3-B-B-1×EEBC 407 progenies bulk)-7-3-1 × NCD2S1-2-2-2-2-1-9-B-B-14-3
490	B-174	{(MC 94 S1-81-1-B × HHVBC)-4-4-1 × (MC 94 S1-81-1-B × HHVBC)-4-2-4-10-3-1-B-B-B-2
491	B-175	(B × B) F2 S1-109-2-3-3-1-1-4
492	B-176	(B × B) F2 S1-109-2-3-3-1-4-2
493	B-177	(ICMB 01888 × ICMB 01222)-4-2-B-2-B-B-1
494	B-178	(ICMB 04888 × ICMB 98222)-1-2-2-1
495	B-179	(ICMB 93333 × ICMB 01222)-11-2-1-B-B
496	B-180	(ICMB 93333 × ICMB 01222)-11-2-2-2-B-2-6
497	B-181	(ICMB 93333 × ICMB 01222)-20-2-B-5-B-1-B
498	B-182	(ICMB 93333 × ICMB 01222)-20-2-B-5-B-4-B
499	B-183	(ICMB 94333 × ICMB 01222)-47-1-B-B-B
500	B-184	[{(ICMB 96555 × IP 10437)-9-B-B-B-B-B-B × IP 14758-2-2}-19-1-B × (ICMB 96555 × IP 10437)-3-4-1-2-2-1-B-2-B-3]-1-1-1-1-1
501	B-185	[ICMB 97444 × (SPF3/S91-544 × (SPF3/91-5)-5-1-2-1)-5-1-B-B-B-B × ICMB 00444-4-3-1-3
502	B-186	{NC D2 S1-1-2-1-2-3-1-B × [ICMB 95111 × (ICMB 94555 × D2BLN/95-75)-6-2-B-B]-47-2-1-B-B}-1-1-3-3
503	B-187	IC-CZBC-C0-60-3-1-2-3 R5-3-B-B
504	B-188	([ICMB 95111 × (ICMB 96555 × IP 10437)-3]-7-2-1-B-2-15-1] × B-bulk (3981-3989/S06 G1)}-3-2-4-B × HHVDBC HS-155-1-1-1-2-1-1-B)-3-1-5-3
505	B-189	([ICMB 95111 × (ICMB 96555 × IP 10437)-3]-7-2-1-B-2-15-1] × B-bulk (3981-3989/S06 G1)}-3-2-4-B × HHVDBC HS-155-1-1-1-2-1-1-B)-3-3-1-3
506	B-190	(ICMB 04888 × HHVDBC HS-10-1-2-1-1-1-2-B)-12-3-6-4-4
507	B-191	(ICMB 04888 × HHVDBC HS-10-1-2-1-1-1-2-B)-2-1-3-1
508	B192	(ICMB 04888 × HHVDBC HS-10-1-2-1-1-1-2-B)-2-1-4-3
509	B-193	{[78-7088/3/SER3 AD//B282/(3/4)EB × PBLN/S95-359]-7-4-B-B-2-B-B × HHVDBC HS-10-1-2-1-1-4-1-2}-28-2-4-6
510	B-194	(ICMB 03111 × [(MC 94 S1-34-1-B × HHVBC)-10-4-3-2-2-B-B-2 × (ICMR 312 S1-1-5-3-B × HHVBC)-7-1-1-1-B-B-B]-21-B-1-4-1)-18-2-1-2
511	B-195	(ICMB 03111 × [(MC 94 S1-34-1-B × HHVBC)-10-4-3-2-2-B-B-2 × (ICMR 312 S1-1-5-3-B × HHVBC)-7-1-1-1-B-B-B]-21-B-1-4-1)-6-1-3-1
512	B-196	(ICMB 03111 × {(MC 94 S1-34-1-B × HHVBC)-16-2-1-1-1-1-B-B-3 × (SRC II C3 S1-19-3-2 × HHVBC)-5-3-1-1-B-B-B}-29-2-1-3-1)-8-3-1-2
513	B-197	(ICMB 03111 × {(MC 94 S1-34-1-B × HHVBC)-16-2-1-1-1-1-B-B-5 × (MC 94 S1-34-1-B × HHVBC)-10-4-1-2-1-B-B-1-30-2-4-2-1)-4-2-3-3
514	B-198	(ICMB 03111 × {(MC 94 S1-34-1-B × HHVBC)-16-2-1-1-1-1-B-B-5 × (MC 94 S1-34-1-B × HHVBC)-10-4-1-2-1-B-B-1-30-2-4-2-1)-7-5-4-1-1
515	B-199	(ICMB 03111 × {(MC 94 S1-34-1-B × HHVBC)-16-2-1-1-1-1-B-B-5 × (MC 94 S1-34-1-B × HHVBC)-10-4-1-2-1-B-B-1-30-2-4-3-1)-13-2-3-3
516	B-200	(ICMB 03111 × {(MC 94 S1-34-1-B × HHVBC)-16-2-1-1-1-1-B-B-5 × (MC 94 S1-34-1-B × HHVBC)-10-4-1-2-1-B-B-1-30-2-4-3-1)-13-2-5-1
517	B-201	111-SB-13
518	B-202	92-SB-13
519	B-203	93-SB-13
520	B-204	94-SB-13
521	B-205	95-SB-13
522	B-206	JMSB-20091
523	B-207	JMSB-20071
524	B-208	JMSB-101
525	B-209	JMSB-20082
526	B-210	JMSB-20102
527	B-211	JMSB-20041
528	B-212	JMSB-20042
529	B-213	JMSB-20064
530	B-214	JMSB-20072
531	B-215	JMSB-20081
532	B-216	JMSB-20111
533	B-217	JMSB-20101
534	B-218	JMSB-20102
535	B-219	Dur-20
536	B-220	Dur-21
537	B-221	Dur-22
538	B-222	RHRB 1 B
539	B-223	RHRB 5 B
540	B-224	DHLB 14 B
541	B-225	DHLB 15 B
542	B-226	DHLB 16 B
543	B-227	DHLB 17 B
544	B-228	DHLB 18 B
545	B-229	DHLB 20 B
546	B-230	DHLB 21 B (F6)
547	B-231	DHLB 22 B (F6)
548	B-232	DHLB 23 B (F6)
549	B-233	DHLB 25 B (F6)
550	B-234	DHLB 26 B (F6)
551	B-235	DHLB 27 B (F6)
552	B-236	DHLB 28 B (F6)
553	B-237	DHLB 29 B (F6)
554	B-238	1401B
555	B-239	1402B
556	B-240	1405B
557	B-241	1406B
558	B-242	1415B
559	B-243	1441B
560	B-244	1443B
561	B-245	1444B
562	B-246	1446B
563	B-247	1148B
564	B-248	1453B
565	B-249	HAU-Hisar-120
566	B-250	HAU-Hisar-123
567	B-251	HAU-Hisar-126
568	B-252	HAU-Hisar-132
569	B-253	HAU-Hisar-135
570	B-254	HAU-Hisar-141
571	B-255	HAU-Hisar-144
572	B-256	HAU-Hisar-147
573	B-257	HAU-Hisar-150
574	B-258	HAU-Hisar-156
575	B-259	HAU-Hisar-162
576	B-260	HAU-Hisar-168
577	B-261	88004B
578	B-262	89111B
579	B-263	88004B
580	B-264	89111B
