# Supplementary material for: Pearl millet genome sequence provides a resource to improve agronomic traits in arid environments
Source: Nat Biotechnol. 2017 Sep 18;35(10):969–76. doi: 10.1038/nbt.3943 (PMC6871012; doi:10.1038/nbt.3943)
Supplement: Supplementary Table 40 — Details of 345 Pearl Millet Inbred Germplasm Association Panel (PMiGAP) lines used in the study. (XLSX 35 kb) [file 41587_2017_BFnbt3943_MOESM67_ESM.xlsx]

## Sheet: Sheet1
Supplementary Table 40. Details of 345 Pearl Millet Inbred Germplasm Association Panel (PMiGAP) lines used in the study
S. No.	Sample ID	Accession identifier	Alternate accession identifier	Biological status	Collecting source	Donor country	Country source	Latitude	Longitude
1	PMiGAP001	IP-22295	843 B	-	Institute, Experimental station, Research	Not applicable	ICRISAT	-	-
2	PMiGAP002	H 77/833-2-P5(NT)	-	Landrace	-	-	-	-	-
3	PMiGAP003	IP-4542	-	Improved cultivar	Market or shop	Not applicable	India	18.4	76.58
4	PMiGAP004	IP-17862	ICTP 8203	Breeding line	Institute, Experimental station, Research	Not applicable	ICRISAT	-	-
5	PMiGAP005	IP-7846	IP 4821-1; SAR 1436-1	Landrace	Institute, Experimental station, Research	Not applicable	ICRISAT	-	-
6	PMiGAP006	IP-17720	-	Landrace	Market or shop	Not applicable	Togo	10.68	0.1
7	PMiGAP007	IP-15917	NPT 1	Landrace	Institute, Experimental station, Research	Italy	Togo	-	-
8	PMiGAP008	IP-8767	-	Landrace	Field	Not applicable	Botswana	-24.38	26.15
9	PMiGAP009	IP-12298	-	Breeding line	Farm store	Not applicable	Nigeria	13.4601	5.73007
10	PMiGAP010	IP-22303	863 B	Landrace	Institute, Experimental station, Research	Not applicable	ICRISAT	-	-
11	PMiGAP011	IP-13971	-	Landrace	Field	Not applicable	Zimbabwe	-19.06	31.75
12	PMiGAP012	IP-3125	-	Landrace	Field	Not applicable	India	27.8869	76.2809
13	PMiGAP013	IP-6584	-	-	Field	Not applicable	Malawi	-13.77	32.98
14	PMiGAP014	ICMS 7704	-	-	-	-	-	-	-
15	PMiGAP015	PRLT 2/89-33	-	Landrace	-	-	-	-	-
16	PMiGAP016	IP-4020	-	Landrace	Field	Not applicable	India	23.76	73.25
17	PMiGAP017	IP-18132	-	Landrace	Field	Not applicable	Pakistan	32.66	72.59
18	PMiGAP018	IP-16082	-	Breeding line	Field	Not applicable	India	-	-
19	PMiGAP019	IP-22319	ICMB 90111	Landrace	Institute, Experimental station, Research	Not applicable	ICRISAT	-	-
20	PMiGAP020	IP-18062	-	Landrace	Field	Not applicable	Pakistan	28.45	70.05
21	PMiGAP021	IP-6769	-	Landrace	Field	Not applicable	Malawi	-11.71	33.63
22	PMiGAP022	IP-6745	-	Landrace	Field	Not applicable	Malawi	-16.15	34.78
23	PMiGAP023	IP-9595	115	Landrace	Institute, Experimental station, Research	Italy	Yemen, Republic of	-	-
24	PMiGAP024	IP-11211	PSR 49-1	Landrace	Institute, Experimental station, Research	India	India	-	-
25	PMiGAP025	IP-10705	CMM 540	Improved cultivar	Institute, Experimental station, Research	Mali	Mali	15.65	0.5
26	PMiGAP026	IP-22274	GICKV 93191	Improved cultivar	Institute, Experimental station, Research	Not applicable	ICRISAT	-	-
27	PMiGAP027	IP-22272	AIMP 92901	Landrace	Institute, Experimental station, Research	Not applicable	ICRISAT	-	-
28	PMiGAP028	IP-9426	-	Landrace	Market or shop	Not applicable	Ghana	10.8811	-1.08153
29	PMiGAP029	IP-7762	PI 829-3	Landrace	Institute, Experimental station, Research	India	India	19.38	74.65
30	PMiGAP030	IP-15551	157	Landrace	Institute, Experimental station, Research	Italy	Burkina Faso	-	-
31	PMiGAP031	IP-9446	-	Breeding line	Field	Not applicable	Ghana	10.78	-0.810002
32	PMiGAP032	IP-21155	Tift 23DAS	Landrace	Institute, Experimental station, Research	United States of America	United States of America	-	-
33	PMiGAP033	IP-10811	Acc 604	Landrace	Institute, Experimental station, Research	Sudan	Sudan	12.64	29.18
34	PMiGAP034	IP-17632	-	Landrace	Farm store	Not applicable	Togo	10.77	0.400001
35	PMiGAP035	IP-11577	P 6041	Improved cultivar	Institute, Experimental station, Research	France	Burkina Faso	13.23	-3.16
36	PMiGAP036	IP-22454	GB 8735	Improved cultivar	Institute, Experimental station, Research	Not applicable	ICRISAT	-	-
37	PMiGAP037	IP-22279	ICMS 7703	Landrace	Institute, Experimental station, Research	Not applicable	ICRISAT	-	-
38	PMiGAP038	IP-18147	-	Breeding line	Market or shop	Not applicable	Pakistan	33.6	73.04
39	PMiGAP039	IP-15947	IP 6534; P 569 Mrl1	Breeding line	Institute, Experimental station, Research	Not applicable	ICRISAT	-	-
40	PMiGAP040	IP-7970	IP 6369-1; P 368-1	Landrace	Institute, Experimental station, Research	Not applicable	ICRISAT	-	-
41	PMiGAP041	IP-3757	-	Landrace	Treshing floor	Not applicable	India	21.03	70.53
42	PMiGAP042	IP-6112	P 949	Landrace	Institute, Experimental station, Research	France	Niger	17.6072	8.93167
43	PMiGAP043	IP-19448	-	Improved cultivar	Field	Not applicable	Namibia	-17.83	18.98
44	PMiGAP044	IP-22441	ICML 22; D 212-P1	Improved cultivar	Institute, Experimental station, Research	Not applicable	ICRISAT	-	-
45	PMiGAP045	IP-22569	Okashana 1	Landrace	Institute, Experimental station, Research	Niger	Niger	-	-
46	PMiGAP046	IP-16096	-	Landrace	Field	Not applicable	India	-	-
47	PMiGAP047	IP-7633	S 195	Landrace		India	India	26.4607	80.3334
48	PMiGAP048	IP-8198	700516-1	Landrace	Institute, Experimental station, Research	Nigeria	Nigeria	-	-
49	PMiGAP049	IP-6060	P 175	Breeding line	Institute, Experimental station, Research	France	Central African Republic	7.65	18.62
50	PMiGAP050	IP-8276	IP 2130-1/CG 51	Breeding line	Institute, Experimental station, Research	Not applicable	ICRISAT	-	-
51	PMiGAP051	IP-22317	ICMB 89111	Improved cultivar	Institute, Experimental station, Research	Not applicable	ICRISAT	-	-
52	PMiGAP052	IP-22276	ICMV 221	Improved cultivar	Institute, Experimental station, Research	Not applicable	ICRISAT	-	-
53	PMiGAP053	IP-22423	ICML 5; SSC FS 252-S-4	Breeding line	Institute, Experimental station, Research	Not applicable	ICRISAT	-	-
54	PMiGAP054	IP-7848	J 104	-	Institute, Experimental station, Research	India	India	-	-
55	PMiGAP055	W 504-1-P1	-	Landrace	-	-	-	-	-
56	PMiGAP056	IP-9347	-	Improved cultivar	Field	Not applicable	Ghana	10.9608	-1.1
57	PMiGAP057	IP-22455	ICMV-IS 89305	Landrace	Institute, Experimental station, Research	Not applicable	ICRISAT	-	-
58	PMiGAP058	IP-3175	-	Landrace	Field	Not applicable	India	26.9195	71.9106
59	PMiGAP059	IP-12840	-	Landrace	Field	Not applicable	Botswana	-23.1	26.83
60	PMiGAP060	IP-19386	-	Improved cultivar	Field	Not applicable	Namibia	-	-
61	PMiGAP061	IP-22275	ICMV 155	Landrace	Institute, Experimental station, Research	Not applicable	ICRISAT	-	-
62	PMiGAP062	IP-5389	P 2672	Landrace	Institute, Experimental station, Research	France	Niger	14.6769	7.98281
63	PMiGAP063	IP-3890	-	Landrace	Field	Not applicable	India	22.88	69.23
64	PMiGAP064	IP-11677	100	Landrace	Field	Italy	Sudan	13.13	23.98
65	PMiGAP065	IP-11984	-	Landrace	Farm store	Not applicable	Nigeria	10.63	7.46
66	PMiGAP066	IP-17690	-	Landrace	Market or shop	Not applicable	Togo	10.73	0.400001
67	PMiGAP067	IP-12925	-	Landrace	Field	Not applicable	Ghana	9.4	-0.839999
68	PMiGAP068	IP-10140	P 5510	Landrace	Institute, Experimental station, Research	Mali	Mali	11.48	-5.48
69	PMiGAP069	IP-10488	-	Landrace	Field	Not applicable	Zimbabwe	-18.33	27.75
70	PMiGAP070	IP-6101	P 936	Landrace	Institute, Experimental station, Research	France	Niger	18.0558	8.65612
71	PMiGAP071	IP-13149	P 932-1	Landrace	Institute, Experimental station, Research	France	Niger	19.07	8.43
72	PMiGAP072	IP-15533	139	Breeding line	Institute, Experimental station, Research	Italy	Burkina Faso	-	-
73	PMiGAP073	IP-7942	IP 5452-1; P 2742-1	Landrace	Institute, Experimental station, Research	Not applicable	ICRISAT	-	-
74	PMiGAP074	IP-13370	-	Landrace	Field	Not applicable	Tanzania	-4.76	34.73
75	PMiGAP075	IP-11311	CVP 159	Landrace	Institute, Experimental station, Research	Italy	Burkina Faso	-	-
76	PMiGAP076	IP-9407	-	Landrace	Field	Not applicable	Ghana	10.7	-0.449999
77	PMiGAP077	IP-13154	Maiwa local 2-1	Landrace	Institute, Experimental station, Research	Niger	Niger	13.6134	6.4176
78	PMiGAP078	IP-19388	-	Landrace	Field	Not applicable	Namibia	-	-
79	PMiGAP079	IP-17554	-	Landrace	Treshing floor	Not applicable	Togo	11.03	0.093576
80	PMiGAP080	IP-9840	Acc 6	Landrace	Institute, Experimental station, Research	Sudan	Sudan	15.36	30.88
81	PMiGAP081	IP-3098	-	Landrace	Farm store	Not applicable	India	18.75	83.25
82	PMiGAP082	IP-7915	D 135 I-1-1	Landrace	Institute, Experimental station, Research	Niger	Niger	14.41	6.01
83	PMiGAP083	IP-11353	CVP 298	Landrace	Institute, Experimental station, Research	Italy	Burkina Faso	-	-
84	PMiGAP084	IP-10964	-	Landrace	Field	Not applicable	Kenya	-1.71501	38.2469
85	PMiGAP085	IP-18157	-	Landrace	Farm store	Not applicable	Mali	10.95	-7.03
86	PMiGAP086	IP-4965	Serere 53	Landrace	Institute, Experimental station, Research	Niger	Uganda	-	-
87	PMiGAP087	IP-9496	-	Landrace	Market or shop	Not applicable	Ghana	10.5205	-0.439999
88	PMiGAP088	IP-10820	Acc 615	Landrace	Institute, Experimental station, Research	Sudan	Sudan	12.41	31.44
89	PMiGAP089	IP-13964	-	Landrace	Field	Not applicable	Zimbabwe	-20.33	30.0473
90	PMiGAP090	IP-8949	P 3254; PL 73	Breeding line	Institute, Experimental station, Research	France	Togo	10.85	2
91	PMiGAP091	IP-8181	IP 338-1	Landrace	Institute, Experimental station, Research	Not applicable	ICRISAT	-	-
92	PMiGAP092	IP-11229	-	Landrace	Farm store	Not applicable	Zimbabwe	-20.93	30.63
93	PMiGAP093	IP-10343	EC 134804	Breeding line	Institute, Experimental station, Research	Nigeria	Nigeria	-	-
94	PMiGAP094	IP-15946	J 561 mrl1	Landrace	Institute, Experimental station, Research	Not applicable	ICRISAT	-	-
95	PMiGAP095	IP-20349	-	Landrace	Treshing floor	Not applicable	Yemen, Republic of	14.25	43.33
96	PMiGAP096	IP-13016	P 565-1	Breeding line	Institute, Experimental station, Research	France	Mali	11.38	-7.46
97	PMiGAP097	IP-22319	ICMB 90111	Landrace	Institute, Experimental station, Research	Not applicable	ICRISAT	-	-
98	PMiGAP098	IP-3865	-	Landrace	Field	Not applicable	India	23.1223	70.02
99	PMiGAP099	IP-10486	-	Landrace	Field	Not applicable	Zimbabwe	-18.33	27.75
100	PMiGAP100	IP-3557	-	Landrace	Field	Not applicable	India	9.25	77.83
101	PMiGAP101	IP-4962	Serere 50	Landrace	Institute, Experimental station, Research	Niger	Uganda	-	-
102	PMiGAP102	IP-8344	Acc No. 15	Landrace	Institute, Experimental station, Research	India	India	-	-
103	PMiGAP103	IP-8409	E 55	Landrace	Institute, Experimental station, Research	Nigeria	Nigeria	-	-
104	PMiGAP104	IP-5695	45-327	Breeding line	Institute, Experimental station, Research	Italy	Nigeria	-	-
105	PMiGAP105	IP-12768	SM 3646	Landrace	Institute, Experimental station, Research	Not applicable	ICRISAT	-	-
106	PMiGAP106	IP-6179	P 75	Landrace	Institute, Experimental station, Research	France	Cameroon	11.08	14.11
107	PMiGAP107	IP-7095	-	-	Field	Not applicable	India	25.38	81.14
108	PMiGAP108	Tift 186	-	Landrace	-	-	-	-	-
109	PMiGAP109	IP-8761	-	Landrace	Field	Not applicable	Botswana	-24.38	26.15
110	PMiGAP110	IP-8955	P 3271; PL 80	Landrace	Institute, Experimental station, Research	France	Togo	-	-
111	PMiGAP111	IP-9406	-	Landrace	Field	Not applicable	Ghana	10.7	-0.449999
112	PMiGAP112	IP-9532	-	Breeding line	Market or shop	Not applicable	Ghana	-	-
113	PMiGAP113	IP-8275	IP 1881-1	Breeding line	Institute, Experimental station, Research	Not applicable	ICRISAT	-	-
114	PMiGAP114	IP-8280	Souna 57-1	Landrace	Institute, Experimental station, Research	Not applicable	ICRISAT	-	-
115	PMiGAP115	IP-10379	EC 134857	Landrace	Institute, Experimental station, Research	Nigeria	Nigeria	-	-
116	PMiGAP116	IP-10271	EC 134725	Landrace	Institute, Experimental station, Research	Nigeria	Nigeria	-	-
117	PMiGAP117	IP-12322	-	Landrace	Market or shop	Not applicable	Nigeria	13.09	7.22
118	PMiGAP118	IP-19626	C 90-133	Landrace	Institute, Experimental station, Research	France	Niger	13.78	8.25
119	PMiGAP119	IP-3564	-	Landrace	Field	Not applicable	India	9.25	77.67
120	PMiGAP120	IP-12058	-	Landrace	Market or shop	Not applicable	Nigeria	11.31	10.47
121	PMiGAP121	IP-6109	P 945	Landrace	Institute, Experimental station, Research	France	Niger	17.6072	8.93167
122	PMiGAP122	IP-6111	P 947	Landrace	Institute, Experimental station, Research	France	Niger	17.6072	8.93167
123	PMiGAP123	IP-3481	-	Landrace	Farm store	Not applicable	India	10.6547	77.0046
124	PMiGAP124	IP-15320	-	Landrace	Market or shop	Not applicable	India	10.72	78.39
125	PMiGAP125	IP-12845	Saouga local 2-1	Landrace	Institute, Experimental station, Research	Burkina Faso	Burkina Faso	-	-
126	PMiGAP126	IP-16403	-	Landrace	Field	Not applicable	Zimbabwe	-19.75	17.76
127	PMiGAP127	IP-15250	-	Landrace	Field	Not applicable	India	10.82	78.29
128	PMiGAP128	IP-2058	Z 42	Improved cultivar	Institute, Experimental station, Research	India	Nigeria	-	-
129	PMiGAP129	IP-22549	ICMV-IS 94206	Landrace	Institute, Experimental station, Research	Niger	Niger	-	-
130	PMiGAP130	IP-4979	700164	Landrace	Institute, Experimental station, Research	Niger	Nigeria	-	-
131	PMiGAP131	IP-6460	P 482	Landrace	Institute, Experimental station, Research	France	Mali	14.58	-8.16
132	PMiGAP132	IP-9351	-	Landrace	Field	Not applicable	Ghana	10.9608	-1.1
133	PMiGAP133	IP-10539	CSM 51	Landrace	Institute, Experimental station, Research	Senegal	Senegal	-	-
134	PMiGAP134	IP-9242	Sanio 35	Landrace	Institute, Experimental station, Research	Mali	Mali	12.42	-6.83
135	PMiGAP135	IP-9710	PI 287043	Landrace	Institute, Experimental station, Research	United States of America	Nigeria	-	-
136	PMiGAP136	IP-6037	P 152	Landrace	Institute, Experimental station, Research	France	Central African Republic	7.31667	16.45
137	PMiGAP137	IP-3122	-	Landrace	Treshing floor	Not applicable	India	27.9935	76.2113
138	PMiGAP138	IP-6146	P 42	Landrace	Institute, Experimental station, Research	France	Cameroon	-	-
139	PMiGAP139	IP-9301	P 3337	Landrace	Institute, Experimental station, Research	France	Togo	9.46	0.27
140	PMiGAP140	IP-5713	45-349	Landrace	Institute, Experimental station, Research	Italy	Nigeria	-	-
141	PMiGAP141	IP-10953	BM 8	Breeding line	Institute, Experimental station, Research	Kenya	Kenya	-	-
142	PMiGAP142	IP-22317	ICMB 89111	Improved cultivar	Institute, Experimental station, Research	Not applicable	ICRISAT	-	-
143	PMiGAP143	IP-22276	ICMV 221	Breeding line	Institute, Experimental station, Research	Not applicable	ICRISAT	-	-
144	PMiGAP144	IP-21206	D 332/1/2-2	Breeding line	Institute, Experimental station, Research	Not applicable	ICRISAT	-	-
145	PMiGAP145	IP-22383	PT 732 B	Breeding line	Institute, Experimental station, Research	India	India	-	-
146	PMiGAP146	IP-21156	Tift 23DB	Landrace	Institute, Experimental station, Research	United States of America	United States of America	-	-
147	PMiGAP147	IP-9854	Acc 50-1	Landrace	Institute, Experimental station, Research	Sudan	Sudan	11.75	29.08
148	PMiGAP148	IP-3636	-	Landrace	Market or shop	Not applicable	India	11.6643	78.146
149	PMiGAP149	IP-6099	P 932	Landrace	Institute, Experimental station, Research	France	Niger	19.07	8.43
150	PMiGAP150	IP-19613	C 90-120	Landrace	Institute, Experimental station, Research	France	Niger	17.5	8.1
151	PMiGAP151	IP-8002	37 K-1-1	Landrace	Institute, Experimental station, Research	Italy	Sudan	11.53	26.42
152	PMiGAP152	IP-11310	CVP 152	-	Institute, Experimental station, Research	Italy	Burkina Faso	-	-
153	PMiGAP153	Tift 238D1-P158	-	Landrace	-	-	-	-	-
154	PMiGAP154	IP-15344	-	Landrace	Field	Not applicable	India	10.53	78.2953
155	PMiGAP155	IP-11765	Arnold 2141	Landrace	Institute, Experimental station, Research	Italy	South Africa	-	-
156	PMiGAP156	IP-6869	Acc 106	Landrace	Institute, Experimental station, Research	Italy	Kenya	-	-
157	PMiGAP157	IP-5272	D 258	Landrace	Institute, Experimental station, Research	Niger	Niger	13.6807	8.5299
158	PMiGAP158	IP-7108	-	Landrace	Field	Not applicable	India	27.56	78.65
159	PMiGAP159	IP-10085	P 5439	Landrace	Institute, Experimental station, Research	Mali	Mali	14.1	-8.03
160	PMiGAP160	IP-10394	IC 46963	Landrace	Institute, Experimental station, Research	India	India	-	-
161	PMiGAP161	IP-12839	-	-	Field	Not applicable	Botswana	-24.4	26.12
162	PMiGAP162	3/4 HK-B78	-	Breeding line	-	-	-	-	-
163	PMiGAP163	IP-22295	843 B	Improved cultivar	Institute, Experimental station, Research	Not applicable	ICRISAT	-	-
164	PMiGAP164	IP-22456	ICMV-IS 92222	-	Institute, Experimental station, Research	Not applicable	ICRISAT	-	-
165	PMiGAP165	IPC 804	-	Landrace	-	-	-	-	-
166	PMiGAP166	IP-7910	D 89 C-1-1	Breeding line	Institute, Experimental station, Research	Niger	Niger	13.5214	2.10528
167	PMiGAP167	IP-8210	IP 1739 L-1	Landrace	Institute, Experimental station, Research	Not applicable	ICRISAT	-	-
168	PMiGAP168	IP-3732	-	Landrace	Field	Not applicable	India	22.23	69.96
169	PMiGAP169	IP-9391	-	Landrace	Market or shop	Not applicable	Ghana	10.93	-0.479999
170	PMiGAP170	IP-3471	-	Landrace	Farm store	Not applicable	India	11.27	76.96
171	PMiGAP171	IP-3593	-	Landrace	Field	Not applicable	India	10.75	79.25
172	PMiGAP172	IP-21517	-	Landrace	Institute, Experimental station, Research	Not applicable	Niger	13.23	2.26
173	PMiGAP173	IP-21020	-	Landrace	Farm store	Not applicable	Nigeria	11.5	11.25
174	PMiGAP174	IP-6891	Acc 144	Landrace	Institute, Experimental station, Research	Italy	Kenya	-	-
175	PMiGAP175	IP-3138	-	Breeding line	Field	Not applicable	India	27.53	76.55
176	PMiGAP176	IP-7952	IP 6578-1; Kolala local 7-1	Landrace	Institute, Experimental station, Research	Not applicable	ICRISAT	-	-
177	PMiGAP177	IP-5441	P 2731	Landrace	Institute, Experimental station, Research	France	Niger	14.1667	6.55
178	PMiGAP178	IP-16638	-	Landrace	Field	Not applicable	Zimbabwe	-	-
179	PMiGAP179	IP-4974	700111	Landrace	Institute, Experimental station, Research	Niger	Nigeria	-	-
180	PMiGAP180	IP-8972	P 3369; PL 97	Landrace	Institute, Experimental station, Research	France	Togo	7.22	1.1
181	PMiGAP181	IP-8426	SDN 496-1	Landrace	Institute, Experimental station, Research	Nigeria	Nigeria	-	-
182	PMiGAP182	IP-11584	P 6050	Landrace	Institute, Experimental station, Research	France	Burkina Faso	12.65	-6
183	PMiGAP183	IP-7470	-	Landrace	Field	Not applicable	Tanzania	-4.73	34.71
184	PMiGAP184	IP-18389	-	Breeding line	Field	Not applicable	Namibia	-17.99	24.08
185	PMiGAP185	IP-7886	J 1357-1	Landrace	Institute, Experimental station, Research	India	India	-	-
186	PMiGAP186	IP-16289	-	Landrace	Field	Not applicable	Zimbabwe	-19.83	30.8
187	PMiGAP187	IP-6682	-	Landrace	Field	Not applicable	Malawi	-16.85	35.29
188	PMiGAP188	IP-13384	Serere 2A-1	Improved cultivar	Institute, Experimental station, Research	Uganda	Uganda	-	-
189	PMiGAP189	IP-22455	ICMP 85410	Improved cultivar	Institute, Experimental station, Research	Not applicable	ICRISAT	-	-
190	PMiGAP190	IP-22424	ICML 6; ICI 7517-S-1	Improved cultivar	Institute, Experimental station, Research	Not applicable	ICRISAT	-	-
191	PMiGAP191	IP-22281	RAJ 171	Landrace	Institute, Experimental station, Research	Not applicable	ICRISAT	-	-
192	PMiGAP192	IP-9282	P 3279	Landrace	Institute, Experimental station, Research	France	Togo	10.85	0.819999
193	PMiGAP193	IP-22494	ARD 282 (133)	Landrace	Institute, Experimental station, Research	Niger	Niger	-	-
194	PMiGAP194	IP-9824	-	Landrace	Field	Not applicable	Mozambique	-15.9308	39.8
195	PMiGAP195	IP-3616	-	Landrace	Field	Not applicable	India	11.33	78.58
196	PMiGAP196	IP-6102	P 938	Landrace	Institute, Experimental station, Research	France	Niger	18.0558	8.65612
197	PMiGAP197	IP-18434	-	Landrace	Field	Not applicable	Namibia	-17.73	25.11
198	PMiGAP198	IP-17611	-	Landrace	Farm store	Not applicable	Togo	10.97	0.5
199	PMiGAP199	IP-3509	-	Breeding line	Market or shop	Not applicable	India	9.51002	78.1
200	PMiGAP200	IP-7967	IP 6342-1; P 337-2	Breeding line	Institute, Experimental station, Research	Not applicable	ICRISAT	-	-
201	PMiGAP201	IP-8172	GS 154	Landrace	Institute, Experimental station, Research	Not applicable	ICRISAT	-	-
202	PMiGAP202	IP-13344	Acc 736-1	Improved cultivar	Institute, Experimental station, Research	Sudan	Sudan	11.13	31.91
203	PMiGAP203	IP-22419	ICML 1; ICMPE 13-6-27	Breeding line	Institute, Experimental station, Research	Not applicable	ICRISAT	-	-
204	PMiGAP204	IP-18293	BLP 1	Landrace	Institute, Experimental station, Research	Not applicable	ICRISAT	-	-
205	PMiGAP205	IP-13180	No. 2-1	Landrace	Institute, Experimental station, Research	Niger	Nigeria	-	-
206	PMiGAP206	IP-16402	-	Landrace	Field	Not applicable	Zimbabwe	-19.75	17.76
207	PMiGAP207	IP-3389	-	Landrace	Farm store	Not applicable	India	26.38	77.01
208	PMiGAP208	IP-9971	1806	Breeding line	Institute, Experimental station, Research	Zambia	Zambia	-	-
209	PMiGAP209	IP-8074	GS 8	Breeding line	Institute, Experimental station, Research	Not applicable	ICRISAT	-	-
210	PMiGAP210	IP-21169	P 1449-3	Improved cultivar	Institute, Experimental station, Research	Not applicable	ICRISAT	-	-
211	PMiGAP211	IP-22420	ICML 2; ICMPE 13-6-30	-	Institute, Experimental station, Research	Not applicable	ICRISAT	-	-
212	PMiGAP212	Tift 383	-	Breeding line	-	-	-	-	-
213	PMiGAP213	IP-7953	IP 6191-1; P 87-1	Landrace	Institute, Experimental station, Research	Not applicable	ICRISAT	-	-
214	PMiGAP214	IP-19612	C 90-119	Landrace	Institute, Experimental station, Research	France	Niger	17.2667	8.1
215	PMiGAP215	IP-10701	CMM 536	Landrace	Institute, Experimental station, Research	Mali	Mali	15.35	0.730001
216	PMiGAP216	IP-10632	CMM 465	Landrace	Institute, Experimental station, Research	Mali	Mali	15.93	-3.85
217	PMiGAP217	IP-13817	CVP 230	Breeding line	Institute, Experimental station, Research	Italy	Burkina Faso	-	-
218	PMiGAP218	IP-8129	GS 112	Landrace	Institute, Experimental station, Research	Not applicable	ICRISAT	-	-
219	PMiGAP219	IP-10471	-	Landrace	Field	Not applicable	Zimbabwe	-19.01	28.9
220	PMiGAP220	IP-11593	P 6062	Improved cultivar	Institute, Experimental station, Research	France	Burkina Faso	10.97	-3.25
221	PMiGAP221	IP-22442	ICMP 451	Landrace	Institute, Experimental station, Research	Not applicable	ICRISAT	-	-
222	PMiGAP222	IP-5131	D 235	Landrace	Institute, Experimental station, Research	Niger	Niger	13.9869	10.27
223	PMiGAP223	IP-12967	-	Improved cultivar	Field	Not applicable	Malawi	-13.8	34.42
224	PMiGAP224	IP-22439	ICMB 1; 81B	Improved cultivar	Institute, Experimental station, Research	Not applicable	ICRISAT	-	-
225	PMiGAP225	IP-22283	WC-C 75	Landrace	Institute, Experimental station, Research	Not applicable	ICRISAT	-	-
226	PMiGAP226	IP-5923	P 1531-1/Sl.293	Breeding line	Institute, Experimental station, Research	France	Senegal	13.93	-13.43
227	PMiGAP227	IP-8187	IP 2695-1	Landrace	Institute, Experimental station, Research	Not applicable	ICRISAT	-	-
228	PMiGAP228	IP-13927	-	Landrace	Field	Not applicable	Zimbabwe	-19.33	31.4318
229	PMiGAP229	IP-15872	P 15	Improved cultivar	Institute, Experimental station, Research	Tanzania	Tanzania	-	-
230	PMiGAP230	IP-22442	ICMP 451	Improved cultivar	Institute, Experimental station, Research	Not applicable	ICRISAT	-	-
231	PMiGAP231	IP-22445	ICMP 85410	Landrace	Institute, Experimental station, Research	Not applicable	ICRISAT	-	-
232	PMiGAP232	IP-9692	PI 286979	Landrace	Institute, Experimental station, Research	United States of America	Nigeria	-	-
233	PMiGAP233	IP-9651	PI 286865	Landrace	Institute, Experimental station, Research	United States of America	Nigeria	-	-
234	PMiGAP234	IP-14439	-	-	Field	Not applicable	Cameroon	10.69	14.48
235	PMiGAP235	LGD 1-B-10	-	Breeding line	-	-	-	-	-
236	PMiGAP236	IP-7922	IP 5238-2; D 175 C-2-2	Landrace	Institute, Experimental station, Research	Not applicable	ICRISAT	-	-
237	PMiGAP237	IP-10761	Acc 516	Landrace	Institute, Experimental station, Research	Sudan	Sudan	12.43	29.86
238	PMiGAP238	IP-4828	Bareilly 10	Landrace	Institute, Experimental station, Research	India	India	-	-
239	PMiGAP239	IP-11275	CVP 9	Landrace	Institute, Experimental station, Research	Italy	Burkina Faso	-	-
240	PMiGAP240	IP-5207	D 110	Improved cultivar	Institute, Experimental station, Research	Niger	Niger	14.8833	5.26667
241	PMiGAP241	IP-22458	SOSAT-C88	Landrace	Institute, Experimental station, Research	Not applicable	ICRISAT	-	-
242	PMiGAP242	IP-19584	C 90-90	Landrace	Institute, Experimental station, Research	France	Niger	17.626	8.31282
243	PMiGAP243	IP-6417	P 424	Landrace	Institute, Experimental station, Research	France	Mali	13.05	-4.88
244	PMiGAP244	IP-4952	Serere 41	Landrace	Institute, Experimental station, Research	Niger	Uganda	-	-
245	PMiGAP245	IP-10543	CMM 374	Landrace	Institute, Experimental station, Research	Mali	Mali	15.3	-3.86
246	PMiGAP246	IP-9969	1769	Landrace	Institute, Experimental station, Research	Zambia	Zambia	-	-
247	PMiGAP247	IP-6882	Acc 124	Landrace	Institute, Experimental station, Research	Italy	Kenya	-	-
248	PMiGAP248	IP-14148	-	Landrace	Field	Not applicable	Zimbabwe	-	-
249	PMiGAP249	IP-5816	P 1407/Sl.45	Breeding line	Institute, Experimental station, Research	France	Senegal	16.17	-14.67
250	PMiGAP250	IP-8069	DS 279	Landrace	Institute, Experimental station, Research	Not applicable	ICRISAT	-	-
251	PMiGAP251	IP-14497	-	Landrace	Field	Not applicable	Cameroon	10.33	15.08
252	PMiGAP252	IP-18090	-	Breeding line	Market or shop	Not applicable	Pakistan	30.7029	70.64
253	PMiGAP253	IP-21168	P 1449-2	Landrace	Institute, Experimental station, Research	Not applicable	ICRISAT	-	-
254	PMiGAP254	IP-6329	P 310	-	Institute, Experimental station, Research	France	Mali	16.3	-8
255	PMiGAP255	WSIL-P8	-	Breeding line	-	-	-	-	-
256	PMiGAP256	IP-7930	IP 5300-2; Maiwa local 1-2	Breeding line	Institute, Experimental station, Research	Not applicable	ICRISAT	-	-
257	PMiGAP257	IP-4927	Souna D2	Breeding line	Institute, Experimental station, Research	Niger	Senegal	-	-
258	PMiGAP258	IP-8166	GS 148	Landrace	Institute, Experimental station, Research	Not applicable	ICRISAT	-	-
259	PMiGAP259	IP-5253	D 202	Landrace	Institute, Experimental station, Research	Niger	Niger	14.97	8.89
260	PMiGAP260	IP-15070	-	Breeding line	Farm store	Not applicable	India	14.47	76.68
261	PMiGAP261	IP-11670	Millet 199	Landrace	Institute, Experimental station, Research	Italy	United Kingdom	-	-
262	PMiGAP262	IP-8863	-	Landrace	Field	Not applicable	Zambia	-13.31	32.43
263	PMiGAP263	IP-18500	-	Landrace	Field	Not applicable	Namibia	-17.86	23.69
264	PMiGAP264	IP-11346	CVP 278	Landrace	Institute, Experimental station, Research	Italy	Burkina Faso	-	-
265	PMiGAP265	IP-6310	P 286	Landrace	Institute, Experimental station, Research	France	Mali	15.93	-4.05
266	PMiGAP266	IP-5031	700482	Landrace	Institute, Experimental station, Research	Niger	Nigeria	-	-
267	PMiGAP267	IP-11358	CVP 311	Landrace	Institute, Experimental station, Research	Italy	Burkina Faso	-	-
268	PMiGAP268	IP-17125	-	Landrace	Field	Not applicable	Zimbabwe	-	-
269	PMiGAP269	IP-17099	-	Landrace	Field	Not applicable	Zimbabwe	-	-
270	PMiGAP270	IP-5121	D 24	Landrace	Institute, Experimental station, Research	Niger	Niger	14.2167	1.46
271	PMiGAP271	IP-18168	-	Landrace	Farm store	Not applicable	Mali	15.13	-8.02
272	PMiGAP272	IP-18246	-	Landrace	Field	Not applicable	India	16.75	78.9333
273	PMiGAP273	IP-15553	159	Landrace	Institute, Experimental station, Research	Italy	Burkina Faso	-	-
274	PMiGAP274	IP-11503	P 5964	Landrace	Institute, Experimental station, Research	France	Burkina Faso	12.5833	-1.3
275	PMiGAP275	IP-7660	S 395	Landrace	Institute, Experimental station, Research	India	India	26.4607	80.3334
276	PMiGAP276	IP-19405	TCD 9	Landrace	Institute, Experimental station, Research	Italy	Chad	13.37	17.78
277	PMiGAP277	IP-12370	-	Landrace	Market or shop	Not applicable	Nigeria	13.03	8.31
278	PMiGAP278	IP-20679	-	Breeding line	Treshing floor	Not applicable	Nigeria	12.95	5.28
279	PMiGAP279	IP-8294	IP 6132-1; P 24-2	Landrace	Institute, Experimental station, Research	Not applicable	ICRISAT	-	-
280	PMiGAP280	IP-10579	CMM 410	Landrace	Institute, Experimental station, Research	Mali	Mali	15.8	-4.05
281	PMiGAP281	IP-13324	Acc 9-1	Landrace	Institute, Experimental station, Research	Sudan	Sudan	11.18	32.93
282	PMiGAP282	IP-3201	-	Landrace	Field	Not applicable	India	25.48	71.06
283	PMiGAP283	IP-13363	-	Landrace	Field	Not applicable	Tanzania	-4.82	34.74
284	PMiGAP284	IP-3108	-	Landrace	Farm store	Not applicable	India	18.68	83.61
285	PMiGAP285	IP-12116	-	Landrace	Market or shop	Not applicable	Nigeria	12.87	10.45
286	PMiGAP286	IP-10339	EC 134799	Breeding line	Institute, Experimental station, Research	Nigeria	Nigeria	-	-
287	PMiGAP287	IP-18293	BLP 1	Landrace	Institute, Experimental station, Research	Not applicable	ICRISAT	-	-
288	PMiGAP288	IP-6415	P 422	Landrace	Institute, Experimental station, Research	France	Mali	13.05	-4.88
289	PMiGAP289	IP-17493	-	Landrace	Market or shop	Not applicable	Togo	11	0.25
290	PMiGAP290	IP-16120	-	Landrace	Field	Not applicable	India	-	-
291	PMiGAP291	IP-12138	-	Landrace	Market or shop	Not applicable	Nigeria	12.87	11.04
292	PMiGAP292	IP-5560	P 2857-1	Landrace	Institute, Experimental station, Research	France	Niger	13.63	4.01
293	PMiGAP293	IP-10446	1703	Landrace	Institute, Experimental station, Research	Zambia	Zambia	-	-
294	PMiGAP294	IP-15512	118	Landrace	Institute, Experimental station, Research	Italy	Burkina Faso	-	-
295	PMiGAP295	IP-14418	-	Landrace	Field	Not applicable	Cameroon	10.3581	14.33
296	PMiGAP296	IP-7536	K 46	Landrace	Institute, Experimental station, Research	India	India	26.4607	80.3334
297	PMiGAP298	IP-13459	-	Landrace	Farm store	Not applicable	India	19	84.5
298	PMiGAP299	IP-10945	Acc 816	Breeding line	Institute, Experimental station, Research	Sudan	Sudan	15.8081	36.1384
299	PMiGAP300	IP-11961	-	Breeding line	Farm store	Not applicable	Nigeria	10.98	8.06016
300	PMiGAP301	IP-7941	IP 5447-1; P 2737-1	Landrace	Institute, Experimental station, Research	Not applicable	ICRISAT	-	-
301	PMiGAP302	IP-8182	IP 406-B-1	Landrace	Institute, Experimental station, Research	Not applicable	ICRISAT	-	-
302	PMiGAP303	IP-17150	-	Landrace	Field	Not applicable	Zimbabwe	-	-
303	PMiGAP304	IP-11929	-	Landrace	Farm store	Not applicable	Sierra Leone	8.01	-11.11
304	PMiGAP305	IP-14849	-	Landrace	Field	Not applicable	Cameroon	8.83	13.97
305	PMiGAP306	IP-5900	P 1505/Sl.228	Landrace	Institute, Experimental station, Research	France	Senegal	13.87	-14.63
306	PMiGAP307	IP-3110	-	Landrace	Farm store	Not applicable	India	18.75	84.25
307	PMiGAP308	IP-19334	-	Landrace	Field	Not applicable	Namibia	-17.98	20.55
308	PMiGAP309	IP-13840	23	Landrace	Institute, Experimental station, Research	France	Burkina Faso	-	-
309	PMiGAP310	IP-5931	P 1538/Sl.305	Landrace	Institute, Experimental station, Research	France	Senegal	14.08	-13.78
310	PMiGAP311	IP-4378	-	Landrace	Field	Not applicable	India	17.75	76.09
311	PMiGAP312	IP-8786	-	Landrace	Field	Not applicable	Botswana	-23.07	26.91
312	PMiGAP313	IP-19361	-	Breeding line	Field	Not applicable	Namibia	-	-
313	PMiGAP314	IP-6892	Acc 147	Landrace	Institute, Experimental station, Research	Italy	Kenya	-	-
314	PMiGAP315	IP-18292	D2 WS Gl. yellow	Landrace	Institute, Experimental station, Research	Not applicable	ICRISAT	-	-
315	PMiGAP316	IP-14311	-	Landrace	Field	Not applicable	Cameroon	10.87	14.03
316	PMiGAP317	IP-12128	-	Landrace	Market or shop	Not applicable	Nigeria	12.87	11.04
317	PMiGAP318	IP-15857	-	Landrace	Field	Not applicable	Tanzania	-6.9	36.97
318	PMiGAP319	IP-10456	-	Landrace	Farm store	Not applicable	Zimbabwe	-20.3507	31.45
319	PMiGAP320	IP-12364	-	Landrace	Market or shop	Not applicable	Nigeria	13.03	8.31
320	PMiGAP321	IP-3106	-	Landrace	Farm store	Not applicable	India	18.8667	84.4667
321	PMiGAP322	IP-13520	-	Landrace	Field	Not applicable	India	23.76	73.25
322	PMiGAP323	IP-6098	P 927	Landrace	Institute, Experimental station, Research	France	Niger	19.0667	8.43
323	PMiGAP324	IP-13290	CSM 27-1	Landrace	Institute, Experimental station, Research	Senegal	Senegal	-	-
324	PMiGAP325	IP-13608	-	Landrace	Market or shop	Not applicable	India	10.38	78.82
325	PMiGAP326	IP-8000	-	Landrace	Field	Not applicable	Botswana	-22.47	26.82
326	PMiGAP327	IP-7364	-	Landrace	Field	Not applicable	Tanzania	-6.35	36.48
327	PMiGAP328	IP-8647	-	Landrace	Market or shop	Not applicable	Sudan	11.83	34.33
328	PMiGAP329	IP-11763	Arnold 2131	Landrace	Institute, Experimental station, Research	Italy	South Africa	-	-
329	PMiGAP330	IP-6125	P 15	Landrace	Institute, Experimental station, Research	France	Cameroon	-	-
330	PMiGAP331	IP-14624	-	Landrace	Field	Not applicable	Cameroon	10.1323	14.7107
331	PMiGAP332	IP-5438	P 2727	Landrace	Institute, Experimental station, Research	France	Niger	13.83	6.38
332	PMiGAP333	IP-12020	-	Landrace	Market or shop	Not applicable	Nigeria	10.52	7.44
333	PMiGAP334	IP-11378	CVP 409	Landrace	Institute, Experimental station, Research	Italy	Burkina Faso	-	-
334	PMiGAP335	IP-14398	-	Landrace	Field	Not applicable	Cameroon	10	13.52
335	PMiGAP336	IP-10759	Acc 509	Landrace	Institute, Experimental station, Research	Sudan	Sudan	12.47	29.73
336	PMiGAP337	IP-15536	142	Landrace	Institute, Experimental station, Research	Italy	Burkina Faso	-	-
337	PMiGAP338	IP-18621	-	Landrace	Field	Not applicable	Namibia	-17.99	20.68
338	PMiGAP339	IP-17028	-	Landrace		Not applicable	Zimbabwe	-	-
339	PMiGAP340	IP-14210	-	Landrace	Market or shop	Not applicable	Cameroon	12.08	15.03
340	PMiGAP341	IP-9981	1968	Landrace	Institute, Experimental station, Research	Zambia	Zambia	-	-
341	PMiGAP342	IP-18412	-	Landrace	Farm store	Not applicable	Namibia	-17.73	25.11
342	PMiGAP343	IP-11218	-	Landrace	Field	Not applicable	Zimbabwe	-19.66	31.16
343	PMiGAP344	IP-6103	P 939	Breeding line	Institute, Experimental station, Research	France	Niger	18.0558	8.65612
344	PMiGAP345	IP-6110	P 946	Traditional cultivar/Landrace	Institute, Experimental station, Research	France	Niger	17.6072	8.93167
345	PMiGAP346	IP-8174	GS 156	Breeding/Research material	Institute, Experimental station, Research	Not applicable	ICRISAT	-	-
