# Supplementary material for: Pearl millet genome sequence provides a resource to improve agronomic traits in arid environments
Source: Nat Biotechnol. 2017 Sep 18;35(10):969–76. doi: 10.1038/nbt.3943 (PMC6871012; doi:10.1038/nbt.3943)
Supplement: Supplementary Table 41 — Details of 38 parental lines of mapping populations of pearl millet used in the study. (XLSX 12 kb) [file 41587_2017_BFnbt3943_MOESM68_ESM.xlsx]

## Sheet: Sheet1
Supplementary Table 41. Details of 38 parental lines of mapping populations of pearl millet used in the study
Sample ID	Accession identifier	Alternate accession identifier	Biological status	Collecting source	Donor country	Country source	Latitude	Longitude
P1	ICMP 85410-P7	ICMP 85410	Improved cultivar	Institute, Experimental station, Research	Not applicable	ICRISAT	-	-
P2	LGD-1-B-10	LGD 1-B-10	-	-	-	-	-	-
P3	Tift 23DB-P1-P5	Tift 23DAS	Breeding line	Institute, Experimental station, Research	United States of America	United States of America	-	-
P4	WSIL-P8	-	-	-	-	-	-	-
P5	81B-P6	ICMB 1; 81B	Improved cultivar	Institute, Experimental station, Research	Not applicable	ICRISAT	-	-
P6	ICMP 451-P8	ICMP 451	Improved cultivar	Institute, Experimental station, Research	Not applicable	ICRISAT	-	-
P7	ICMP 451-P6	ICMP 451	Improved cultivar	Institute, Experimental station, Research	Not applicable	ICRISAT	-	-
P8	H77/833-2-P5	-	-	-	-	-	-	-
P9	PRLT2/89-33	-	-	-	-	-	-	-
P10	H77/833-2	-	-	-	-	-	-	-
P11	W504-1-1	-	-	-	-	-	-	-
P12	P310-17-Bulk	P 310	Traditional cultivar/Landrace	Institute, Experimental station, Research	France	Mali	16.3	-8
P13	Tift 238D1	-	-	-	-	-	-	-
P14	IP18293	BLP 1	Breeding line	Institute, Experimental station, Research	Not applicable	ICRISAT	-	-
P15	PT 732B-P2	PT 732 B	Breeding line	Institute, Experimental station, Research	India	India	-	-
P16	P1449-2-P1	P 1449-3	Breeding line	Institute, Experimental station, Research	Not applicable	ICRISAT	-	-
P17	841B-P3	841 B	Breeding line	Institute, Experimental station, Research	Not applicable	ICRISAT	-	-
P18	863B-P2	863 B	Breeding line	Institute, Experimental station, Research	Not applicable	ICRISAT	-	-
P19	ICMB 89111-P2	ICMB 89111	Breeding line	Institute, Experimental station, Research	Not applicable	ICRISAT	-	-
P20	ICMB 90111-P2	ICMB 90111	Breeding line	Institute, Experimental station, Research	Not applicable	ICRISAT	-	-
P21	ICMB 89111-P5	ICMB 89111	Breeding line	Institute, Experimental station, Research	Not applicable	ICRISAT	-	-
P22	ICMB 90111-P5	ICMB 90111	Breeding line	Institute, Experimental station, Research	Not applicable	ICRISAT	-	-
P23	ICMB 89111-P6	ICMB 89111	Breeding line	Institute, Experimental station, Research	Not applicable	ICRISAT	-	-
P24	ICMB 90111-P6	ICMB 90111	Breeding line	Institute, Experimental station, Research	Not applicable	ICRISAT	-	-
P25	Jakrana S8-28-2-P4	-	-	-	-	-	-	-
P26	RIB 335/74-P1	-	-	-	-	-	-	-
P27	Jakhrana S35-2-P2	-	-	-	-	-	-	-
P28	RIB 334/74-P1	-	-	-	-	-	-	-
P29	ICMS 8511-S1-17-2-1-1-B-P03	-	-	-	-	-	-	-
P30	AIMP 92901-S1-183-2-2-B-P08	AIMP 92901	Improved cultivar	Institute, Experimental station, Research	Not applicable	ICRISAT	-	-
P31	81B-P13	ICMB 1; 81B	Improved cultivar	Institute, Experimental station, Research	Not applicable	ICRISAT	-	-
P32	AIMP 92901-S1-15-1-2-B-P03	AIMP 92901	Improved cultivar	Institute, Experimental station, Research	Not applicable	ICRISAT	-	-
P33	ICMB 01222-P1	-	-	-	-	-	-	-
P34	ICMB 95333-P1	-	-	-	-	-	-	-
P35	ICMB 01222-P5	-	-	-	-	-	-	-
P36	ICMB 95333-P5	-	-	-	-	-	-	-
P37	IPC 804-P4	-	-	-	-	-	-	-
P38	81B-P8	-	Improved cultivar	-	-	ICRISAT	-	-
