# Supplementary material for: Pearl millet genome sequence provides a resource to improve agronomic traits in arid environments
Source: Nat Biotechnol. 2017 Sep 18;35(10):969–76. doi: 10.1038/nbt.3943 (PMC6871012; doi:10.1038/nbt.3943)
Supplement: Supplementary file 23 — Supplementary Code 1 (ZIP 1 kb) [file 41587_2017_BFnbt3943_MOESM69_ESM.zip]

Archive with 1 entries (1 files):
- Supplementary Code 1/0_RunGbsPipeline.sh
