# Supplementary material for: Pearl millet genome sequence provides a resource to improve agronomic traits in arid environments
Source: Nat Biotechnol. 2017 Sep 18;35(10):969–76. doi: 10.1038/nbt.3943 (PMC6871012; doi:10.1038/nbt.3943)
Supplement: Supplementary file 24 — Supplementary Code 2 (ZIP 56 kb) [file 41587_2017_BFnbt3943_MOESM70_ESM.zip]

Archive with 46 entries (44 files):
- Supplementary Code 2/
- Supplementary Code 2/.directory
- Supplementary Code 2/0_MakeMapOfPatancheruLines.sh
- Supplementary Code 2/0_MakeMapOfSadoreLines.sh
- Supplementary Code 2/0_MakeMapOfTiftonLines.sh
- Supplementary Code 2/1_FilterVcfFilesComponent.sh
- Supplementary Code 2/1a_ExtractVcfSiteInfo.pl
- Supplementary Code 2/1a_GraphVcfQualityDistributions.r
- Supplementary Code 2/1b_ApplyAdHocVcfFilters.pl
- Supplementary Code 2/2_FilterOnMafAndGetLdComponent.sh
- Supplementary Code 2/2a_StripLocusInfoFromHapmap.r
- Supplementary Code 2/2b_FilterOutHighlyHetSitesComponent.sh
- Supplementary Code 2/2b_FindHighlyHetSites.r
- Supplementary Code 2/2c_IdentifyAndRemoveOutcrossesComponent.sh
- Supplementary Code 2/2c_TestForOutcrossedTaxa_HetsAndMissing.r
- Supplementary Code 2/2d_TestForOutcrossedTaxa_RareAlleles.r
- Supplementary Code 2/3_GroupMarkersByClustering.r
- Supplementary Code 2/3_GroupMarkersByClusteringComponent.sh
- Supplementary Code 2/3b_BootstrapMapsComponent.sh
- Supplementary Code 2/3b_SeparateClusteredHapmaps.r
- Supplementary Code 2/3c_BootstrapHapmap.r
- Supplementary Code 2/3c_ConvertHapmapToABH.r
- Supplementary Code 2/3c_ImputeAndConsolidateMarkers.r
- Supplementary Code 2/3d_FormatHapmapForMSTmap.pl
- Supplementary Code 2/3e_CompileBootstrappedMaps.pl
- Supplementary Code 2/3f_ParseCompiledMap.r
- Supplementary Code 2/3g_ConvertHapmapAbhToRqtl.pl
- Supplementary Code 2/3g_RippleMapsComponent.sh
- Supplementary Code 2/3h_RippleBootstrapped.r
- Supplementary Code 2/3i_ConvertRqtlToHapmap.pl
- Supplementary Code 2/4_AnchorSnpsOnCoreMapComponent.sh
- Supplementary Code 2/4b_JavaScriptComponents_sourcecode/
- Supplementary Code 2/4b_JavaScriptComponents_sourcecode/FindRsqAlongChrom.java
- Supplementary Code 2/4b_ProcessRsqAlongChrom.r
- Supplementary Code 2/4d_ReorderTargetsIntoMap.pl
- Supplementary Code 2/4i2_ImputeAndOrderFullMapSubcomponent.sh
- Supplementary Code 2/4i_BootstrapImputeAndOrderFullMapComponent.sh
- Supplementary Code 2/5_AnchorTagsToMap.r
- Supplementary Code 2/5_MapSequencingTagsComponent.sh
- Supplementary Code 2/5a_GraphSubsetOfAllTags.r
- Supplementary Code 2/5a_RandomlySubsetFile.pl
- Supplementary Code 2/6_AssignScaffoldsToLinkageGroupsComponent.sh
- Supplementary Code 2/6a_MapScaffoldsToLinkageGroups.py
- Supplementary Code 2/6b_GetPositionOfTags.py
- Supplementary Code 2/6d_ConsolidateScaffoldsIntoBins.py
- Supplementary Code 2/6e_CountLengthOfAssembledScaffolds.py
