# Supplementary material for: Pearl millet genome sequence provides a resource to improve agronomic traits in arid environments
Source: Nat Biotechnol. 2017 Sep 18;35(10):969–76. doi: 10.1038/nbt.3943 (PMC6871012; doi:10.1038/nbt.3943)
Supplement: Supplementary file 24 — Supplementary Code 2 (ZIP 56 kb) [file 41587_2017_BFnbt3943_MOESM70_ESM.zip › Supplementary Code 2/6_AssignScaffoldsToLinkageGroupsComponent.sh]

#! /bin/bash

#Take final orders and create documents 

TASSEL="/home/jgw87/Software/tassel4-standalone/run_pipeline.pl -Xms4g -Xmx8g"

pop=$1
popdir=$2
chromprefix=$3
scaffold_key=$4
samfile=$5

#core=$popdir/3i_${pop}_rippled_combined.hmp.txt
snps=$popdir/4k_${pop}_anchored_map_reordered_combined.hmp.txt
tags=$popdir/5_${pop}_anchored_tags_best.txt
refmap=$popdir/3i_${pop}_rippled_combined.hmp.txt

##SNPs
python3 6a_MapScaffoldsToLinkageGroups.py -i $snps -c $chromprefix -l $scaffold_key -o $popdir/6a_${pop}_snp_scaffold_assignments.txt

##Tags
python3 6b_GetPositionOfTags.py -i $tags -s $samfile -m $snps -o $popdir/6b_${pop}_tag_anchors.txt
python3 6a_MapScaffoldsToLinkageGroups.py -i $popdir/6b_${pop}_tag_anchors.txt -c $chromprefix -l $scaffold_key -o $popdir/6c_${pop}_tag_scaffold_assignments.txt

#Combine and output final assemblies
python3 6d_ConsolidateScaffoldsIntoBins.py -s $popdir/6a_${pop}_snp_scaffold_assignments.txt -t $popdir/6c_${pop}_tag_scaffold_assignments.txt -m $popdir/4k_${pop}_anchored_map_reordered_combined.hmp.txt \
	-r $popdir/6d_${pop}_scaffold_raw_counts.txt -o $popdir/6d_${pop}_scaffold_bins.txt
