# Supplementary material for: Pearl millet genome sequence provides a resource to improve agronomic traits in arid environments
Source: Nat Biotechnol. 2017 Sep 18;35(10):969–76. doi: 10.1038/nbt.3943 (PMC6871012; doi:10.1038/nbt.3943)
Supplement: Supplementary file 25 — Supplementary Code 3 (ZIP 26 kb) [file 41587_2017_BFnbt3943_MOESM71_ESM.zip]

Archive with 18 entries (17 files):
- Supplementary Code 3/
- Supplementary Code 3/0_RunAllmaps.sh
- Supplementary Code 3/1_MapSnpsBackToScaffolds.py
- Supplementary Code 3/1_RenameTags.py
- Supplementary Code 3/1c_MatchLinkageGroupsToReference.py
- Supplementary Code 3/1d_ConfirmMatches.py
- Supplementary Code 3/1e_RemoveScaffoldsFromMinorLGs.py
- Supplementary Code 3/2b_GetGenePositionsFromAllmaps.py
- Supplementary Code 3/3_PlotSynteny.py
- Supplementary Code 3/3a_ReorderScaffoldHapmap.py
- Supplementary Code 3/3b_TallyDuplicatedScaffolds.py
- Supplementary Code 3/3c_ReduceAgpToJustOrderAndOrientation_DEPRECATED.py
- Supplementary Code 3/3c_RemoveScaffoldsFromAgp.py
- Supplementary Code 3/4b_GetGoodAmpliconScaffolds.py
- Supplementary Code 3/4c_AddMapLocations.r
- Supplementary Code 3/4c_AddRajaramAndPlot.py
- Supplementary Code 3/4e_FlipChroms.r
- Supplementary Code 3/4f_agp2fasta.pl
