# Supplementary material for: Pearl millet genome sequence provides a resource to improve agronomic traits in arid environments
Source: Nat Biotechnol. 2017 Sep 18;35(10):969–76. doi: 10.1038/nbt.3943 (PMC6871012; doi:10.1038/nbt.3943)
Supplement: Supplementary file 25 — Supplementary Code 3 (ZIP 26 kb) [file 41587_2017_BFnbt3943_MOESM71_ESM.zip › Supplementary Code 3/1c_MatchLinkageGroupsToReference.py]

__author__ = 'jgwall'

import argparse
import numpy as np
import pandas as pd
from scipy.stats import mode

debug = False


def main():
    args = parse_args()
    ref_groups = target_groups = None
    if args.majority_rule:
        ref_groups = load_scaffolds_majority(args.reference_map, lg_key='lg', scaffold_key='scaffold', sep='\t')
        target_groups = load_scaffolds_majority(args.infile, lg_key='LG', scaffold_key='Scaffold ID', sep=',')
    else:
        ref_groups = load_scaffolds(args.reference_map, lg_key='lg', scaffold_key='scaffold', sep='\t')
        target_groups = load_scaffolds(args.infile, lg_key='LG', scaffold_key='Scaffold ID', sep=',')
    counts = match_tags(ref_groups, target_groups)
    if args.tablefile:
        print("Outputting matched LG table to",args.tablefile)
        counts.to_csv(args.tablefile, sep='\t')
    rename_key = get_equivalencies(counts)
    update_file(args.infile, args.outfile, rename_key)

def parse_args():
    parser = argparse.ArgumentParser()
    parser.add_argument("-i", "--infile")
    parser.add_argument("-r", "--reference-map")
    parser.add_argument("-o", "--outfile")
    parser.add_argument("-t", "--tablefile")
    parser.add_argument("-m", "--majority-rule", default=False, action="store_true",
                        help="Whether a scaffold will be assigned to only the linkage group with the most instances of it")
    parser.add_argument("--debug", default=False, action="store_true")
    args = parser.parse_args()

    # Handle debug flag
    global debug
    debug = args.debug

    return parser.parse_args()


def load_scaffolds(infile, lg_key="lg", scaffold_key="scaffold", sep='\t'):
    print("Loading scaffolds from",infile)
    IN = open(infile, 'r')
    header=IN.readline().strip().split(sep)
    lgID, scaffoldID = header.index(lg_key), header.index(scaffold_key)
    groups=dict()
    n=0
    for line in IN:
        data=line.strip().split(sep)
        myLG, myscaffold = data[lgID], data[scaffoldID]
        if myLG not in groups:
            groups[myLG] = set()
        groups[myLG].add(myscaffold)
        n+=1

    print("\tLoaded",n,"total tags")
    for c in sorted(groups.keys()):
        print("\t\tLG",c,":",len(groups[c]))
    return groups


def load_scaffolds_majority(infile, lg_key="lg", scaffold_key="scaffold", sep='\t'):
    print("Loading scaffolds from",infile,"and collapsing by majority rule")
    IN = open(infile, 'r')
    header=IN.readline().strip().split(sep)
    lgID, scaffoldID = header.index(lg_key), header.index(scaffold_key)
    scaffolds, groups =dict(), dict()
    n=0
    for line in IN:
        data=line.strip().split(sep)
        myLG, myscaffold = data[lgID], data[scaffoldID]
        if myscaffold not in scaffolds:
            scaffolds[myscaffold] = list()
        if myLG not in groups:  # Not needed now, but for later
            groups[myLG] = set()
        scaffolds[myscaffold].append(myLG)

        n+=1

    #Collapse by most abundant linkage group for each scaffold
    for myscaffold in scaffolds:
        most_LG, most_count = mode(scaffolds[myscaffold])
        most_LG = most_LG[0]
        if most_count >= len(scaffolds[myscaffold])/2:  # Only add scaffold if the best one is >= half the total
            groups[most_LG].add(myscaffold)

    print("\tLoaded",n,"total tags")
    for c in sorted(groups.keys()):
        print("\t\tLG",c,":",len(groups[c]))
    return groups


def match_tags(ref, uneak):
    print("Matching tags")
    counts = np.zeros(shape=(len(ref), len(uneak)), dtype=int)
    ref_chroms = sorted(ref.keys())
    uneak_chroms = sorted(uneak.keys())
    for r in ref_chroms:
        row = ref_chroms.index(r)
        for u in uneak_chroms:
            intersect = ref[r] & uneak[u]
            col = uneak_chroms.index(u)
            counts[row, col] = len(intersect)
    counts = pd.DataFrame(counts, index=ref_chroms, columns=uneak_chroms)
    print(counts)
    return(counts)

def get_equivalencies(counts):
    print("Determining equivalencies")
    key=dict()
    for old in counts.columns:
        ismax = np.argmax(np.array(counts[old]))
        new = counts.index[ismax]
        key[old]=new
    print("\tEquivalency key is:")
    for k in sorted(key.keys()):
        print("\t\t",k,"->",key[k])
    return key

def update_file(infile, outfile, key):
    print("Updating linkage groups based on equivalencies")
    IN = open(infile, 'r')
    OUT = open(outfile, 'w')
    header=IN.readline().strip().split(',')
    lgID = header.index("LG")
    OUT.write(','.join(header) + '\n')
    groups=dict()
    n=0
    for line in IN:
        data=line.strip().split(',')
        myLG = data[lgID]
        data[lgID] = key[myLG]
        OUT.write(",".join(data) + '\n')
        n+=1
    print("\tUpdated",n,"total lines")


if __name__ == '__main__': main()
