# Supplementary material for: Pearl millet genome sequence provides a resource to improve agronomic traits in arid environments
Source: Nat Biotechnol. 2017 Sep 18;35(10):969–76. doi: 10.1038/nbt.3943 (PMC6871012; doi:10.1038/nbt.3943)
Supplement: Supplementary file 26 — Supplementary Dataset 1 (XLSX 132 kb) [file 41587_2017_BFnbt3943_MOESM72_ESM.xlsx]

## Sheet: 2004
Sr	Year	Season	Name of trial	Name of Hybrid (GHB No.)	HPFT K-2013 Female Code		HPFT K-2013 Male Code	Type of entry	Group*	Name of location with its grain yield kg/ha (Replication-wise yield is in kg/ha)
										Jamnagar (MF 833.33)			Anand (MF 833.33)			SK Nagar (MF 833.33)			Mahuva (MF 833.33)			Kothara (MF 833.33)			Targhadia (MF 833.33)			Amreli (MF 833.33)			Dhari (MF 833.33)			Vallabhipur (MF 833.33)			Nana Kandhasar (MF 833.33)			Khambhalia (MF 833.33)
										I	II	III	I	II	III	I	II	III	I	II	III	I	II	III	I	II	III	I	II	III	I	II	III	I	II	III	I	II	III	I	II	III
1	2004	Kharif	LSHT(state trial)	GHB 715	12	X	204	Test Entry	2	3170.82	2969.99	2367.49	2694.99	2863.32	3130.82	4291.65	3458.32	4583.32	2349.99	2516.66	2974.99	1499.99	1583.33	1499.99	2933.32	2499.99	2483.32	1799.99	2699.99	2633.32	2670.82	2816.66	2795.82	974.996	779.164	1120.83	1574.99	2554.16	2291.66	2458.32	1958.33	1749.99
				GHB 719	21	X	204	Test Entry	3	3264.99	3089.99	3119.15	2883.32	1873.33	3167.49	4624.98	3708.32	5008.31	3283.32	4366.65	3916.65	1791.66	1999.99	2291.66	3191.65	2499.99	2374.99	1691.66	2099.99	1641.66	2174.99	3754.15	3887.48	916.663	1129.16	833.33	2083.33	2583.32	1624.99	2833.32	2624.99	2458.32
				GHB 725	26	X	205	Test Entry	2	4378.32	4029.98	3449.99	3724.99	4064.98	3466.65	4108.32	4708.31	3666.65	4358.32	3533.32	2933.32	1874.99	1666.66	1749.99	2699.99	2324.99	2174.99	2566.66	3666.65	3633.32	2666.66	3274.99	3312.49	333.332	637.497	383.332	2304.16	2529.16	1454.16	2499.99	2208.32	1916.66
				GHB 732	26	X	203	Test Entry	3	4284.98	4016.65	3426.65	4005.82	3729.15	3380.82	4891.65	4583.32	4458.32	4299.98	4458.32	2858.32	2499.99	2499.99	2583.32	3333.32	3558.32	2933.32	2624.99	2891.66	3508.32	4095.82	3754.15	3724.99	508.331	316.665	374.999	2562.49	2412.49	2749.99	2208.32	1833.33	2166.66
				GHB 741	35	X	202	Test Entry	2	3767.48	3329.15	4418.32	2938.32	3306.65	2979.15	4058.32	4749.98	4916.65	2958.32	2716.66	3899.98	1916.66	2083.33	1999.99	3083.32	2908.32	2899.99	2999.99	3374.99	3383.32	2770.82	3291.65	2933.32	641.664	687.497	395.832	2629.16	2512.49	2545.82	2041.66	2083.33	2416.66
				GHB 744	35	X	203	Test Entry	3	3764.98	3364.99	4470.82	3595.82	3709.15	3232.49	5458.31	5058.31	5708.31	2091.66	3141.65	3849.98	1874.99	1749.99	1749.99	4083.32	3745.82	3508.32	2833.32	3016.65	3416.65	2362.49	3908.32	3029.15	462.498	687.497	583.331	3549.99	2720.82	2574.99	2958.32	2083.33	2666.66
				GHB 577	208	X	205	Check	3	2964.15	4420.82	4316.65	3189.15	3325.82	3512.49	3916.65	4166.65	4791.65	3533.32	3433.32	3916.65	1999.99	1999.99	2166.66	3033.32	3149.99	3437.49	2899.99	3183.32	1899.99	3245.82	3633.32	3641.65	374.999	458.332	524.998	2883.32	2812.49	2958.32	1958.33	2083.33	2624.99
										Jamnagar (MF 1111.111)			Anand (MF 1111.111)			SK Nagar (MF 1111.111)			Mahuva (MF 1111.111)			Kothara (MF 1111.111)
2	2004	Kharif	SSHT-Normal (state trial)	GHB 762	42	X	203	Test Entry	2	3402.22	3217.77	3078.89	4306.66	3882.22	3356.66	4277.77	3833.33	3666.66	3855.55	3233.33	3911.11	1044.44	1166.67	1277.78
				GHB 763	33	X	205	Test Entry	2	3565.55	3576.66	3914.44	3190	3230	3541.11	2277.78	2800	1866.66	3166.66	3022.22	2711.11	1277.78	1355.55	1222.22
				GHB 770	12	X	218	Test Entry	2	2890	3586.66	4167.77	4174.44	4398.88	3896.66	3077.77	2977.77	3588.89	2955.55	2888.89	2511.11	833.332	944.443	1222.22
				GHB 771	12	X	224	Test Entry	2	2648.89	3403.33	2762.22	4133.33	4382.22	3992.22	2422.22	1966.66	2666.66	2700	2411.11	2000	1166.67	1444.44	1022.22
				GHB 772	42	X	224	Test Entry	2	2903.33	3241.11	3264.44	4300	3611.11	3694.44	2777.77	3111.11	2411.11	2388.89	2322.22	2555.55	944.443	1333.33	1777.78
				GHB 775	21	X	219	Test Entry	2	2600	3341.11	3033.33	3631.11	3213.33	2833.33	3211.11	3166.66	3355.55	3800	4066.66	4411.11	1111.11	911.11	999.999
				GHB 577	208	X	205	Check	3	3548.89	3882.22	3724.44	3621.11	3346.66	3158.89	2644.44	2411.11	2888.89	3388.89	4244.44	2955.55	1644.44	999.999	1055.55
										Jamnagar (MF 1111.111)			Anand (MF 1111.111)			SK Nagar (MF 1111.111)			Mahuva (MF 1111.111)			Kothara (MF 1111.111)
3	2004	Kharif	SSHT-Early (state trial)	GHB 757	12	X	202	Test Entry	3	2846.66	3154.44	3148.89	2973.33	2811.11	2752.22	3666.66	3555.55	1977.78	1844.44	1988.89	3444.44	1277.78	1111.11	1388.89
				GHB 783	12	X	219	Test Entry	2	2655.55	2877.77	2884.44	3205.55	2894.44	3100	3366.66	3400	3500	2722.22	3000	3800	999.999	1111.11	944.443
				GHB 785	35	X	219	Test Entry	2	3166.66	3284.44	3671.11	3953.33	4772.22	4543.33	5411.11	5522.22	4111.11	3477.77	2800	4400	1111.11	666.666	611.111
				GHB 788	35	X	204	Test Entry	2	2985.55	3851.11	3892.22	4266.66	3407.77	4205.55	5166.66	5311.11	4666.66	3544.44	3322.22	3455.55	1222.22	1555.55	1111.11
				GHB 789	44	X	204	Test Entry	2	2811.11	3030	3811.11	3604.44	3443.33	3133.33	4000	5222.22	4888.88	4277.77	3422.22	4300	1555.55	1166.67	1333.33
				GHB 793	44	X	202	Test Entry	2	3333.33	3188.89	3586.66	2780	3244.44	3383.33	2222.22	2722.22	2388.89	2644.44	3433.33	3477.77	1944.44	1666.66	1666.66
				GHB 577	208	X	205	Check	3	3222.22	3658.89	3777.77	3072.22	3380	3493.33	3055.55	3188.89	3088.89	5222.22	3322.22	4155.55	1555.55	1333.33	1555.55
				GHB 538	23	X	203	Check	3	2833.33	2553.33	2805.55	2516.66	2868.89	2695.55	3444.44	4444.44	4444.44	2622.22	2544.44	2866.66	1111.11	1444.44	1333.33
										Jamnagar (MF 833.33)			Anand (MF 833.33)			SK Nagar (MF 1111.111)			Vijapur (MF 833.33			Deesa (MF 833.33
4	2004	Summer	Summer Hybrid Pearl Millet Trial (State trial)	GHB 577	208	X	205	Test Entry	3	3474.99	4948.31	4049.98	3984.98	4159.98	4424.15	6472.22	6794.44	5916.66	4149.98	3583.32	4266.65	6137.48	5299.98	5887.48
				GHB 725	26	X	205	Test Entry	2	3443.32	4512.48	5270.81	4335.82	4393.32	5011.65	6322.22	5911.11	5977.77	3483.32	4166.65	4383.32	6529.14	6820.81	6779.14
				GHB 741	35	X	202	Test Entry	2	4256.65	3809.98	4204.98	3290.82	3934.98	3759.98	5333.33	4522.22	4816.66	4216.65	4208.32	3999.98	6420.81	6741.64	5637.48
				GHB 538	23	X	203	Test Entry	3	3439.15	4070.82	3964.98	3308.32	3234.15	3112.49	6594.44	5683.33	6511.1	4391.65	4541.65	3666.65	5324.98	5199.98	6108.31
				GHB 744	35	X	203	Test Entry	3	4829.15	4320.82	4291.65	3162.49	3886.65	3254.99	5133.33	6033.33	5577.77	3416.65	4083.32	4533.32	5958.31	6379.14	6349.97
										Mahuva (MF 555.555)			Kodinar (MF 833.33)			Waghai (MF 833.33)
		Pre Rabi	Pre rabi Hybrid Pearl Millet Trial (State trial)	GHB 715	12	X	204	Test Entry	2	188.887	322.219	499.995	2166.66	2166.66	1624.99	424.998	399.998	416.665
				GHB 719	21	X	204	Test Entry	3	216.665	561.106	1111.1	1833.33	2583.32	2083.33	458.332	424.998	399.998
				GHB 725	26	X	205	Test Entry	2	466.662	1138.88	1527.76	2604.16	3416.65	3124.99	633.331	516.665	416.665
				GHB 732	26	X	203	Test Entry	3	638.882	1333.32	2166.64	2791.66	3208.32	3124.99	808.33	624.998	541.665
				GHB 741	35	X	202	Test Entry	2	427.773	472.217	755.548	2604.16	3124.99	1958.33	308.332	266.666	233.332
				GHB 744	35	X	203	Test Entry	3	1944.42	1083.32	1477.76	3208.32	3333.32	2583.32	699.997	558.331	599.998
				GHB 577	208	X	205	Check	3	494.439	861.102	999.99	3208.32	3124.99	2374.99	524.998	374.999	366.665
								Hybrids developed using A and R lines which we have contributed in heterotic pool
								Hybrids developed using R lines which we have contributed in heterotic pool and A lines from ICRISAT
								All released and pipe line hybrids developed by uzing the R lines contributed in heterotic pool and A lines from ICRISAT
								Multiple Factor

## Sheet: 2005
Sr	Year	Season	Name of trial	Name of Hybrid (GHB No.)	HPFT K-2013 Female Code		HPFT K-2013 Male Code	Type of entry	Group*	Name of location with its grain yield kg/ha (Replication-wise yield is in kg/ha)
										Jamnagar (MF 833.33)			Anand (MF 833.33)			SK Nagar (MF 833.33)			Kothara (MF 833.33)			Targhadiya (MF 833.33)			Nana Kandhasar (MF 833.33)			Dhari (MF 833.33)			Amreli (MF 833.33)			Vallabhipur (MF 833.33)			Bhachau (MF 833.33)
										I	II	III	I	II	III	I	II	III	I	II	III	I	II	III	I	II	III	I	II	III	I	II	III	I	II	III	I	II	III
1	2005	Kharif	LSHT(state trial)	GHB 715	12	X	204	Test Entry	2	2349.99	2166.66	2433.32	2824.99	2399.99	2674.99	3333.32	3349.99	3674.99	316.665	449.998	541.665	2333.32	2041.66	2583.32	916.663	1108.33	1749.99	1274.99	2474.99	1574.99	1874.99	2383.32	1524.99	1274.99	1416.66	1733.33	1499.99	1333.33	1250
				GHB 719	21	X	204	Test Entry	3	1916.66	2041.66	1899.99	3008.32	3174.99	3266.65	2766.66	3466.65	2699.99	208.333	141.666	249.999	2374.99	1666.66	1624.99	1333.33	1333.33	866.663	1108.33	891.663	1441.66	1708.33	2191.66	1449.99	1133.33	1333.33	1541.66	1458.33	1333.33	1208.33
				GHB 732	26	X	203	Test Entry	3	1849.99	1941.66	2974.99	3249.99	3508.32	3674.99	2624.99	2758.32	2499.99	499.998	333.332	333.332	2541.66	3333.32	3499.99	774.997	983.329	208.333	1458.33	1008.33	2199.99	2358.32	1766.66	1916.66	1108.33	1416.66	1433.33	2083.33	2166.66	2083.33
				GHB 741	35	X	202	Test Entry	2	2349.99	2199.99	2424.99	3358.32	3591.65	3108.32	3316.65	3358.32	3408.32	166.666	133.333	116.666	2374.99	1749.99	2416.66	374.999	524.998	1566.66	1283.33	2058.33	1816.66	2466.66	1983.33	3066.65	1075	833.33	1175	1416.66	1624.99	1208.33
				GHB 744	35	X	203	Test Entry	3	2666.66	2474.99	2549.99	3683.32	3408.32	3591.65	4008.32	3716.65	4091.65	158.333	241.666	149.999	1499.99	3458.32	2791.66	541.665	1083.33	1433.33	1191.66	1649.99	799.997	3608.32	3999.98	2558.32	1250	1783.33	1258.33	1916.66	1749.99	1499.99
				GHB 757	12	X	202	Test Entry	3	1974.99	2391.66	2091.66	2508.32	3008.32	2408.32	2699.99	3366.65	2891.66	41.6665	41.6665	124.999	2083.33	2666.66	2791.66	333.332	966.663	1316.66	1033.33	2249.99	1608.33	2666.66	2416.66	2816.66	1116.66	1191.66	1033.33	1583.33	1916.66	1499.99
				GHB 790	208	X	205	Test Entry	1	1949.99	2108.32	2049.99	2758.32	2899.99	2549.99	4358.32	4049.98	3558.32	249.999	166.666	249.999	1666.66	2166.66	2333.32	999.996	1125	1150	1125	1633.33	1483.33	2124.99	2699.99	3166.65	1349.99	1158.33	1458.33	1166.66	1333.33	1250
				GHB 538	23	X	203	Check	3	1808.33	1549.99	2166.66	3843.32	3759.98	3678.32	3791.65	2849.99	3124.99	166.666	249.999	258.332	1791.66	2499.99	2291.66	558.331	1075	599.998	1716.66	1966.66	1349.99	2824.99	2366.66	2416.66	1408.33	1499.99	1649.99	1583.33	1333.33	1416.66
				GHB 577	208	X	205	Check	3	2458.32	2241.66	2491.66	3499.99	3391.65	3483.32	2666.66	3216.65	3783.32	166.666	158.333	141.666	1583.33	1250	1999.99	599.998	999.996	1333.33	1324.99	1133.33	1516.66	2641.66	2116.66	2599.99	1458.33	1624.99	1516.66	1833.33	1416.66	1583.33
										Jamnagar (MF 1111.111)			Anand (MF 1111.111)			SK Nagar (MF 1111.111)			Kothara (MF 1111.111)
2	2005	Kharif	SSHT-(State trial)	GHB 785	35	X	219	Test Entry	2	2244.44	2300	2755.55	3900	4011.11	4311.11	2988.89	2444.44	3055.55	166.666	155.555	155.555
				GHB 762	42	X	203	Test Entry	2	1811.11	1911.11	1966.66	4535.55	4237.77	4424.44	1222.22	1888.89	1311.11	111.111	133.333	177.778
				GHB 763	33	X	205	Test Entry	2	1466.67	1622.22	1766.66	3722.22	3211.11	3633.33	922.221	1166.67	1055.55	133.333	111.111	122.222
				GHB 538	23	X	203	Check	3	2044.44	1522.22	1877.78	2577.78	2788.89	2688.89	2055.55	1555.55	1866.66	133.333	155.555	155.555
				GHB 577	208	X	205	Check	3	2122.22	2611.11	1977.78	3577.77	3788.89	3755.55	1311.11	966.666	1111.11	133.333	155.555	211.111
										Jamnagar (MF 833.33)			Anand (MF 1111.111)			SK Nagar (MF 1111.111)			Vijapur (MF 1111.111)			Deesa (MF 833.33)
3	2005	Summer	Summer Hybrid Pearl Millet Trial (State trial)	GHB 715	12	X	204	Test Entry	2	2233.32	2374.99	2416.66	3584.99	3392.49	3741.65	4516.65	4933.31	4441.65	3333.32	3749.99	3999.98	6091.64	5749.98	5799.98
				GHB 719	21	X	204	Test Entry	3	2066.66	1974.99	2408.32	2843.32	3678.32	3256.65	4116.65	4341.65	4808.31	2541.66	3416.65	3833.32	7058.31	7208.3	4549.98
				GHB 762	42	X	203	Test Entry	2	3216.65	3224.99	3616.65	3814.98	3546.65	3799.98	3399.99	3858.32	4733.31	3999.98	3916.65	4583.32	5416.65	5799.98	5333.31
				GHB 725	26	X	205	Test Entry	2	3341.65	3058.32	2899.99	4264.98	4004.15	4348.32	3999.98	4566.65	4658.31	4458.32	4999.98	5291.65	5858.31	6708.31	6783.31
				GHB 732	26	X	203	Test Entry	3	3258.32	4183.32	4016.65	4337.48	4011.65	4093.32	4774.98	4083.32	4874.98	3708.32	4333.32	4458.32	5916.64	5999.98	5541.64
				GHB 741	35	X	202	Test Entry	2	3591.65	3483.32	3149.99	3177.49	3330.82	3509.99	4783.31	3866.65	4233.32	3833.32	3666.65	4249.98	5966.64	5633.31	5966.64
				GHB 744	35	X	203	Test Entry	3	4316.65	4216.65	3999.98	4419.15	4649.98	4301.65	4666.65	4333.32	4924.98	4249.98	4999.98	4083.32	6249.98	6949.97	6424.97
										Kodinar (MF 833.33)			Waghai (MF 833.33)
4	2005	Pre Rabi	Pre rabi Hybrid Pearl Millet Trial (State trial)	GHB 715	12	X	204	Test Entry	2	1874.99	3124.99	2416.66	3758.32	3683.32	3608.32
				GHB 719	21	X	204	Test Entry	3	1458.33	3166.65	2166.66	3233.32	3108.32	2949.99
				GHB 732	26	X	203	Test Entry	3	2416.66	1874.99	1666.66	3599.99	3424.99	3549.99
				GHB 741	35	X	202	Test Entry	2	1250	2083.33	1833.33	3041.65	2749.99	2958.32
				GHB 744	35	X	203	Test Entry	3	1250	2499.99	1916.66	2916.66	2858.32	2774.99
				GHB 757	12	X	202	Test Entry	3	1999.99	1583.33	1791.66	2791.66	2841.66	2816.66
				GHB 788	35	X	204	Test Entry	2	3333.32	2083.33	2333.32	3174.99	2958.32	3116.65
				GHB 538	23	X	203	Check	3	1041.66	3416.65	1916.66	3708.32	3433.32	3608.32
								Hybrids developed using A and R lines which we have contributed in heterotic pool
								Hybrids developed using R lines which we have contributed in heterotic pool and A lines from ICRISAT
								All released and pipe line hybrids developed by uzing the R lines contributed in heterotic pool and A lines from ICRISAT

## Sheet: 2006
Sr	Year	Season	Name of trial	Name of Hybrid (GHB No.)	HPFT K-2013 Female Code		HPFT K-2013 Male Code	Type of entry	Group*	Name of location with its grain yield kg/ha (Replication-wise yield is in kg/ha)
										Jamnagar (MF 833.33)			Mahuva (MF 833.33)			Anand (MF 833.33)			SK Nagar (MF 833.33)			Kothara (MF 833.33)			Targhadia (MF 833.33)			Amreli (MF 833.33)			Khambhalia (MF 833.33)
										I	II	III	I	II	III	I	II	III	I	II	III	I	II	III	I	II	III	I	II	III	I	II	III
1	2006	Kharif	LSHT(state trial)	GHB 715	12	X	204	Test Entry	2	3816.65	3448.32	3299.15	3083.32	2583.32	3083.32	2999.99	3499.99	3083.32	1854.16	2114.99	2054.99	2374.99	1333.33	1266.66	1868.33	1480.83	1749.16	3233.32	1933.33	2041.66	1791.66	1250	1208.33
				GHB 719	21	X	204	Test Entry	3	3757.48	3558.32	3230.82	1874.99	1416.66	1250	3589.15	3669.15	3170.82	1874.99	1879.16	1916.66	3041.65	2616.66	1666.66	2208.32	1416.66	2141.66	1774.99	874.997	1291.66	1666.66	1445.83	1260.83
				GHB 732	26	X	203	Test Entry	3	3741.65	2766.66	4016.65	4374.98	2666.66	3999.98	4366.65	3987.48	4074.98	1567.49	1742.49	2034.99	2783.32	799.997	883.33	1840.83	1645.83	1774.99	3249.99	2658.32	2483.32	1083.33	1050	1016.66
				GHB 741	35	X	202	Test Entry	2	3249.99	3249.99	3441.65	2999.99	3541.65	2499.99	2683.32	3064.15	2916.66	1604.16	2081.66	1654.99	3124.99	1833.33	1416.66	974.996	871.663	1002.5	2891.66	3016.65	3208.32	1433.33	1541.66	1666.66
				GHB 744	35	X	203	Test Entry	3	3624.99	3766.65	3566.65	3874.98	3833.32	3416.65	4113.32	4341.65	4443.32	1634.99	2019.99	2200.82	3208.32	2249.99	1125	1819.99	1579.16	1846.66	2374.99	3191.65	2499.99	1391.66	1025	1724.99
				GHB 757	12	X	202	Test Entry	3	2716.66	2833.32	2749.99	2833.32	2541.66	2958.32	3166.65	3291.65	3103.32	1326.66	1347.49	1634.99	2808.32	1499.99	1516.66	945.83	811.663	868.33	2508.32	3291.65	2899.99	1624.99	974.996	1308.33
				GHB 770	12	X	218	Test Entry	2	2283.32	2883.32	3849.98	3208.32	3041.65	3083.32	3899.98	2741.66	2948.32	1226.66	1400.83	1275.83	2741.66	1208.33	1999.99	860.83	758.33	724.997	2649.99	2691.66	2474.99	1416.66	1399.99	1833.33
				GHB 785	35	X	219	Test Entry	2	3149.99	3441.65	3549.99	3416.65	3958.32	3208.32	4016.65	4338.32	4114.98	1869.16	1853.33	2229.99	2499.99	1583.33	1083.33	1274.16	1343.33	979.996	2649.99	2666.66	1666.66	1624.99	1291.66	1541.66
				GHB 538	23	X	203	Check	3	2241.66	2616.66	2991.65	2749.99	2999.99	3124.99	2758.32	2839.16	3329.15	1511.66	1727.49	1514.16	2883.32	1624.99	899.996	1693.33	1683.33	1683.33	2383.32	933.33	1749.99	1083.33	583.331	1208.33
				GHB 577	208	X	205	Check	3	2216.66	3041.65	3441.65	3149.99	3249.99	3041.65	2516.66	2420.82	2396.66	1126.66	1664.99	1188.33	2208.32	1066.66	1499.99	1290.83	1115	1287.49	2466.66	1774.99	1558.33	1141.66	999.996	833.33
										Jamnagar (MF 1111.111)			Mahuva (MF 1111.111)			Anand (MF 1111.11)			SK Nagar (MF 1481.481)			Kothara (MF 1111.111)
2	2006	Kharif	SSHT-Normal (state trial)	GHB 847	43	X	206	Test Entry	2	2830	3892.22	3898.88	2888.89	1555.55	2111.11	3686.66	3566.66	4400	2237.03	2000	2548.15	2333.33	1444.44	1888.89
				GHB 849	33	X	206	Test Entry	2	1562.22	1477.78	3057.77	2911.11	1377.78	2155.55	2922.22	2166.66	2683.33	1718.52	1837.04	1688.89	2055.55	1277.78	2077.78
				GHB 852	29	X	206	Test Entry	2	3207.77	2672.22	3330	2944.44	2533.33	2666.66	3122.22	3110	3352.22	1674.07	1659.26	1540.74	2333.33	1111.11	1744.44
				GHB 538	23	X	203	Check	3	1591.11	2804.44	3206.66	2833.33	1944.44	1444.44	1577.78	2196.66	2777.77	2533.33	2429.63	2266.66	1877.78	1166.67	1733.33
				GHB 577	208	X	205	Check	3	2337.78	2268.89	3362.22	3166.66	1977.78	3111.11	2555.55	2444.44	2100	1866.66	1570.37	1518.52	1844.44	1388.89	1111.11
										Jamnagar (MF 1111.111)			Mahuva (MF 1111.111)			Anand (MF 1111.11)			SK Nagar (MF 1481.481)			Kothara (MF 1111.111)
3	2006	Kharif	SSHT-Early (state trial)	GHB 817	34	X	204	Test Entry	2	4500	2655.55	4933.33	4333.33	2711.11	2611.11	3633.33	3711.11	4122.22	2311.11	2325.92	2103.7	2222.22	2000	2500
				GHB 818	34	X	202	Test Entry	2	3443.33	2740	2748.89	2166.66	2266.66	2311.11	2572.22	2783.33	3272.22	1511.11	1777.78	1600	1555.55	2222.22	1333.33
				GHB 821	34	X	218	Test Entry	2	1522.22	2266.66	3177.77	3300	2444.44	2266.66	3031.11	2844.44	2677.78	2044.44	2103.7	2059.26	1466.67	2166.66	1555.55
				GHB 822	34	X	219	Test Entry	2	3311.11	1824.44	3083.33	3244.44	1044.44	1266.67	2422.22	2877.77	3088.89	1614.81	1930.37	1481.48	1944.44	1600	2222.22
				GHB 833	29	X	221	Test Entry	2	3422.22	2877.77	3811.11	2933.33	3055.55	2444.44	3716.66	4097.77	3910	2207.41	2607.4	2992.59	2111.11	2000	2166.66
				GHB 538	23	X	203	Check	3	2200	3188.89	3411.11	2222.22	3200	2577.78	1892.22	2451.11	2377.78	2207.41	2696.29	2281.48	1500	1800	1888.89
				GHB 577	208	X	205	Check	3	1972.22	3185.55	3483.33	2500	2688.89	2355.55	2005.55	2562.22	1787.78	1940.74	1762.96	1688.89	1888.89	2033.33	2222.22
										Jamnagar (MF 833.33)			Anand (MF 833.33)			SK Nagar (MF 833.33)			Vijapur (MF 833.33)
4	2006	Summer	Summer Hybrid Pearl Millet Trial (State trial)	GHB 715	12	X	204	Test Entry	2	4891.65	4499.98	4916.65	2983.32	3591.65	3858.32	5083.31	5083.31	5108.31	3641.65	2824.99	3183.32
				GHB 741	35	X	202	Test Entry	2	4916.65	4649.98	4874.98	3508.32	3883.32	4224.98	5749.98	5491.64	5424.98	2441.66	2674.99	2499.99
				GHB 788	35	X	204	Test Entry	2	5583.31	5124.98	5441.64	4058.32	3741.65	4391.65	4999.98	5499.98	5416.65	4058.32	3566.65	4808.31
				GHB 790	208	X	205	Test Entry	2	4999.98	4499.98	3833.32	4691.65	3933.32	3733.32	4974.98	5099.98	4999.98	3566.65	4499.98	4099.98
				GHB 719	21	X	204	Test Entry	3	4841.65	4149.98	5166.65	3574.99	3924.98	4333.32	5166.65	5099.98	5224.98	3516.65	3249.99	4699.98
				GHB 732	26	X	203	Test Entry	3	6633.31	6666.64	6216.64	4124.98	4416.65	4391.65	5324.98	5374.98	5458.31	3541.65	3141.65	2758.32
				GHB 744	35	X	203	Test Entry	3	5249.98	4958.31	4858.31	4608.31	4966.65	3874.98	5733.31	5108.31	5566.64	3191.65	3774.98	4583.32
				GHB 538	23	X	203	Check	3	4999.98	5666.64	5441.64	2924.99	4058.32	3599.99	4441.65	4483.32	4383.32	3233.32	3199.99	3683.32
										Kodinar (MF 833.33)
5	2006	Pre Rabi	Pre rabi Hybrid Pearl Millet Trial (State trial)	GHB 715	12	X	204	Test Entry	2	2083.33	1333.33	1916.66
				GHB 719	21	X	204	Test Entry	3	2249.99	2124.99	2041.66
				GHB 732	26	X	203	Test Entry	3	2499.99	2291.66	2416.66
				GHB 741	35	X	202	Test Entry	2	2166.66	1666.66	1499.99
				GHB 744	35	X	203	Test Entry	3	2249.99	2249.99	1833.33
				GHB 757	12	X	202	Test Entry	3	1999.99	1874.99	1749.99
				GHB 770	12	X	218	Test Entry	2	1749.99	1749.99	1666.66
				GHB 785	35	X	219	Test Entry	2	2291.66	1916.66	1708.33
				GHB 788	35	X	204	Test Entry	2	2166.66	1874.99	1458.33
				GHB 538	23	X	203	Check	3	2291.66	2499.99	2062.49
								Hybrids developed using A and R lines which we have contributed in heterotic pool
								Hybrids developed using R lines which we have contributed in heterotic pool and A lines from ICRISAT
								All released and pipe line hybrids developed by uzing the R lines contributed in heterotic pool and A lines from ICRISAT

## Sheet: 2007
Sr	Year	Season	Name of trial	Name of Hybrid (GHB No.)	HPFT K-2013 Female Code		HPFT K-2013 Male Code	Type of entry	Group*	Name of location with its grain yield kg/ha (Replication-wise yield is in kg/ha)
										Jamnagar (MF 833.33)			Mahuva (MF 833.33)			Anand (MF 833.33)			SK Nagar (MF 1111.11)			Kothara (MF 833.33)			Targhadia (MF 833.33)			Amreli (MF 833.33)			Khambhalia (MF 833.33)			Nana Kandhasar (MF 833.33)			Dhari (MF 833.33)
										I	II	III	I	II	III	I	II	III	I	II	III	I	II	III	I	II	III	I	II	III	I	II	III	I	II	III	I	II	III
1	2007	Kharif	LSHT(state trial)	GHB 715	12	X	204	Test Entry	2	1333.33	1583.33	1166.66	3291.65	1849.99	2849.99	3041.65	3041.65	2674.99	3327.77	3400	3272.22	2749.99	3041.65	2916.66	2783.32	2624.99	1724.99	2983.32	3299.99	3399.99	1333.33	999.996	916.663	899.996	1533.33	983.329	1499.99	1858.33	1899.99
				GHB 719	21	X	204	Test Entry	3	1749.99	1583.33	1333.33	3749.99	2249.99	3708.32	3604.15	4058.32	3599.99	2666.66	2555.55	2611.11	3541.65	3374.99	3466.65	2766.66	2058.33	1674.99	3758.32	3208.32	3262.49	1458.33	1333.33	958.329	833.33	1083.33	733.33	1516.66	2249.99	2583.32
				GHB 732	26	X	203	Test Entry	3	1666.66	1416.66	1916.66	3558.32	2016.66	3516.65	4016.65	4224.98	4016.65	2417.78	2271.11	2328.89	4666.65	3833.32	2833.32	2858.32	3216.65	2824.99	4574.98	3649.99	3608.32	1499.99	1166.66	1541.66	1666.66	1649.99	1916.66	3291.65	1783.33	2624.99
				GHB 744	35	X	203	Test Entry	3	2083.33	1999.99	2083.33	3083.32	2399.99	2649.99	4241.65	4099.98	4008.32	3517.77	3382.22	3333.33	3416.65	4166.65	3391.65	3783.32	3616.65	3858.32	4108.32	4083.32	3699.99	1833.33	1499.99	1416.66	1166.66	1233.33	1175	2974.99	2249.99	2716.66
				GHB 757	12	X	202	Test Entry	3	1083.33	1166.66	1583.33	1100	2016.66	2208.32	2699.99	2741.66	2633.32	2814.44	2665.55	2694.44	2416.66	2708.32	2249.99	2066.66	1691.66	2391.66	2399.99	3666.65	2749.99	1250	1041.66	749.997	583.331	583.331	749.997	2016.66	2191.66	1674.99
				GHB 770	12	X	218	Test Entry	2	1749.99	1833.33	1833.33	1541.66	374.999	1599.99	4041.65	4116.65	4229.15	2688.89	2551.11	2237.78	3333.32	2999.99	2499.99	3183.32	2758.32	2774.99	3691.65	3999.98	3083.32	1333.33	1166.66	1083.33	791.663	666.664	566.664	2608.32	2083.33	1816.66
				GHB 785	35	X	219	Test Entry	2	1499.99	1916.66	2416.66	3399.99	3349.99	4058.32	2899.99	3616.65	3399.99	2541.11	3256.66	2914.44	3749.99	3124.99	3249.99	2474.99	2041.66	1816.66	4258.32	5249.98	4308.32	1333.33	1083.33	916.663	649.997	624.998	483.331	2708.32	3749.99	2266.66
				GHB 817	34	X	204	Test Entry	2	1250	1499.99	1666.66	1266.66	374.999	1066.66	3716.65	3416.65	2774.99	2944.44	2884.44	3027.77	3083.32	3124.99	2249.99	1766.66	2358.32	1883.33	2766.66	2991.65	2849.99	999.996	833.33	749.997	816.663	1483.33	1416.66	2874.99	1833.33	1966.66
				GHB 833	29	X	221	Test Entry	2	1499.99	1749.99	1583.33	1749.99	2616.66	1791.66	3933.32	4124.98	4066.65	2454.44	2640	2368.89	3333.32	3749.99	2833.32	1841.66	2308.32	2008.33	3449.99	4049.98	2999.99	916.663	1250	708.331	1250	1016.66	766.664	1766.66	2608.32	1200
				GHB 847	43	X	206	Test Entry	2	1250	1499.99	1666.66	1274.99	2233.32	1649.99	3866.65	3979.15	4724.98	3555.55	3553.33	3563.33	3833.32	3749.99	3749.99	2341.66	1666.66	2574.99	2766.66	3733.32	3399.99	1333.33	916.663	999.996	999.996	1291.66	899.996	2233.32	2266.66	2066.66
				GHB 852	29	X	206	Test Entry	2	1166.66	1333.33	1666.66	2483.32	2458.32	3399.99	3124.99	3541.65	3049.99	2550	2583.33	2611.11	4624.98	4166.65	3374.99	1808.33	1566.66	1724.99	2316.66	3116.65	3166.65	1250	1291.66	666.664	849.997	374.999	483.331	2049.99	2274.99	1674.99
				GHB 538	23	X	203	Check	3	1083.33	1166.66	1166.66	2516.66	1058.33	1041.66	2454.16	2841.66	2808.32	2444.44	2391.11	2333.33	4249.98	3791.65	2916.66	2349.99	1974.99	1866.66	2320.82	3049.99	2966.65	1458.33	1583.33	749.997	399.998	633.331	333.332	3099.99	1841.66	1441.66
				GHB 577	208	X		Check	3	1499.99	1666.66	1250	2974.99	2749.99	3308.32	3179.15	2616.66	2924.99	3287.77	3222.22	3191.11	3958.32	2958.32	2583.32	1558.33	2591.66	1658.33	3116.65	3524.99	2866.66	2083.33	1333.33	874.997	791.663	1433.33	808.33	2708.32	3291.65	2391.66
										Mahuva (MF 1111.11)			Anand (MF 1111.11)			SK Nagar (MF 1481)			Kothara (MF 1111.11)
2	2007	Kharif	SSHT(state trial)	GHB 859	33	X	202	Test Entry	2	1522.22	2111.11	2722.22	3600	3900	3716.66	2221.5	2218.54	2236.31	2555.55	2666.66	3166.66
				GHB 862	71	X	218	Test Entry	2	3166.66	2944.44	3277.77	3555.55	3833.33	3872.22	3235.99	3193.04	3342.62	2555.55	3555.55	4277.77
				GHB 864	71	X	219	Test Entry	2	3411.11	3777.77	4166.66	3144.44	3688.89	3800	2858.33	2717.63	2962	2777.77	2833.33	2833.33
				GHB 872	71	X	210	Test Entry	2	1777.78	3277.77	1855.55	3205.55	3077.77	4216.66	2939.79	2822.79	2935.34	3444.44	3611.11	2833.33
				GHB 880	71	X	220	Test Entry	2	3244.44	3200	3055.55	3305.55	3494.44	3205.55	2702.82	2812.42	2769.47	3888.88	3055.55	3333.33
				GHB 538	23	X	203	Check	3	2944.44	3111.11	2333.33	3311.11	2827.77	3155.55	2504.37	2511.78	2539.91	3833.33	3166.66	3611.11
				GHB 577	208	X	205	Check	3	2666.66	3055.55	3277.77	2811.11	2922.22	2755.55	1784.61	1766.83	1808.3	3500	3244.44	3166.66
										Jamnagar (MF 833.33)			Anand (MF 833.33)			SK Nagar (MF 833.33)			Vijapur (MF 833.33)
3	2007	Summer	Summer Hybrid Pearl Millet Trial (State trial)	GHB 715	12	X	204	Test Entry	2	3512.49	4337.48	3695.82	3337.49	3723.32	4033.32	3436.65	3558.32	3728.32	4804.15	3524.99	3574.99
				GHB 719	21	X	204	Test Entry	3	5183.31	4616.65	5637.48	4758.31	4524.98	4166.65	3609.99	3926.65	3744.99	3970.82	4370.82	3708.32
				GHB 732	26	X	203	Test Entry	3	4883.31	5599.98	5754.14	3654.15	4074.98	4712.48	3772.48	4087.48	3661.65	4566.65	3891.65	4999.98
				GHB 741	35	X	202	Test Entry	2	3158.32	3679.15	3591.65	3341.65	3866.65	4880.81	3333.32	3712.49	3637.49	5554.14	4974.98	5233.31
				GHB 744	35	X	203	Test Entry	3	4533.32	4333.32	4233.32	3074.99	3268.32	3679.15	3429.15	3668.32	3298.32	3666.65	4116.65	5166.65
				GHB 757	12	X	202	Test Entry	3	3866.65	4183.32	4762.48	3629.99	3887.48	4033.32	3948.32	4072.48	3918.32	4458.32	4162.48	4824.98
				GHB 770	12	X	218	Test Entry	2	3837.48	4870.81	4970.81	4499.98	4220.82	4887.48	3293.32	2927.49	2996.65	3699.99	4179.15	5262.48
				GHB 785	35	X	219	Test Entry	2	5133.31	5604.14	6020.81	3333.32	4129.15	4683.31	4226.65	4460.82	4374.98	4608.31	4995.81	4008.32
				GHB 788	35	X	204	Test Entry	2	4874.98	4695.81	4716.65	3874.98	4508.32	4804.15	4002.48	3709.99	3666.65	4366.65	4370.82	4229.15
				GHB 538	23	X	203	Check	3	4466.65	4741.65	3854.15	2695.82	3041.65	3184.15	4277.48	4341.65	4267.48	3737.49	4837.48	4537.48
								Hybrids developed using A and R lines which we have contributed in heterotic pool
								Hybrids developed using R lines which we have contributed in heterotic pool and A lines from ICRISAT
								All released and pipe line hybrids developed by uzing the R lines contributed in heterotic pool and A lines from ICRISAT

## Sheet: 2008
Sr	Year	Season	Name of trial	Name of Hybrid (GHB No.)	HPFT K-2013 Female Code		HPFT K-2013 Male Code	Type of entry	Group*	Name of location with its grain yield kg/ha (Replication-wise yield is in kg/ha)
										Jamnagar (MF 833.33)			Mahuva (MF 833.33)			Anand (MF 833.33)			SK Nagar (MF 1111.111)			Kothara (MF 833.33)			Targhadia (MF 833.33)			Amreli (MF 833.33)			Khambhalia (MF 833.33)			Nana Kandhasar (MF 833.33)			Dhari (MF 833.33)			Vallabhipur (MF 833.33)
										I	II	III	I	II	III	I	II	III	I	II	III	I	II	III	I	II	III	I	II	III	I	II	III	I	II	III	I	II	III	I	II	III
1	2008	Kharif	LSHT(state trial)	GHB 719	21	X	204	Test Entry	3	2587.49	3099.99	2870.82	3058.32	2558.32	2333.32	3983.32	3666.65	4583.32	484.444	413.333	573.333	799.997	599.998	849.997	2194.16	2523.32	2198.32	1541.66	1291.66	866.663	3583.32	3166.65	2999.99	1587.49	1333.33	1349.99	566.664	374.999	391.665	541.665	408.332	283.332
				GHB 732	26	X	203	Test Entry	3	3173.32	3170.82	4216.65	2766.66	4190.82	3833.32	3241.65	3916.65	3666.65	403.333	531.111	397.777	999.996	999.996	949.997	1813.33	3006.65	3246.65	2024.99	2083.33	1191.66	3583.32	3249.99	2999.99	2083.33	2187.49	2062.49	841.663	683.331	683.331	516.665	312.499	524.998
				GHB 744	35	X	203	Test Entry	3	3645.82	3666.65	3895.82	3016.65	3666.65	4641.65	4149.98	3237.49	3558.32	532.222	578.888	668.888	1749.99	1250	1469.99	2212.49	2492.49	2730.82	2066.66	1200	808.33	3333.32	3541.65	2624.99	1708.33	1458.33	1645.83	724.997	666.664	549.998	558.331	358.332	449.998
				GHB 757	12	X	202	Test Entry	3	2624.99	3183.32	2749.99	3058.32	3183.32	3166.65	3258.32	4137.48	3733.32	455.555	433.333	598.888	1100	1399.99	1399.99	1784.16	1704.16	2061.66	1499.99	1349.99	999.996	2541.66	2416.66	2624.99	1729.16	1791.66	1833.33	349.999	441.665	433.332	354.165	274.999	333.332
				GHB 770	12	X	218	Test Entry	2	2741.66	3487.49	3655.82	3183.32	3816.65	4708.31	3616.65	3949.98	3858.32	454.444	473.333	585.555	849.997	619.998	1050	2008.33	2453.32	2544.16	1599.99	1499.99	1466.66	2499.99	2624.99	2499.99	1187.5	895.83	999.996	649.997	549.998	558.331	349.999	449.998	266.666
				GHB 785	35	X	219	Test Entry	2	4316.65	3858.32	3991.65	2666.66	3749.99	3316.65	3366.65	3991.65	3391.65	661.11	525.555	812.221	1150	1599.99	1549.99	2809.16	2865.82	3260.82	2066.66	1883.33	908.33	2999.99	3999.98	3416.65	1499.99	1541.66	1374.99	708.331	958.329	1141.66	608.331	733.33	599.998
				GHB 817	34	X	204	Test Entry	2	3141.65	3037.49	3641.65	2566.66	2333.32	4041.65	3199.99	2999.99	3083.32	648.888	549.999	735.555	999.996	1300	1200	1972.49	1866.66	1274.99	1683.33	1283.33	799.997	2999.99	3166.65	3249.99	1208.33	979.163	1187.5	658.331	441.665	708.331	899.996	583.331	833.33
				GHB 538	23	X	203	Check	3	2591.66	3324.99	3324.99	3166.65	1749.99	3166.65	3354.15	3333.32	2999.99	782.221	578.888	763.333	1370	1529.99	1399.99	2469.16	2433.32	3149.15	1816.66	1624.99	958.329	3333.32	3083.32	3583.32	1604.16	1791.66	1541.66	583.331	724.997	783.33	258.332	199.999	441.665
				GHB 577	208	X	205	Check	3	3174.99	3487.49	3083.32	1483.33	4208.32	4266.65	3054.15	2916.66	3408.32	635.555	596.666	604.444	599.998	919.997	849.997	1905.83	1915.83	2097.49	1399.99	908.33	924.996	3249.99	2416.66	1916.66	1374.99	1566.66	1624.99	433.332	333.332	591.664	299.999	283.332	341.665
										Jamnagar (MF 1111.11)			Mahuva (MF 1111.11)			Anand (MF 1111.11)			SK Nagar (MF 1481.48)			Kothara (MF 833.33)
2	2008	Kharif	SSHT(state trial)	GHB 882	212	X	204	Test Entry	2	3333.33	2722.22	3455.55	2111.11	1944.44	2166.66	3755.55	4100	3388.89	1254.81	1093.33	992.592	708.331	791.663	916.663
				GHB 885	29	X	217	Test Entry	2	3427.77	3527.77	3827.77	2166.66	2277.78	3411.11	3011.11	2633.33	3361.11	528.888	592.592	967.406	874.997	1083.33	1041.66
				GHB 889	213	X	224	Test Entry	1	2966.66	3062.22	3516.66	1222.22	1600	2800	3333.33	3100	3955.55	746.666	992.592	874.073	833.33	1208.33	916.663
				GHB 890	213	X	219	Test Entry	1	3516.66	3166.66	3294.44	999.999	966.666	1077.78	2750	2966.66	3688.89	831.11	610.37	725.925	791.663	1041.66	999.996
				GHB 891	213	X	210	Test Entry	1	3300	3088.89	4350	1388.89	1422.22	888.888	2411.11	4022.22	3350	607.407	585.185	462.222	1125	1050	1250
				GHB 896	212	X	217	Test Entry	1	2911.11	3094.44	3361.11	722.221	1111.11	2577.78	3177.77	2588.89	2816.66	607.407	918.518	912.592	1125	1374.99	999.996
				GHB 898	212	X	210	Test Entry	1	2377.78	2877.77	3433.33	1800	1088.89	1388.89	2877.77	2422.22	3094.44	522.962	451.851	511.111	1083.33	999.996	1125
				GHB 901	213	X	203	Test Entry	1	1944.44	2616.66	2500	1022.22	1966.66	2966.66	3122.22	2844.44	3333.33	500.74	625.185	714.073	1041.66	1083.33	916.663
				GHB 558	23	X	203	Check	3	3138.89	3272.22	3233.33	1577.78	1744.44	2055.55	3322.22	3922.22	3155.55	651.851	779.258	1017.78	999.996	1166.66	1125
				GHB 577	208	X	205	Check	3	3155.55	3255.55	3222.22	1111.11	1422.22	1600	3444.44	3333.33	3000	448.888	619.259	573.333	1291.66	1333.33	874.997
										Jamnagar (MF 833.33)			Anand (MF 833.33)			SK Nagar (MF 1111.11)			Vijapur (MF 1111.11)
3	2008	Summer	Summer Hybrid Pearl Millet Trial (State trial)	GHB 719	21	X	204	Test Entry	3	3179.15	3333.32	3579.15	4374.98	4166.65	4416.65	6000	6902	6698	2650	1600	2500
				GHB 757	12	X	202	Test Entry	3	2670.82	2574.99	2824.99	4083.32	3624.99	3966.65	6278	5732	5129	2600	1480	1850
				GHB 770	12	X	218	Test Entry	2	3483.32	3212.49	3333.32	3666.65	3999.98	3416.65	6044	6158	6449	2380	2610	2050
				GHB 785	35	X	219	Test Entry	2	2366.66	1849.99	2549.99	3416.65	3666.65	3833.32	6447	6937	6731	2300	2050	2000
				GHB 788	35	X	204	Test Entry	2	1912.49	1829.16	1708.33	3583.32	2841.66	2583.32	5280	6156	5700	2080	2370	2270
				GHB 817	34	X	204	Test Entry	2	3049.99	2620.82	3320.82	3583.32	3416.65	3691.65	5083	5036	6422	1870	1780	2050
				GHB 847	43	X	206	Test Entry	2	3295.82	3104.15	3387.49	3749.99	3624.99	4166.65	5859	5530	5748	1380	939.999	1670
				GHB 852	29	X	206	Test Entry	2	3074.99	2724.99	2804.16	4999.98	4833.31	5041.65	6628	5103	5971	2410	1380	2440
				GHB 538	23	X	203	Check	3	2354.16	2749.99	2924.99	3549.99	3124.99	3741.65	7381	7134	6620	2420	2450	1580
										Kodinar (MF 833.33)
4	2008	Pre Rabi	Pre rabi Hybrid Pearl Millet Trial (State trial)	GHB 719	12	X	204	Test Entry	3	1666.66	1833.33	1458.33
				GHB 732	21	X	204	Test Entry	3	1041.66	833.33	999.996
				GHB 744	26	X	203	Test Entry	3	1916.66	1708.33	1666.66
				GHB 757	12	X	202	Test Entry	3	541.665	333.332	249.999
				GHB 770	12	X	218	Test Entry	2	1416.66	1166.66	1166.66
				GHB 785	35	X	219	Test Entry	2	1708.33	1291.66	1083.33
				GHB 788	35	X	204	Test Entry	2	1666.66	1333.33	999.996
				GHB 817	34	X	204	Test Entry	2	1749.99	1583.33	1041.66
				GHB 984	71	X	207	Test Entry	2	1041.66	999.996	999.996
				GHB 538	23	X	203	Check	3	1208.33	1083.33	1083.33
								Hybrids developed using A and R lines which we have contributed in heterotic pool
								Hybrids developed using R lines which we have contributed in heterotic pool and A lines from ICRISAT
								All released and pipe line hybrids developed by uzing the R lines contributed in heterotic pool and A lines from ICRISAT

## Sheet: 2009
Sr	Year	Season	Name of trial	Name of Hybrid (GHB No.)	HPFT K-2013 Female Code		HPFT K-2013 Male Code	Type of entry	Group*	Name of location with its grain yield kg/ha (Replication-wise yield is in kg/ha)
										Jamnagar (MF 833.33)			Mahuva (MF 833.33)			Anand (MF 833.33)			SK Nagar (MF 1111.111)			Kothara (MF 0.83333)			Targhadia (MF 833.33)			Amreli (MF 833.33)			Khambhalia (MF 833.33)			Dhari (MF 833.33)			Nana Kandhasar (MF 833.33)
										I	II	III	I	II	III	I	II	III	I	II	III	I	II	III	I	II	III	I	II	III	I	II	III	I	II	III	I	II	III
1	2009	Kharif	LSHT(state trial)	GHB 757	12	X	202	Test Entry	3	1833.33	1387.49	1749.99	2974.99	3416.65	3058.32	3499.99	3583.32	3249.99	2515.55	2877.77	3360	2573	2680.9	1875.8	2333.32	2308.32	2391.66	2434.16	1184.16	1668.33	583.331	1250	916.663	1583.33	1333.33	1308.33	833.33	1374.99	816.663
				GHB 882	212	X	204	Test Entry	1	2416.66	2241.66	2541.66	3449.99	2583.32	2058.33	3499.99	2999.99	3333.32	3254.44	3076.66	3001.11	1925.6	1601.9	1585.3	2741.66	2691.66	2608.32	1703.33	1065	1436.66	749.997	666.664	833.33	2349.99	1083.33	1433.33	1666.66	833.33	1008.33
				GHB 885	29	X	217	Test Entry	2	1833.33	1758.33	2099.99	3374.99	3291.65	1708.33	3583.32	3083.32	4749.98	3798.89	2295.55	3480	1684.9	1593.6	1809.4	2479.16	2304.16	2324.99	1879.99	1418.33	1189.16	833.33	1416.66	1125	2058.33	1649.99	1316.66	1633.33	779.164	816.663
				GHB 891	213	X	210	Test Entry	1	2499.99	2245.82	2499.99	4083.32	3208.32	3291.65	3958.32	3749.99	3499.99	2850	3295.55	3261.11	1369.5	1386.1	1535.5	2899.99	2644.16	2824.99	1309.16	1083.33	1484.16	708.331	916.663	624.998	1741.66	1399.99	1374.99	1125	1041.66	916.663
				GHB 902	213	X	205	Test Entry	1	1433.33	1458.33	1545.83	4208.32	2874.99	1833.33	3833.32	3999.98	3666.65	4415.55	2051.11	2511.11	1228.4	1444.2	1684.9	2133.32	2070.83	2191.66	1805.83	2054.99	1862.49	916.663	624.998	708.331	1399.99	883.33	1116.66	916.663	787.497	1166.66
				GHB 905	71	X	204	Test Entry	3	1783.33	2216.66	2149.99	3749.99	3499.99	2641.66	4333.32	4166.65	3666.65	3872.22	3238.89	3948.88	2099.9	1502.3	1128.8	2424.99	2366.66	2287.49	955.83	1829.99	1292.49	1125	999.996	1499.99	1399.99	1366.66	1716.66	2124.99	791.663	816.663
				GHB 907	71	X	218	Test Entry	2	1250	1229.16	1362.49	4458.32	3291.65	2808.32	3499.99	4166.65	3916.65	2943.33	2798.89	2900	2058.4	1552.1	1660	2237.49	2037.49	2041.66	2351.66	1737.49	1483.33	916.663	1250	749.997	1808.33	1399.99	1483.33	1583.33	1200	716.664
				GHB 913	212	X	216	Test Entry	1	2166.66	2249.99	1999.99	3474.99	3124.99	2166.66	3666.65	3416.65	2499.99	2361.11	3730	3688.89	2075	2797.1	1601.9	2174.99	2283.32	2329.16	1388.33	1711.66	1624.16	541.665	916.663	499.998	983.329	1316.66	1341.66	816.663	1533.33	833.33
				GHB 538	23	X	203	Check	3	1125	1179.16	1299.99	3708.32	2833.32	1666.66	4083.32	3416.65	3833.32	2844.44	3273.33	2940	2564.7	2597.9	2639.4	1991.66	1749.99	1904.16	1493.33	1837.49	1552.49	833.33	1083.33	749.997	1766.66	1008.33	1374.99	224.999	1533.33	749.997
				GHB 719	21	X	204	Check	3	1824.99	1666.66	1458.33	4208.32	4791.65	3499.99	4333.32	3083.32	4666.65	2938.89	3103.33	3533.33	2307.4	2224.4	1452.5	2254.16	2008.33	2199.99	983.329	1495.83	965.829	916.663	1374.99	999.996	1183.33	1399.99	1274.99	1125	1208.33	783.33
				GHB 732	26	X	203	Check	3	2691.66	2791.66	2774.99	5183.31	2974.99	3558.32	4833.31	4583.32	4166.65	2808.89	2975.55	2603.33	2514.9	1527.2	1850.9	2849.99	2949.99	2966.65	2117.49	2567.49	1981.66	1374.99	1499.99	1166.66	1449.99	1116.66	1258.33	749.997	1233.33	1108.33
				GHB 744	35	X	203	Check	3	1395.83	1666.66	1704.16	4849.98	3291.65	2916.66	3999.98	2999.99	4249.98	2942.22	4641.11	3588.89	2465.1	1518.9	2033.5	1745.83	2945.82	3749.99	2316.66	1670.83	1509.99	999.996	1583.33	1458.33	1408.33	1374.99	1508.33	708.331	1108.33	924.996
										Jamnagar (MF 1111.11)			Mahuva (MF 1111.11)			Anand (MF 1111.11)			SK Nagar (MF 1481.48)			Kothara (MF 1.1111)
2	2009	Kharif	SSHT(state trial)	GHB 915	35	X	224	Test Entry	2	2155.55	2044.44	2000	4244.44	4111.11	3833.33	3000	3666.66	4444.44	2906.66	4168.88	4217.77	1332	1809.3	1554
				GHB 935	71	X	202	Test Entry	2	1805.55	2405.55	2216.66	4000	3444.44	3833.33	3444.44	2555.55	4222.22	4155.55	3853.33	2654.81	2242.2	1864.8	1653.9
				GHB 538	23	X	203	Check	3	1833.33	1850	1888.89	3222.22	3666.66	2888.89	4222.22	4444.44	3222.22	3647.4	5159.99	3651.85	2497.5	1132.2	1942.5
				GHB 719	21	X	204	Check	3	1111.11	2205.55	1666.66	3611.11	3500	3166.66	4333.33	4111.11	4222.22	3745.18	5109.62	3645.92	2053.5	1887	1309.8
				GHB 732	26	X	203	Check	3	1688.89	1833.33	1944.44	3666.66	3888.88	2666.66	4111.11	4777.77	4999.99	2402.96	2965.92	2254.81	2308.8	1354.2	1864.8
				GHB 744	35	X	203	Check	3	1844.44	2055.55	1666.66	4055.55	3466.66	3888.88	3222.22	3888.88	3555.55	4680	4721.48	5029.62	2319.9	1631.7	2197.8
										Jamnagar (MF 833.33)			Anand (MF 833.33)			SK Nagar (MF 1111.11)			Vijapur (MF 1111.11)
3	2009	Summer	Summer Hybrid Pearl Millet Trial (State trial)	GHB 719	21	X	204	Test Entry	3	4891.65	4874.98	4599.98	4691.65	4266.65	5316.65	5207.77	4852.22	4603.33	3555.55	4455.55	4477.77
				GHB 732	26	X	203	Test Entry	3	5916.64	5491.64	5174.98	6049.98	6333.31	6708.31	7586.66	6688.88	6931.1	5099.99	5044.44	4755.55
				GHB 744	35	X	203	Test Entry	3	5341.65	4908.31	4608.31	5449.98	6016.64	5641.64	6754.44	6403.33	5997.77	5244.44	6033.33	5049.99
				GHB 757	12	X	202	Test Entry	3	1816.66	1699.99	1841.66	4666.65	4083.32	5583.31	5686.66	4924.44	4522.22	3933.33	4088.88	4805.55
				GHB 770	12	X	218	Test Entry	2	5208.31	4658.31	4408.32	4708.31	4783.31	4474.98	6493.33	6124.44	5715.55	4377.77	4444.44	4500
				GHB 785	35	X	219	Test Entry	2	4299.98	3824.98	3624.99	4316.65	5166.65	4583.32	6864.44	5713.33	5646.66	4350	3783.33	4555.55
				GHB 817	34	X	204	Test Entry	2	3458.32	3791.65	4141.65	4874.98	4816.65	5349.98	5603.33	5714.44	7008.88	5633.33	5155.55	4600
				GHB 902	213	X	205	Test Entry	1	4724.98	4941.65	3883.32	5716.64	5541.64	6891.64	5658.88	5838.88	5421.11	4777.77	4833.33	5133.33
				GHB 538	23	X	203	Check	3	4849.98	5174.98	4491.65	6033.31	5808.31	5666.64	6387.77	6181.1	5996.66	4483.33	5961.11	4411.11
								Hybrids developed using A and R lines which we have contributed in heterotic pool
								Hybrids developed using R lines which we have contributed in heterotic pool and A lines from ICRISAT
								All released and pipe line hybrids developed by uzing the R lines contributed in heterotic pool and A lines from ICRISAT

## Sheet: 2010
Sr	Year	Season	Name of trial	Name of Hybrid (GHB No.)	HPFT K-2013 Female Code		HPFT K-2013 Male Code	Type of entry	Group*	Name of location with its grain yield kg/ha (Replication-wise yield is in kg/ha)
										Jamnagar (MF 833.33)			Mahuva (MF 833.33)			Anand (MF 833.33)			SK Nagar (MF 1111.111)			Kothara (MF 833.33)			Targhadia (MF 833.33)			Amreli (MF 833.33)			Khambhalia (MF 833.33)			Dhari (MF 833.33)			Nana Kandhasar (MF 833.33)
										I	II	III	I	II	III	I	II	III	I	II	III	I	II	III	I	II	III	I	II	III	I	II	III	I	II	III	I	II	III
1	2010	Kharif	LSHT(state trial)	GHB 757	12	X	202	Test Entry	3	1233.33	1158.33	1349.99	2291.66	2849.99	2124.99	3333.32	4166.65	3916.65	1631.11	1581.11	1571.11	1291.66	1083.33	1166.66	770.83	1135	1239.16	3003.32	2560.82	2435.82	541.665	416.665	499.998	1799.99	1916.66	1841.66	1168.33	1266.66	1495.83
				GHB 891	213	X	210	Test Entry	1	999.996	912.496	749.997	2749.99	2124.99	2933.32	4333.32	3749.99	3249.99	1325.55	1584.44	1666.66	1524.99	1916.66	1591.66	1316.66	1191.66	1266.66	1964.99	2103.32	1443.33	791.663	583.331	833.33	1100	1541.66	1624.99	1551.66	946.663	1345.83
				GHB 902	213	X	205	Test Entry	1	858.33	916.663	833.33	2933.32	1916.66	2833.32	2249.99	2916.66	2083.33	1655.55	2155.55	1666.66	1374.99	1833.33	1291.66	1408.33	1266.66	791.663	1701.66	1799.16	2089.16	416.665	624.998	583.331	1274.99	1583.33	1349.99	1536.66	1337.49	1138.33
				GHB 905	71	X	204	Test Entry	3	1666.66	1641.66	1849.99	3933.32	2708.32	2541.66	4666.65	4249.98	3666.65	2050	1582.22	1834.44	1341.66	1041.66	1333.33	1949.99	1541.66	1466.66	2233.32	2214.16	1584.16	624.998	666.664	708.331	1958.33	1574.99	1758.33	1924.99	2431.66	2004.16
				GHB 915	35	X	224	Test Entry	2	1420.83	1208.33	1250	3166.65	1933.33	3249.99	4166.65	3833.32	4916.65	1530	1486.67	1715.55	1499.99	1041.66	1008.33	958.329	1016.66	1208.33	2172.49	2652.49	2044.99	583.331	666.664	499.998	2108.32	1958.33	1225	1726.66	1463.33	1445.83
				GHB 935	71	X	202	Test Entry	2	1437.49	1025	1108.33	2766.66	3499.99	3499.99	4333.32	5166.65	4249.98	1943.33	1511.11	1654.44	1333.33	1624.99	1333.33	1308.33	1250	1033.33	2264.99	2365.82	2644.99	749.997	508.331	516.665	1774.99	2249.99	1416.66	458.332	1353.33	1362.49
				GHB 936	213	X	215	Test Entry	1	1083.33	833.33	916.663	2874.99	3083.32	2583.32	2333.32	2916.66	2708.32	1802.22	1371.11	1885.55	1208.33	1458.33	1591.66	799.997	1299.99	1058.33	2379.16	2011.66	1775.83	541.665	708.331	599.998	2666.66	1649.99	1808.33	854.163	984.996	1333.33
				GHB 938	207	X	210	Test Entry	1	812.497	749.997	666.664	2833.32	2124.99	2958.32	3333.32	2749.99	2999.99	1948.89	1271.11	1591.11	1058.33	1066.66	1416.66	1233.33	1274.99	1083.33	2274.16	1698.33	2374.16	516.665	333.332	416.665	1866.66	1274.99	1666.66	1341.66	1308.33	694.997
				GHB 538	23	X	203	Check	3	1250	1125	1362.49	4083.32	4099.98	2858.32	4166.65	3749.99	3583.32	1793.33	1427.78	1987.78	916.663	1083.33	999.996	1125	1341.66	1125	2439.99	2924.99	2035.83	541.665	416.665	583.331	2333.32	2066.66	1524.99	1918.33	2295.82	1624.99
				GHB 719	21	X	204	Check	3	1391.66	1250	1208.33	3749.99	4333.32	3166.65	4166.65	3833.32	3499.99	1944.44	2002.22	2302.22	1341.66	1083.33	1316.66	949.996	791.663	1075	2195.82	2731.66	2609.99	624.998	791.663	499.998	2491.66	1483.33	1833.33	1062.5	1595.83	887.496
				GHB 732	26	X	203	Check	3	1458.33	1499.99	1250	4249.98	2916.66	3458.32	4166.65	3583.32	4666.65	1475.55	2111.11	1947.78	1333.33	1125	1175	1733.33	1491.66	1566.66	2651.66	3227.49	2736.66	708.331	583.331	666.664	2349.99	2091.66	1749.99	2599.99	1567.49	1444.99
				GHB 744	35	X	203	Check	3	999.996	1091.66	920.83	3916.65	3541.65	2999.99	3833.32	3416.65	4166.65	2473.33	2194.44	2327.78	1349.99	999.996	1499.99	1633.33	1541.66	1458.33	1749.16	2507.49	2737.49	541.665	624.998	724.997	1808.33	1833.33	1416.66	2217.49	1499.16	1887.49
										Jamnagar (MF 1111.111)			Mahuva (MF 1111.111)			Anand (MF 1111.111)			SK Nagar (MF 1481.48)			Kothara (MF 1111.111)
2	2010	Kharif	SSHT(state trial)	GHB 939	207	X	224	Test Entry	1	1388.89	1277.78	1444.44	3444.44	4333.33	4055.55	3888.88	4444.44	4222.22	2423.7	1847.41	2133.33	1888.89	1777.78	1633.33
				GHB 940	207	X	221	Test Entry	1	999.999	1222.22	1277.78	3444.44	3000	3777.77	2777.77	3333.33	3444.44	1568.89	1940.74	2207.41	1077.78	1333.33	1500
				GHB 941	207	X	206	Test Entry	1	1166.67	1333.33	1222.22	3611.11	3744.44	4177.77	4111.11	3888.88	4444.44	2023.7	2240	1681.48	1666.66	1833.33	1622.22
				GHB 942	207	X	220	Test Entry	1	1744.44	1677.78	1611.11	2977.77	2611.11	2688.89	4000	3777.77	3222.22	1216.3	1179.26	1761.48	1555.55	1111.11	1033.33
				GHB 944	207	X	223	Test Entry	1	1088.89	999.999	1166.67	3777.77	3466.66	3444.44	3111.11	2888.89	3222.22	1088.89	1229.63	1210.37	1311.11	1277.78	1166.67
				GHB 951	81	X	221	Test Entry	2	1144.44	1111.11	777.777	2500	3755.55	2388.89	3333.33	3888.88	4444.44	1823.7	1502.22	1807.41	1033.33	555.555	1144.44
				GHB 952	81	X	223	Test Entry	2	1377.78	1455.55	1166.67	3055.55	3444.44	3277.77	3888.88	4555.55	4666.66	2148.15	1930.37	2143.7	1166.67	1222.22	1166.67
				GHB 954	81	X	215	Test Entry	2	1055.55	1222.22	999.999	3166.66	2500	2833.33	3000	2777.77	3222.22	1748.15	1819.26	1871.11	933.332	1333.33	1222.22
				GHB 960	213	X	205	Test Entry	1	972.221	944.443	888.888	2944.44	2777.77	2800	2333.33	3000	3111.11	1440	1385.18	1462.22	1222.22	1222.22	877.777
				GHB 961	207	X	205	Test Entry	1	1777.78	1755.55	1666.66	2500	1722.22	3722.22	3000	3777.77	3666.66	1385.18	2034.07	1983.7	1555.55	1422.22	1333.33
				GHB 538	23	X	203	Check	3	1438.89	1222.22	988.888	3388.89	3388.89	3277.77	3444.44	3888.88	3777.77	1565.92	2118.52	2260.74	1333.33	1166.67	1088.89
				GHB 719	21	X	204	Check	3	1277.78	944.443	1277.78	3611.11	5111.11	4611.11	3333.33	3888.88	3666.66	2148.15	2437.03	2607.4	1500	1644.44	1333.33
				GHB 732	26	X	203	Check	3	1388.89	1055.55	1277.78	3222.22	5222.22	4388.88	4333.33	3666.66	4000	2128.89	2823.7	2290.37	1066.67	1111.11	1233.33
				GHB 744	35	X	203	Check	3	1544.44	1638.89	1850	2888.89	3111.11	4911.11	3777.77	4222.22	3222.22	3125.92	2414.81	2512.59	1555.55	1722.22	1444.44
										Jamnagar (MF 833.33)			Anand (MF 833.33)			SK Nagar (MF 833.33)			Vijapur (MF 1111.111)
3	2010	Summer	Summer Hybrid Pearl Millet Trial (State trial)	GHB 732	26	X	203	Test Entry	3	4074.98	5124.98	4083.32	5512.48	5119.98	4675.81	4833.31	5333.31	4833.31	3094.44	4450	3583.33
				GHB 744	35	X	203	Test Entry	3	2499.99	2949.99	3133.32	4361.65	5310.81	5416.65	2999.99	3833.32	4249.98	3277.77	4094.44	3311.11
				GHB 757	12	X	202	Test Entry	3	2791.66	3216.65	3749.99	4009.98	4107.48	5039.15	3166.65	3333.32	3916.65	3333.33	3855.55	4877.77
				GHB 882	212	X	204	Test Entry	1	3266.65	2849.99	3058.32	4119.15	4474.15	3608.32	1999.99	3333.32	2833.32	3311.11	4600	3711.11
				GHB 885	29	X	217	Test Entry	2	3616.65	4541.65	3791.65	3594.99	4269.98	4897.48	4083.32	4583.32	4999.98	3944.44	3094.44	4122.22
				GHB 891	213	X	210	Test Entry	1	4249.98	4424.98	4416.65	3814.15	1846.66	3779.98	3833.32	4333.32	4249.98	3777.77	3050	3166.66
				GHB 902	213	X	205	Test Entry	1	3691.65	4733.31	4041.65	3361.65	3739.15	4635.81	3333.32	3583.32	3999.98	4166.66	3855.55	2961.11
				GHB 905	71	X	204	Test Entry	3	4066.65	3783.32	3958.32	3821.65	3959.98	4611.65	2833.32	3583.32	2833.32	2533.33	3116.66	2700
				GHB 907	71	X	218	Test Entry	2	4124.98	4458.32	3433.32	4119.15	3989.98	4581.65	2999.99	3666.65	3583.32	3072.22	3127.77	3611.11
				GHB 936	213	X	215	Test Entry	1	2616.66	3783.32	2791.66	4679.98	4581.65	3257.49	4166.65	4499.98	4416.65	3900	3577.77	3488.89
				GHB 538	23	X	203	Check	3	2333.32	3124.99	3599.99	4674.15	4210.82	4499.98	3666.65	3916.65	4083.32	3494.44	4294.44	4205.55
								Hybrids developed using A and R lines which we have contributed in heterotic pool
								Hybrids developed using R lines which we have contributed in heterotic pool and A lines from ICRISAT
								All released and pipe line hybrids developed by uzing the R lines contributed in heterotic pool and A lines from ICRISAT

## Sheet: 2011
Sr	Year	Season	Name of trial	Name of Hybrid (GHB No.)	HPFT K-2013 Female Code		HPFT K-2013 Male Code	Type of entry	Group*	Name of location with its grain yield kg/ha (Replication-wise yield is in kg/ha)
										Jamnagar (MF 833.33)			Mahuva (MF 833.33)			Anand (MF 833.33)			SK Nagar (MF 1111.111)			Targhadia (MF 833.33)			Amreli (MF 833.33)			Khambhalia (MF 833.33)			Dhari (MF 833.33)			Nana Kandhasar (MF 833.33)
										I	II	III	I	II	III	I	II	III	I	II	III	I	II	III	I	II	III	I	II	III	I	II	III	I	II	III
1	2011	Kharif	LSHT(state trial)	GHB 891	213	X	210	Test Entry	1	2208.32	2416.66	2333.32	3774.98	3183.32	2916.66	3166.65	3916.65	3333.32	1563.33	1771.11	1918.89	1758.33	1916.66	1549.99	1924.99	2716.66	2541.66	233.332	1624.99	2083.33	1774.99	1966.66	1958.33	1208.33	1208.33	1491.66
				GHB 905	71	X	204	Test Entry	3	1250	1624.99	1374.99	2333.32	4874.98	2299.99	4249.98	4499.98	4166.65	2385.55	2372.22	2718.89	1849.99	1091.66	1008.33	2599.99	2549.99	2124.99	374.999	1499.99	916.663	1658.33	1749.99	1674.99	1250	1458.33	1250
				GHB 935	71	X	202	Test Entry	2	1749.99	1666.66	1666.66	4949.98	4683.31	5966.64	4333.32	4166.65	4749.98	1456.67	2116.66	1731.11	1459.99	1304.16	1699.99	3124.99	2208.32	3091.65	1583.33	2749.99	2416.66	2116.66	2066.66	2349.99	1624.99	1874.99	1250
				GHB 939	207	X	224	Test Entry	1	3124.99	3166.65	3041.65	5533.31	5249.98	4483.32	4249.98	4166.65	4416.65	2196.66	2448.89	3211.11	2183.32	2133.32	2324.99	2624.99	2791.66	2916.66	1166.66	2499.99	2666.66	2516.66	2099.99	2541.66	1041.66	1333.33	958.329
				GHB 940	207	X	221	Test Entry	1	1416.66	1458.33	1333.33	3758.32	2491.66	3299.99	1999.99	2499.99	2416.66	2158.89	3083.33	1730	1108.33	1570.83	999.996	2541.66	2341.66	2208.32	1333.33	999.996	1916.66	2149.99	2341.66	2183.32	1416.66	1041.66	1291.66
				GHB 941	207	X	206	Test Entry	1	3083.32	3166.65	3291.65	4933.31	4483.32	2924.99	3749.99	4083.32	4749.98	1217.78	2021.11	1844.44	2074.99	1683.33	2083.33	3124.99	2708.32	2958.32	916.663	2916.66	1499.99	1974.99	2199.99	1841.66	1708.33	1416.66	1374.99
				GHB 952	81	X	223	Test Entry	2	2083.33	2041.66	2249.99	4599.98	4116.65	2533.32	1833.33	2249.99	2999.99	1927.78	1440	2168.89	1658.33	1376.66	1225	2583.32	2916.66	2499.99	624.998	1499.99	1666.66	1541.66	1866.66	2174.99	1291.66	1416.66	1324.99
				GHB 961	207	X	205	Test Entry	2	1583.33	1666.66	1624.99	4041.65	1833.33	6274.97	2666.66	2999.99	3499.99	1652.22	1780	2071.11	962.496	1464.16	1404.16	2249.99	2291.66	2458.32	1250	1499.99	2083.33	1899.99	2449.99	1874.99	1083.33	1083.33	1166.66
				GHB 732	26	X	203	Check	3	2833.32	3041.65	2916.66	3483.32	4074.98	1916.66	3083.32	3999.98	3833.32	823.333	906.666	722.221	1937.49	1949.99	2499.99	3458.32	2541.66	2958.32	1374.99	1250	2583.32	2133.32	2249.99	2099.99	1741.66	1583.33	1041.66
				GHB 719	21	X	204	Check	3	1833.33	2083.33	1999.99	5033.31	3941.65	2199.99	3416.65	3249.99	2833.32	2047.78	2285.55	2347.78	1529.16	1554.16	1662.49	3124.99	2291.66	3166.65	1666.66	1749.99	1499.99	2341.66	1749.99	2433.32	2166.66	1491.66	1333.33
				GHB 744	35	X	203	Check	3	2749.99	2499.99	2624.99	4866.65	3966.65	1899.99	3749.99	3166.65	3166.65	3124.44	2403.33	4063.33	2499.99	1916.66	1941.66	1958.33	2041.66	2624.99	1749.99	1250	2499.99	2083.33	2083.33	2399.99	1791.66	1458.33	1708.33
										Jamnagar (MF 1111.111)			Mahuva (MF 1111.111)			Anand (MF 1111.111)			SKNagar (MF 1481.48)
2	2011	Kharif	SSHT(state trial)	GHB 962	71	X	217	Test Entry	2	1666.66	1533.33	1577.78	2100	2466.66	1777.78	3000	2666.66	2777.77	957.036	1188.15	1352.59
				GHB 963	71	X	218	Test Entry	2	1555.55	1500	1600	3633.33	2744.44	2911.11	2888.89	2222.22	2000	1714.07	2533.33	2048.89
				GHB 964	71	X	224	Test Entry	2	1822.22	1855.55	1722.22	2955.55	3011.11	2022.22	4666.66	4444.44	3888.88	1048.89	1477.04	1428.15
				GHB 966	206	X	224	Test Entry	1	2500	2000	2200	4433.33	2611.11	1622.22	4555.55	4444.44	4222.22	1200	1022.22	971.851
				GHB 967	71	X	219	Test Entry	2	1411.11	1088.89	1188.89	4188.88	2222.22	3033.33	2555.55	3222.22	3222.22	719.999	1791.11	1924.44
				GHB 969	206	X	206	Test Entry	1	1988.89	2144.44	2044.44	2477.78	1977.78	2211.11	2555.55	2000	2888.89	1282.96	1611.85	838.518
				GHB 984	71	X	207	Test Entry	2	1166.67	1111.11	1333.33	3811.11	2022.22	2644.44	3888.88	4000	3444.44	1988.15	1656.29	2342.22
				GHB 985	71	X	216	Test Entry	2	1788.89	1888.89	1866.66	2122.22	2555.55	2500	2333.33	2888.89	2888.89	1561.48	2414.81	1432.59
				GHB 987	71	X	208	Test Entry	2	866.666	1277.78	777.777	2044.44	2766.66	2100	2444.44	2555.55	2555.55	1312.59	2008.89	1379.26
				GHB 993	71	X	213	Test Entry	2	1811.11	1888.89	1777.78	2666.66	2866.66	2277.78	3000	2666.66	2888.89	2192.59	2389.63	2211.85
				GHB 997	71	X	209	Test Entry	2	1411.11	1488.89	1355.55	2700	2433.33	2233.33	2444.44	2888.89	3333.33	1752.59	2168.89	1570.37
				GHB 732	26	X	203	Check	3	1833.33	1711.11	1766.66	2300	1777.78	1555.55	3000	3111.11	3666.66	251.852	751.11	588.148
				GHB 538	23	X	203	Check	3	1511.11	1666.66	1611.11	3488.89	2733.33	2200	3111.11	3777.77	3333.33	2117.03	2404.44	2545.18
				GHB 719	21	X	204	Check	3	1666.66	1544.44	1611.11	2900	3522.22	2300	3555.55	3000	2777.77	1542.22	1303.7	2354.07
				GHB 744	35	X	203	Check	3	1555.55	1666.66	1777.78	3044.44	2644.44	1644.44	3333.33	2888.89	2888.89	1451.85	1645.92	2031.11
										Jamnagar (MF 833.33)			Anand (MF 833.33)			SKNagar (MF 1111.111)			Vijapur (MF 1111.111)
3	2011	Summer	Summer Hybrid Pearl Millet Trial (State trial)	GHB 719	21	X	204	Test Entry	3	5791.64	5833.31	5749.98	4499.98	4249.98	3916.65	6994.44	6116.66	6189.99	4255.55	5233.33	5366.66
				GHB 732	26	X	203	Test Entry	3	5999.98	6333.31	6249.98	4749.98	4499.98	5083.31	5368.88	4687.77	5175.55	4222.22	4666.66	5333.33
				GHB 744	35	X	203	Test Entry	3	5541.64	4166.65	4291.65	4083.32	4333.32	4666.65	5611.11	4878.88	3640	4277.77	4355.55	3911.11
				GHB 757	12	X	202	Test Entry	3	5516.64	5124.98	5249.98	4166.65	4083.32	3499.99	5739.99	4597.77	5989.99	4811.11	5522.22	4911.11
				GHB 885	29	X	217	Test Entry	2	5749.98	5983.31	5666.64	5083.31	4999.98	4999.98	5616.66	4516.66	4090	4877.77	4522.22	4722.22
				GHB 891	213	X	210	Test Entry	1	5791.64	5833.31	5666.64	4749.98	4833.31	4583.32	5385.55	5605.55	2870	4922.22	4744.44	4522.22
				GHB 902	213	X	205	Test Entry	1	5666.64	5791.64	5583.31	4999.98	4749.98	5166.65	5699.99	4766.66	5911.11	4977.77	5233.33	4266.66
				GHB 905	71	X	204	Test Entry	3	4583.32	4999.98	4833.31	2999.99	3333.32	3666.65	4953.33	5505.55	4452.22	5199.99	4433.33	4400
				GHB 907	71	X	218	Test Entry	2	5374.98	5124.98	5333.31	4416.65	3583.32	4083.32	5884.44	4428.88	3916.66	5144.44	4788.88	4366.66
				GHB 915	35	X	224	Test Entry	2	4583.32	4458.32	4874.98	3249.99	2166.66	2666.66	3615.55	4651.11	2893.33	4188.88	3944.44	3733.33
				GHB 935	71	X	202	Test Entry	2	4916.65	4374.98	4999.98	4583.32	3999.98	3916.65	4917.77	6183.33	6033.33	5133.33	5211.11	4933.33
				GHB 936	213	X	215	Test Entry	1	6166.64	6249.98	6624.97	5249.98	5666.64	4749.98	4346.66	5244.44	3266.66	5166.66	4344.44	4966.66
				GHB 538	23	X	203	Check	3	5916.64	5708.31	5833.31	3916.65	4666.65	4583.32	5463.33	5585.55	3735.55	5133.33	4422.22	4866.66
										Kodinar (MF 833.33)
4	2011	Pre Rabi	Pre rabi Hybrid Pearl Millet Trial (State trial)	GHB-719	21	X	204	Test Entry	3	3499.99	3041.65	2499.99
				GHB-744	35	X	203	Test Entry	3	3749.99	2749.99	2374.99
				GHB-891	213	X	210	Test Entry	1	3541.65	2041.66	1916.66
				GHB-905	71	X	204	Test Entry	3	3958.32	2916.66	2833.32
				GHB-935	71	X	202	Test Entry	2	4083.32	2499.99	2749.99
				GHB-939	207	X	224	Test Entry	1	2583.32	2458.32	2291.66
				GHB-940	207	X	221	Test Entry	1	3874.98	4583.32	4249.98
				GHB-941	207	X	206	Test Entry	1	3374.99	2791.66	2749.99
				GHB-952	81	X	223	Test Entry	2	3499.99	2958.32	2624.99
				GHB-961	207	X	205	Test Entry	1	3541.65	3041.65	3416.65
				GHB-967	71	X	219	Test Entry	2	3208.32	3124.99	2999.99
								Hybrids developed using A and R lines which we have contributed in heterotic pool
								Hybrids developed using R lines which we have contributed in heterotic pool and A lines from ICRISAT
								All released and pipe line hybrids developed by uzing the R lines contributed in heterotic pool and A lines from ICRISAT

## Sheet: 2012
Sr	Year	Season	Name of trial	Name of Hybrid (GHB No.)	HPFT K-2013 Female Code		HPFT K-2013 Male Code	Type of entry	Group*	Name of location with its grain yield kg/ha (Replication-wise yield is in kg/ha)
										Jamnagar (MF 833.33)			Anand (MF 833.33)			SK Nagar (MF 1111.11)			Dhari (MF 833.33)			Khambhalia (MF 833.33)
										I	II	III	I	II	III	I	II	III	I	II	III	I	II	III
1	2012	Kharif	LSHT(state trial)	GHB 905	71	X	204	Test Entry	3	1908.33	2049.99	1791.66	2870.82	2770.82	2363.32	2183.33	2294.44	2382.22	1100	1133.33	1216.66	1291.66	1166.66	624.998
				GHB 935	71	X	202	Test Entry	2	1929.16	1833.33	1879.16	2841.66	3141.65	3354.99	1575.55	2444.44	2785.55	2058.33	1958.33	2008.33	1499.99	1208.33	583.331
				GHB 939	208	X	224	Test Entry	1	1816.66	1854.16	1783.33	2285.82	2542.49	2699.16	1315.55	2850	2217.78	1441.66	1499.99	1541.66	958.329	1041.66	583.331
				GHB 941	208	X	206	Test Entry	1	2049.99	2333.32	2041.66	2744.99	2944.99	3374.99	1587.78	2417.78	3095.55	1841.66	1833.33	1799.99	916.663	749.997	874.997
				GHB 952	81	X	223	Test Entry	2	1250	1225	1474.99	2971.65	2643.32	2464.16	1457.78	1801.11	2374.44	1691.66	1591.66	1658.33	916.663	833.33	1250
				GHB 961	208	X	205	Test Entry	2	1916.66	1845.83	1958.33	2654.99	2114.99	2393.32	1397.78	2088.89	2047.78	1758.33	1849.99	1783.33	999.996	1166.66	999.996
				GHB 964	71	X	224	Test Entry	2	704.164	816.663	958.329	2512.49	3203.32	2639.16	1585.55	2721.11	2878.89	1791.66	1833.33	1833.33	1250	1541.66	624.998
				GHB 965	209	X	224	Test Entry	1	1445.83	1458.33	1462.49	3073.32	3374.99	3229.99	1533.33	2211.11	2486.66	1424.99	1391.66	1408.33	999.996	833.33	624.998
				GHB 966	206	X	224	Test Entry	1	658.331	749.997	733.33	4058.32	2705.82	3034.15	1953.33	2150	2433.33	916.663	933.33	883.33	749.997	708.331	624.998
				GHB 984	71	X	207	Test Entry	2	1474.99	1558.33	1374.99	3244.99	3559.15	2967.49	1930	2934.44	2453.33	1366.66	1449.99	1408.33	583.331	1583.33	1041.66
				GHB 993	71	X	213	Test Entry	2	2216.66	2166.66	1866.66	2567.49	3463.32	2708.32	1722.22	2718.89	2037.78	1349.99	1408.33	1358.33	958.329	833.33	1333.33
				GHB 997	71	X	210	Test Entry	2	1833.33	2083.33	1666.66	2592.49	3150.82	3379.15	1608.89	2501.11	3373.33	1983.33	1908.33	1933.33	1250	666.664	916.663
				GHB 1000	71	X	210	Test Entry	2	2033.33	2166.66	1916.66	2529.99	3429.99	3022.49	1551.11	1778.89	2577.78	1674.99	1766.66	1683.33	1333.33	874.997	833.33
				GHB 1015	12	X	204	Test Entry	2	1508.33	1299.99	1458.33	2926.65	2735.82	3177.49	2403.33	2236.66	2173.33	1066.66	1133.33	1158.33	958.329	749.997	541.665
				GHB 719	21	X	204	Check	3	1916.66	1808.33	2029.16	2114.16	2850.82	2659.16	2024.44	2241.11	2440	958.329	1008.33	983.329	999.996	833.33	916.663
				GHB 732	26	X	203	Check	3	1999.99	2083.33	1974.99	2634.16	2926.65	3212.49	2697.78	2836.66	1991.11	1308.33	1250	1191.66	1083.33	1499.99	583.331
				GHB 744	35	X	203	Check	3	624.998	629.164	749.997	2541.66	3083.32	2937.49	2140	2594.44	1628.89	1708.33	1716.66	1699.99	874.997	833.33	583.331
				GHB 757	208	X	205	Check	3	1424.99	1499.99	1583.33	2083.33	2527.49	2962.49	2535.55	2703.33	1471.11	1633.33	1566.66	1699.99	833.33	1166.66	958.329
										Jamnagar(MF 1111.11)			Anand(MF 1111.11)			SK Nagar(MF 1481.48)
2	2012	kharif	SSHT-I (state trial)	GHB 1025	79	X	211	Test Entry	2	2511.11	2233.33	2388.89	3916.66	3500	3978.88	1865.18	2474.07	3302.22
				GHB1026	79	X	224	Test Entry	2	1166.67	1094.44	1044.44	3400	3235.55	2987.77	1354.07	2752.59	3925.92
				GHB 1031	82	X	224	Test Entry	2	1177.78	1322.22	1166.67	4277.77	4555.55	4333.33	2029.63	1940.74	2398.52
				GHB 1033	79	X	212	Test Entry	2	1466.67	1555.55	1388.89	2395.55	2050	2212.22	2414.81	2117.03	2666.66
				GHB 1072	71	X	222	Test Entry	2	1183.33	1200	1077.78	3285.55	2928.89	3390	2640	2638.52	2302.22
				GHB 1076	79	X	213	Test Entry	2	1727.78	1833.33	1644.44	4038.88	2972.22	3414.44	2933.33	2317.03	2952.59
				GHB 1088	216	X	213	Test Entry	1	1888.89	1816.66	1644.44	2462.22	3092.22	2713.33	2228.15	2884.44	3321.48
				GHB 538	23	X	203	Check	3	1111.11	1166.67	1333.33	2754.44	2396.66	2406.66	2490.37	3072.59	2342.22
				GHB 732	26	X	203	Check	3	1561.11	1627.78	1600	3495.55	2991.11	2883.33	2099.26	2702.22	2269.63
				GHB 744	35	X	203	Check	3	1561.11	1577.78	1366.67	3000	2332.22	2583.33	2103.7	1551.11	2240
				GHB 757	208	X	205	Check	3	1233.33	1222.22	1333.33	2802.22	2955.55	2812.22	2497.78	2583.7	2327.41
										Jamnagar(MF 1111.11)			Anand(MF 1111.11)			SK Nagar(MF 1481.48)
3	2012	Kharif	SSHT-II (state trial)	GHB 1016	208	X	210	Test Entry	1	888.888	938.888	1111.11	2416.66	2657.78	2643.33	1551.11	2637.03	2933.33
				GHB 1021	71	X	201	Test Entry	2	1888.89	2022.22	2100	2950	3028.89	2957.77	2189.63	2800	2552.59
				GHB 1096	71	X	212	Test Entry	2	1744.44	1600	1666.66	3244.44	3505.55	4194.44	1957.04	2785.18	2579.26
				GHB 1097	213	X	201	Test Entry	1	1883.33	1755.55	1716.66	2500	3293.33	2595.55	3282.96	2491.85	2927.4
				GHB 1098	213	X	203	Test Entry	1	1033.33	1211.11	1077.78	2441.11	2143.33	2637.78	2757.03	1797.04	2595.55
				GHB 1103	12	X	222	Test Entry	2	1777.78	1894.44	1616.67	2805.55	2966.66	3380	2379.26	2974.81	2423.7
				GHB 538	23	X	203	Check	3	1838.89	1905.55	2083.33	2680	2872.22	2690	1994.07	2306.66	2171.85
				GHB 732	26	X	203	Check	3	1777.78	1511.11	1672.22	3244.44	3027.77	2948.89	1657.78	2136.29	2377.78
				GHB 744	35	X	203	Check	3	1016.67	1211.11	949.999	2816.66	2507.78	3192.22	1819.26	2275.55	1533.33
										Jamnagar (MF 833.33)			Anand (MF 833.33)			SK Nagar (MF 1111.11)
4	2012	Summer	Summer Hybrid Pearl Millet Trial (State trial)	GHB 719	21	X	204	Test Entry	3	4299.98	4704.15	4833.31	3416.65	3999.98	4083.32	8912.21	8666.66	9284.44	4744.44	5755.55	5766.66
				GHB 744	35	X	203	Test Entry	3	5158.31	5566.64	5612.48	3749.99	3666.65	5166.65	8144.44	8023.33	7488.88	5122.22	4733.33	5477.77
				GHB 935	71	X	202	Test Entry	2	4999.98	5133.31	4795.81	2974.99	3416.65	3166.65	7401.1	6399.99	6287.77	3655.55	4533.33	3677.77
				GHB 891	213	X	210	Test Entry	1	6158.31	5958.31	6083.31	4499.98	3916.65	3749.99	6272.22	6255.55	8645.55	5488.88	4911.11	6011.11
				GHB 905	71	X	204	Test Entry	3	5583.31	5724.98	5566.64	3499.99	3916.65	3999.98	8555.55	7822.21	7086.66	3966.66	3611.11	4533.33
				GHB 964	71	X	224	Test Entry	2	5258.31	4841.65	4658.31	4499.98	3249.99	3499.99	8622.21	8547.77	6411.1	5211.11	3777.77	5566.66
				GHB 939	208	X	224	Test Entry	1	5699.98	4999.98	5083.31	4916.65	2583.32	3166.65	7611.1	8137.77	7408.88	5499.99	5188.88	5533.33
				GHB 940	208	X	221	Test Entry	1	4366.65	4645.81	4770.81	4666.65	2999.99	3249.99	7771.1	8767.77	8172.21	4533.33	5377.77	4688.88
				GHB 941	208	X	206	Test Entry	1	5662.48	5416.65	5916.64	2916.66	2249.99	2583.32	7344.44	7688.88	7893.33	5799.99	5666.66	6299.99
				GHB 952	81	X	223	Test Entry	2	7262.47	6908.31	7433.3	5083.31	4166.65	5666.64	7626.66	8138.88	7366.66	5366.66	4944.44	5799.99
				GHB 961	208	X	205	Test Entry	1	4999.98	5299.98	5612.48	3841.65	2999.99	3416.65	8738.88	6951.1	8068.88	3866.66	3111.11	4433.33
				GHB 962	71	X	217	Test Entry	2	6545.81	6487.47	6266.64	5083.31	3783.32	4916.65	8811.1	7768.88	7574.44	5211.11	4555.55	5888.88
				GHB 1000	71	X	210	Test Entry	2	5833.31	5708.31	5774.98	4166.65	3333.32	3916.65	7664.44	6837.77	6656.66	4511.11	4044.44	4744.44
				GHB-538	23	X	203	Check	3	4808.31	4999.98	4816.65	3833.32	3999.98	3333.32	7933.33	6955.55	8867.77	5599.99	5333.33	5144.44
				GHB-732	26	X	203	Check	3	6666.64	6791.64	6416.64	4333.32	4666.65	4833.31	7315.55	8066.66	7433.33	5833.33	5333.33	5366.66
										Kodinar (MF 833.33)
5	2012	Pre Rabi	Pre rabi Hybrid Pearl Millet Trial (State trial)	GHB 719	21	X	204	Test Entry	3	2833.32	1874.99	1083.33
				GHB 732	26	X	203	Test Entry	3	3599.99	3499.99	3474.99
				GHB 744	35	X	203	Test Entry	3	3499.99	3291.65	2583.32
				GHB 757	208	X	205	Test Entry	3	2791.66	2291.66	3333.32
				GHB 905	71	X	204	Test Entry	3	3249.99	2541.66	2874.99
				GHB 935	71	X	202	Test Entry	2	2624.99	2666.66	2874.99
				GHB 939	208	X	224	Test Entry	1	3208.32	3458.32	3166.65
				GHB 941	208	X	206	Test Entry	1	2583.32	2666.66	2791.66
				GHB 961	208	X	205	Test Entry	1	3374.99	3208.32	2208.32
				GHB 964	71	X	224	Test Entry	2	2499.99	2499.99	3166.65
				GHB 965	209	X	224	Test Entry	1	2874.99	2624.99	2291.66
				GHB 966	206	X	224	Test Entry	1	1749.99	3166.65	2583.32
				GHB 984	71	X	207	Test Entry	2	3041.65	2291.66	2833.32
				GHB 993	71	X	213	Test Entry	2	1958.33	1999.99	2458.32
				GHB 997	71	X	210	Test Entry	2	3166.65	2874.99	2916.66
				GHB 1000	71	X	210	Test Entry	2	1874.99	2374.99	2749.99
				GHB 1015	12	X	204	Test Entry	2	2333.32	1791.66	2708.32
				GHB 538	23	X	203	Check	3	2874.99	3333.32	3499.99
								Hybrids developed using A and R lines which we have contributed in heterotic pool
								Hybrids developed using R lines which we have contributed in heterotic pool and A lines from ICRISAT
								All released and pipe line hybrids developed by uzing the R lines contributed in heterotic pool and A lines from ICRISAT

## Sheet: 2013
Sr	Year	Season	Name of trial	Name of Hybrid (GHB No.)	HPFT K-2013 Female Code		HPFT K-2013 Male Code	Type of entry	Group*	Name of location with its grain yield kg/ha (Replication-wise yield is in kg/ha)
										Jamnagar(MF 833.33)			Anand (MF 833.33)			SK Nagar (MF 1111.11)			Kothara (MF 833.33)			Targhadia(MF 833.33)			Amreli(MF 833.33)			Dhari(MF 833.33)			Khambhalia(MF 833.33)			Kukda(MF 833.33)
										I	II	III	I	II	III	I	II	III	I	II	III	I	II	III	I	II	III	I	II	III	I	II	III	I	II	III
1	2013	Kharif	LSHT(state trial)	GHB 935	71	X	202	Test Entry	2	2333.32	2233.32	2274.99	2499.99	1833.33	2083.33	2867.77	2228.89	2251.11	1666.99	1457.99	1208	3583.32	2916.66	2916.66	1274.99	1674.99	1333.33	1150	1333.33	1749.99	2916.99	3249.99	3249.99	541.665	741.664	591.664
				GHB 941	207	X	206	Test Entry	1	2333.32	2258.32	2270.82	2416.66	1999.99	2166.66	1855.55	2067.78	1558.89	1250	1749.99	874.997	3333.32	3666.65	2916.66	1333.33	1983.33	1533.33	2416.66	2308.32	2358.32	2666.99	2999.99	3332.99	583.331	291.666	541.665
				GHB 965	209	X	224	Test Entry	1	2458.32	2333.32	2499.99	1833.33	1499.99	2083.33	1997.78	1326.67	1051.11	1624.99	1333	1416.99	3833.32	4583.32	3749.99	1225	1666.66	1266.66	2149.99	2199.99	2416.66	2582.99	3166.99	2166.99	699.997	341.665	441.665
				GHB 966	206	X	224	Test Entry	1	2724.99	3024.99	2808.32	2083.33	1499.99	1833.33	1561.11	1461.11	1118.89	1499.99	1499.99	1666.99	4166.65	4249.98	3666.65	1833.33	1708.33	1866.66	2074.99	2208.32	2666.66	2916.99	4166.98	3332.99	708.331	816.663	666.664
				GHB 984	71	X	207	Test Entry	2	2383.32	2224.99	2499.99	2999.99	2083.33	2333.32	2191.11	1807.78	1635.55	1582.99	1666.99	1832.99	3666.65	3499.99	4249.98	1674.99	1449.99	1641.66	1916.66	2374.99	2641.66	2499.99	2666.99	3416.99	1066.66	458.332	1183.33
				GHB 993	71	X	213	Test Entry	2	2633.32	2529.16	2454.16	1916.66	2249.99	1583.33	1544.44	1142.22	1064.44	1083	1666.99	1292	3666.65	3249.99	3499.99	1533.33	1741.66	1133.33	1816.66	2633.32	2791.66	2499.99	1416.99	2499.99	683.331	833.33	558.331
				GHB 997	71	X	210	Test Entry	2	2249.99	2499.99	2374.99	2416.66	1833.33	2166.66	2188.89	1638.89	1910	1375	1042	1333	3583.32	3833.32	3583.32	1416.66	991.663	1533.33	1949.99	2166.66	2058.33	3166.99	1916.99	2749.99	599.998	291.666	549.998
				GHB 1000	71	X	210	Test Entry	2	2679.16	3070.82	2924.99	2333.32	1999.99	1666.66	1495.55	2002.22	1617.78	1499.99	916.997	1457.99	3333.32	3083.32	2916.66	1175	1183.33	1125	2716.66	2566.66	2824.99	2916.99	2666.99	2332.99	399.998	391.665	333.332
				GHB 1021	71	X	201	Test Entry	2	2258.32	1633.33	833.33	1749.99	1499.99	2249.99	1965.55	1881.11	1253.33	1666.99	916.997	1749.99	3749.99	3749.99	3583.32	2066.66	1083.33	1533.33	1766.66	1833.33	1999.99	2916.99	3332.99	2332.99	391.665	483.331	399.998
				GHB 1025	79	X	211	Test Entry	2	3166.65	3008.32	3270.82	2166.66	1666.66	1916.66	2301.11	3011.11	2411.11	1666.99	1208	1333	3833.32	3749.99	4083.32	1666.66	1583.33	1258.33	2199.99	2074.99	3166.65	2749.99	2499.99	3999.99	516.665	566.664	458.332
				GHB 1031	82	X	224	Test Entry	2	2916.66	3020.82	3308.32	2249.99	2749.99	1916.66	1497.78	1888.89	1266.67	832.997	1457.99	1167	3333.32	3708.32	3749.99	1466.66	1616.66	1141.66	2574.99	2208.32	2758.32	2916.99	2999.99	3332.99	649.997	483.331	408.332
				GHB 1107	12	X	224	Test Entry	2	2133.32	1916.66	2316.66	2083.33	2499.99	2499.99	1757.78	1720	1351.11	1333	1167	832.997	3416.65	4499.98	2708.32	1699.99	1708.33	1316.66	1958.33	2074.99	2399.99	2666.99	2499.99	3082.99	591.664	174.999	241.666
				GHB 538	23	X	203	Check	3	2333.32	2174.99	2474.99	2416.66	2166.66	1833.33	2190	1948.89	1493.33	832.997	1916.99	1499.99	3333.32	2916.66	3083.32	1874.99	1583.33	1499.99	2233.32	2658.32	2491.66	3082.99	2499.99	3332.99	316.665	199.999	116.666
				GHB 732	26	X	203	Check	3	2666.66	3074.99	2499.99	2416.66	2166.66	1999.99	955.555	844.444	1060	1582.99	1666.99	1416.99	4333.32	3833.32	4416.65	1858.33	1274.99	1341.66	2133.32	2308.32	2058.33	3582.99	2499.99	2916.99	424.998	316.665	241.666
				GHB 744	35	X	203	Check	3	2774.99	2991.65	2599.99	2083.33	1583.33	2333.32	2688.89	2573.33	3314.44	1666.99	1666.99	1208	3999.98	3874.98	4833.31	2508.32	2124.99	2183.32	2983.32	2774.99	2616.66	3332.99	3249.99	2916.99	774.997	224.999	566.664
										Jamnagar(MF 1111.11)			Anand(MF 1111.11)			SK Nagar(MF 1481.48)			Kothara(MF 1111.11)
2	2013	Kharif	SSHT(state trial)	GHB 1108	210	X	201	Test Entry	1	2211.11	2333.33	2611.11	2555.55	2000	1777.78	1964.44	2442.96	1912.59	1556	1444	1833
				GHB 1112	35	X	201	Test Entry	2	2105.55	2138.89	2422.22	2666.66	1555.55	2222.22	2579.26	2278.52	2702.22	1000	2000	1944
				GHB 1126	35	X	224	Test Entry	2	3938.88	4205.55	4000	2222.22	2000	2111.11	2100.74	1986.66	1994.07	1611	1222	2000
				GHB 538	23	X	203	Check	3	3100	2522.22	2872.22	2888.89	2333.33	2777.77	2588.15	2291.85	1900.74	1222	1000	1333
				GHB 719	21	X	204	Check	3	2855.55	2466.66	2777.77	1666.66	2333.33	2000	2705.18	2131.85	1688.89	1222	1611	1611
				GHB 732	26	X	203	Check	3	2888.89	3000	3222.22	2444.44	2000	3111.11	1077.04	925.925	719.999	1944	1389	1111
				GHB 744	35	X	203	Check	3	3511.11	3566.66	3733.33	2111.11	2444.44	2111.11	2844.44	2734.81	1377.78	1722	1833	1333
										Jamnagar (MF 833.33)			Anand (MF 833.33)			SK Nagar (MF 1111.11)			Vijapur (MF 1111.11)
3	2013	Summer	Summer Hybrid Pearl Millet Trial (State trial)	GHB 935	71	X	202	Test Entry	2	2424.99	2499.99	2599.99	4879.98	3680.82	4241.65	6088.88	8253.33	8074.44	5662.99	4500	4467
				GHB 939	207	X	224	Test Entry	1	3541.65	3491.65	3666.65	3977.48	2768.32	2435.82	6744.44	6666.66	5935.55	5470.8	4867	4933
				GHB 941	207	X	206	Test Entry	1	2583.32	2458.32	2370.82	3374.99	3114.15	2949.99	6763.33	7955.55	7253.33	3979.2	3983	4196
				GHB 952	81	X	223	Test Entry	2	4499.98	4374.98	4633.31	4125.82	3848.32	4375.82	7005.55	8944.44	8464.44	4733.3	4346	5271
				GHB 961	207	X	205	Test Entry	1	3058.32	2799.99	3041.65	3329.15	2719.99	2553.32	5435.55	6896.66	6067.77	4454.2	5212	4900
				GHB 964	71	X	224	Test Entry	2	3116.65	3291.65	3199.99	2629.99	3214.15	2491.66	5333.33	6368.88	7413.33	5008.3	4729	4750
				GHB 965	209	X	224	Test Entry	1	2179.16	2091.66	2316.66	2444.16	2936.65	2968.32	6722.22	6284.44	6803.33	4529.2	3929	4008
				GHB 966	206	X	224	Test Entry	1	2391.66	2199.99	2333.32	2759.16	2491.66	2318.32	7111.1	6793.33	8044.44	4537.5	4087	4000
				GHB 984	71	X	207	Test Entry	2	3241.65	3166.65	3124.99	3534.99	3573.32	2844.99	6742.22	7999.99	8188.88	4495.8	4142	4500
				GHB 993	71	X	213	Test Entry	2	2966.65	2583.32	2583.32	3670.82	2950.82	3276.65	5496.66	7885.55	7196.66	4341.7	4571	4308
				GHB 997	71	X	210	Test Entry	2	3774.98	3666.65	3541.65	2491.66	2259.16	2589.99	6786.66	5676.66	5724.44	5175	5342	4996
				GHB 1000	71	X	210	Test Entry	2	3941.65	3766.65	3558.32	4147.48	3666.65	4146.65	6033.33	7282.21	6055.55	4683.3	4908	4650
				GHBB1026	79	X	224	Test Entry	2	3624.99	3749.99	3416.65	3284.15	3217.49	3639.15	8531.1	7605.55	7669.99	4608.3	5125	4817
				GHB 1107	12	X	224	Test Entry	2	2174.99	2083.33	2249.99	2034.16	2391.66	1585.83	7855.55	5724.44	6685.55	4104.2	4687	3967
				GHB 538	23	X	203	Check	3	2745.82	2816.66	2624.99	3624.99	2780.82	3409.15	8833.32	9019.99	7833.33	4908.3	5075	4550
				GHB 732	26	X	203	Check	4	4083.32	3916.65	3874.98	4141.65	3908.32	4308.32	8908.88	10142.2	10310	4991.7	5279	5092
								Hybrids developed using A and R lines which we have contributed in heterotic pool
								Hybrids developed using R lines which we have contributed in heterotic pool and A lines from ICRISAT
								All released and pipe line hybrids developed by uzing the R lines contributed in heterotic pool and A lines from ICRISAT
