# Supplementary material for: Pearl millet genome sequence provides a resource to improve agronomic traits in arid environments
Source: Nat Biotechnol. 2017 Sep 18;35(10):969–76. doi: 10.1038/nbt.3943 (PMC6871012; doi:10.1038/nbt.3943)
Supplement: Supplementary file 27 — Supplementary Dataset 2 (XLSX 347 kb) [file 41587_2017_BFnbt3943_MOESM73_ESM.xlsx]

## Sheet: Trait information
Trait	Trait notation
Grain Yield (kg/ha)	GYHA
Panicle Yield (kg/ha)	HYHA
Panicle Harvest Index (%)	PHI
Time to 75% Flowering (d)	TB
Plant Height (cm)	PH
Panicle Length (cm)	EL
Panicle Diameter (cm)	ED
Plant Population ('000/ha)	PCHA
Panicle Number ('000/ha)	HCHA
Tillers /Plant (Nos.)	Till
Biomass Yield (kg/ha)	BM
Vegetative Growth Index (kg/ha/d)	GI
Grain Harvest Index (%)	HI
Fresh Stover Yield (t/ha)	FSWTHA
Stover Dry Matter Yield (kg/ha)	DMY
Stover Dry Matter Fraction	DMF
Agronomic Score	AgS
1000-Grain Mass (g)	TGW
Grain Number /Panicle (No.)	GNP
Grain Number /m2 (No.)	GNM2

## Sheet: 2011 Evaluation data
Field phenotypic evaluation data on 288 test cross hybrids of PMiGAP lines collected at Patancheru India during 2012 Jan-May
Maturity group	Treatment	Name of genotype	Control_AGS	Control_BM_Corrected	Control_DMF	Control_DMY_Corrected	Control_ED	Control_EL	Control_FSWTHA_Corrected	Control_GI_Corrected	Control_GNM2_Corrected	Control_GNP_Corrected	Control_GYHA	Control_HCHA_Corrected	Control_HI	Control_HYHA	Control_PCHA_Corrected	Control_PH	Control_PHI	Control_TB	Control_TGW	Control_Till_Corrected	Early_AGS	Early_BM_Corrected	Early_DMF	Early_DMY_Corrected	Early_ED	Early_EL	Early_FSWTHA_Corrected	Early_GI_Corrected	Early_GNM2_Corrected	Early_GNP_Corrected	Early_GYHA	Early_HCHA_Corrected	Early_HI	Early_HYHA	Early_PCHA_Corrected	Early_PH	Early_PHI	Early_TB	Early_TGW	Early_Till_Corrected	Late_AGS	Late_BM_Corrected	Late_DMF	Late_DMY_Corrected	Late_ED	Late_EL	Late_FSWTHA_Corrected
Early	1001	IP10820	4.982	7796.58	0.321	3207.8	2.565	20.616	10.033	143.21	34658.6	1328.55	3502.85	264.793	0.451	4597.02	132.879	148.323	76.284	44.28	10.179	1.988	6.579	5196.22	0.546	2145.18	2.532	20.951	3.997	96.542	26402.3	998.301	1752.66	261.949	0.33	3029.23	119.337	159.806	57.485	44.075	6.563	2.24	6.707	6389.56	0.509	2509.94	2.535	20.994	4.669
Early	1002	IP10964	5.015	7320.72	0.369	2962.07	2.349	23.475	7.991	140.649	27426.6	695.679	2817.38	408.948	0.379	4368.93	143.204	142.201	64.269	42.077	10.354	2.917	6.004	5936.29	0.521	2337.44	2.398	22.842	4.511	113.418	25587.6	995.138	2066.74	260.633	0.352	3507.64	142.469	153.456	59.102	42.547	8.14	1.875	4.954	6793.59	0.444	2398.11	2.271	22.999	5.47
Early	1003	IP3098	5.001	7628.4	0.335	2686.11	1.996	27.04	8.009	145.277	32614	952.218	3465.95	348.557	0.455	4958.1	139.76	160.239	69.923	42.515	10.687	2.607	5.97	5613.1	0.465	2280.04	2.385	25.437	4.845	107.057	22716.7	803.356	2015.27	272.43	0.353	3392.49	130.341	167.289	58.745	42.513	8.818	2.118	6.092	6590.77	0.459	2560.12	2.233	21.995	5.527
Early	1004	IP8949	5.001	9840.67	0.326	3750.49	2.903	21.176	11.506	179.5	35811	1327.33	4195.03	272.459	0.431	6051.74	136.133	158.138	70.596	44.795	11.485	2.085	5.629	5998.85	0.522	2651.33	2.741	19.995	5.025	115.19	27446.5	1061.05	2284.74	270.413	0.385	3324.91	135.924	173.061	68.736	41.977	8.321	1.951	4.95	6716.29	0.476	2464.8	2.708	19.998	5.418
Early	1005	IP13154	5.018	8779.5	0.355	3609.05	2.939	22.574	10.134	156.754	33885.1	1641.87	3757.75	209.799	0.429	5153.16	134.812	145.524	72.715	46.032	11.053	1.563	5.072	6027.5	0.495	2500.2	2.749	23.533	5.059	107.102	32006.4	1721.52	2555.57	203.268	0.434	3457.6	132.313	155.158	73.976	46.525	8.003	1.461	5.123	7118.5	0.462	2863.75	2.727	22	6.334
Early	1006	IP9407	4.018	9678.51	0.36	3739.55	3.001	22.057	10.363	180.702	33741.1	1418.67	4780.53	241.859	0.487	5941.51	150.177	141.568	80.053	43.545	14.164	1.593	5.034	4858.69	0.581	1922.59	2.818	18.484	3.253	95.578	17922	946.428	1818.29	196.129	0.374	2943.68	140.786	161.259	62.025	41.064	10.133	1.423	5.291	6537.3	0.555	2460.48	2.876	19.003	4.544
Early	1007	IP20349	4.964	8872.64	0.339	3767.97	1.962	21.922	11.03	169.053	41561	1375.2	3842.17	299.122	0.435	5106.75	146.347	145.364	74.916	42.312	9.341	1.998	6.427	6041.67	0.49	2738.32	2.083	20.493	5.407	112.619	30613.8	1097.71	2135.43	270.718	0.356	3336.93	136.296	158.558	63.771	43.463	6.934	1.987	5.485	7218.81	0.513	3207.09	1.889	20.502	6.117
Early	1008	IP11229	5.984	7523.39	0.331	3286.45	2.263	18.805	10.071	150.38	25897.9	663.833	2827.71	385.372	0.377	4234.79	150.943	120.986	66.729	40.168	10.985	2.511	5.505	5719.08	0.434	2276.32	2.349	20.097	5.493	113.065	24524.6	615.253	2103.4	387.145	0.356	3439.49	130.269	141.596	60.791	40.426	8.552	2.964	5.851	7035.99	0.413	2721.18	2.435	20.51	6.648
Early	1009	IP13370	6.552	8300.5	0.35	3571.18	2.583	18.436	10.34	157.959	35310.2	1083.01	3410.49	325.135	0.411	4757.13	154.167	140.899	71.983	42.567	9.731	2.096	6.475	5293.12	0.486	2183.71	2.465	19.491	4.549	100.022	21973.3	788.215	1793.33	283.198	0.34	3088.2	138.889	147.202	58.041	43.013	8.156	2.037	6.6	6568.4	0.487	2738.8	2.565	19.495	5.6
Early	1010	IP11353	5.003	8659.2	0.374	3272.1	2.194	22.49	8.744	166.606	39770.4	1287.36	3913.92	308.563	0.449	5383.24	147.316	134.96	72.084	41.972	9.852	2.143	5.494	6163.79	0.501	2572.66	2.358	21.441	5.255	118.608	28547	918.619	2178.01	301.719	0.346	3639.42	135.074	157.76	59.541	42.01	7.574	2.322	5.9	6942.13	0.459	2492.48	2.341	20.506	5.6
Early	1011	IP8181	4.984	7364.3	0.334	3188.4	2.217	20.333	9.527	143.234	27994.8	775.873	2959.53	373.229	0.393	4192.44	153.165	138.373	70.172	41.473	10.518	2.405	6.001	5603.32	0.406	2443.34	2.356	21.063	5.97	109.793	21225.9	704.124	2021.82	307.399	0.364	3209.36	131.201	146.094	63.379	41.037	9.516	2.313	5.965	6292.31	0.502	2438.15	2.284	17.997	5.127
Early	1012	IP18157	5.538	9992.75	0.36	4510.21	2.505	17.206	12.545	185.495	36030.6	891.964	3263.85	417.248	0.332	5497.74	161.374	158.524	59.517	43.831	9.086	2.461	7.928	5326.4	0.62	2419.7	2.418	17.127	4.095	96.716	25806.3	815.559	1764.88	295.782	0.322	2909.69	134.697	155.337	59.973	44.986	6.771	2.199	6.967	5764.53	0.625	2703.07	2.343	18.502	4.302
Early	1013	IP13964	5.036	9173.64	0.326	3872.95	2.361	18.814	11.867	172.377	37740.2	1242.04	3685.07	292.603	0.412	5271.92	147.343	142.792	70.601	43.274	9.825	2.155	7.029	5520.87	0.454	2281.84	2.494	20	5.399	103.167	26251	1020.58	2007	265.984	0.362	3136.07	118.554	152.271	64.19	43.473	7.656	2.266	5.844	6905.63	0.405	2688.3	2.582	19.505	6.46
Early	1014	IP4965	4.963	8712.68	0.361	3675.45	2.197	20.574	10.115	170.719	35454.9	1280.27	3837.45	284.812	0.442	5020.89	138.773	153.376	76.979	41.018	10.677	2.06	6.556	6327.2	0.424	2588.92	2.354	20.918	6.028	121.64	26034.9	1105.62	2428.01	248.163	0.392	3653.8	136.787	162.175	66.916	42.001	9.379	1.724	6.421	6884.26	0.462	2679.8	2.602	19.993	5.963
Early	1015	ICMB90111-P6	5.945	8837.74	0.355	4373.3	2.629	18.555	12.225	166.87	27257.9	749.267	3104.58	360.005	0.359	4435.74	152.808	150.69	70.621	42.807	11.279	2.506	5.916	6562.6	0.467	3237.89	2.604	19.002	6.38	127.463	22457.6	698.05	2006.08	348.351	0.311	3376.43	149.41	161.112	59.515	41.5	8.965	2.272	6.077	6645.17	0.476	2818.93	2.63	18.995	6.135
Early	1016	IP17690	5.031	7696.23	0.379	2841.48	2.795	21.504	7.465	146.813	34548.2	880.958	3775.26	308.236	0.481	4892.34	138.722	141.052	76.282	42.575	11.12	2.126	5.484	6416.41	0.67	2569.33	2.896	21.972	3.877	122.081	35066.4	1351.96	2480.19	257.274	0.387	3869.77	129.797	157.308	63.52	42.477	7.053	2.029	5.55	6519.46	0.522	2287.3	2.881	19.502	4.321
Early	1017	IP6101	6.964	5940.16	0.33	3398.35	2.525	15.572	10.263	104.121	15441.5	369.388	1540.47	377.662	0.254	2543.47	132.82	117.113	59.574	47.048	10.171	3.04	7.362	4281.47	0.4	2313.59	2.362	15.046	5.643	77.754	11885.8	343.523	1105.94	313.454	0.256	2072.59	127.857	126.211	53.234	44.951	9.229	2.543	7.485	5469.17	0.396	2706.2	2.476	15.001	6.717
Early	1018	IP10488	5.001	8000.4	0.349	3740.6	2.551	23.852	10.648	148.19	22828.3	972.938	2844.51	255.597	0.354	4257.1	146.757	158.877	67.102	44.21	12.241	1.687	5.533	5433.43	0.427	2656.11	2.647	24.608	6.374	100.415	17237.1	750.014	1783.15	232.49	0.32	2814.18	135.498	161.849	63.314	43.962	10.346	1.751	5.238	6759.64	0.419	3115	2.569	23.503	7.213
Early	1019	IP13149	4.981	8536.2	0.33	3689.27	3.062	19.005	11.112	153.986	31478.3	763.396	3071.59	425.449	0.358	4855.63	146.389	148.873	63.001	45.294	9.769	2.95	5.609	5811.69	0.506	2509.32	2.877	19.506	4.631	108.473	23429.6	925.494	1834.29	269.532	0.325	3346.68	144.079	150.638	55.052	43.503	7.867	1.997	6.118	6746.58	0.57	3093.97	3.02	20.503	5.25
Early	1020	IP15533	5.034	9208.87	0.349	3898.16	2.393	17.68	11.104	172.308	39360.3	1306.15	4141.58	312.078	0.442	5325.02	153.081	152.807	77.08	43.399	10.511	1.927	7.015	5444.64	0.447	2345.24	2.427	18.047	5.316	101.993	21639.7	872.226	1895.41	271.614	0.353	3017.22	154.321	158.332	63.13	43.513	8.786	1.786	5.521	7021.59	0.432	3068.4	2.56	18.494	6.943
Early	1021	IP10140	4.517	8438.33	0.36	3860.11	2.425	21.695	10.806	159.358	25502.1	625.404	3312.31	380.28	0.386	4609.12	158.157	154.244	71.404	42.977	13.068	2.524	4.999	5481.26	0.403	2314.18	2.423	21.478	5.734	105.527	16750.5	550.635	1964.29	316.128	0.36	3190.16	130.533	168.382	61.712	42.04	11.801	2.501	4.32	7763.92	0.475	3558.23	2.574	19.999	7.233
Early	1022	IP12925	4.999	8017.06	0.331	2674.66	2.539	20.168	8.185	155.641	35961.4	1353.73	4223.04	263.902	0.535	5334.46	141.165	138.09	80.429	41.321	11.611	1.987	5.997	5575.91	0.493	1904.59	2.658	19.937	4.249	110.429	27588.5	1162.78	2525.33	239.02	0.449	3550.95	148.093	162.619	71.06	40.512	9.14	1.613	5.664	6679.59	0.422	2090.71	2.686	20.494	4.767
Early	1023	IP3890	5.501	7694.82	0.351	2898.89	2.316	23.815	8.147	151.752	36617.5	1396.13	3396.36	276.858	0.453	4750.51	142.441	138.893	72.285	40.654	9.127	1.884	5.978	6086.69	0.528	2330.82	2.528	22.959	4.345	121.645	32756.7	1226.23	2706.82	264.204	0.447	3801.44	135.083	153.358	71.121	40	8.273	1.895	6.031	5408.69	0.435	1783.96	2.52	24.003	4.16
Early	1024	IP11677	5.018	7856.73	0.331	3156.54	2.322	22.299	9.609	151.158	35793.1	1023.01	3339.1	360.288	0.428	4683.96	158.576	154.387	72.168	41.983	9.187	2.312	5.536	5838.1	0.459	2535.1	2.378	19.594	5.4	114.584	29002	1130	2318.28	262.51	0.401	3322.92	137.409	151.013	69.631	41.026	8.025	1.981	6.373	5119.87	0.48	1743.7	2.272	19.497	3.776
Early	1025	IP11984	5.498	7272.16	0.344	3541.69	2.46	23.647	10.221	137.451	21581	776.119	2585.76	292.567	0.353	3749.73	147.11	160.976	67.718	42.89	12.146	1.923	4.864	5571.78	0.367	2527.91	2.606	24.404	6.832	103.964	18554.9	864.592	1923.92	207.451	0.342	3130.66	149.479	174.584	61.369	43.462	10.355	1.388	5.352	6475.97	0.46	2968.07	2.568	25.499	6.792
Early	1026	IP3175	6.003	7702.98	0.355	4707.64	2.241	19.586	13.256	132.748	18334.5	509.02	1898.31	372.53	0.25	2978.83	139.371	141.618	63.04	48.123	10.366	2.642	6.125	5364.33	0.396	3111.94	2.27	20.175	8.026	95.147	13591.4	603.639	1323.47	230.442	0.253	2216.51	147.205	164.639	60.062	46.499	9.786	1.617	6.546	6326.48	0.432	3555.69	2.288	19.503	8.184
Early	1027	W504-1-P1	5.982	7968.3	0.316	2585.81	2.278	22.996	8.304	161.206	35961.1	1236.69	3858.57	288.162	0.488	5380.18	144.572	120.379	72.042	39.26	10.785	1.94	5.91	5089.41	0.475	1859.04	2.338	22.493	3.912	103.937	21445	641.614	2046.17	336.295	0.404	3205.85	143.4	135.406	63.845	39.012	9.588	2.296	6.446	6078.54	0.427	2113.84	2.41	23.5	5.255
Early	1028	IP22455	4.982	8890.78	0.355	3593.71	2.501	25.979	10.11	157.283	44373.5	1693.23	3755.54	260.322	0.413	5301.18	150.365	154.153	69.896	46.51	8.528	1.705	6.063	5359.57	0.533	2439.39	2.573	24.474	4.538	96.465	25730	1160.28	1736.78	232.86	0.331	2910.67	132.775	163.832	59.292	45.461	6.786	1.891	5.426	6564.9	0.492	2690.65	2.65	24.511	5.373
Early	1029	IP16096	5.003	9544.45	0.34	4236.12	2.515	23.484	12.582	164.449	24649.3	816.364	3166.11	298.498	0.34	5326.49	157.858	164.002	59.914	47.986	12.958	1.887	5.435	5155.42	0.423	2496.22	2.596	23.917	5.666	92.095	15055.6	732.991	1546.98	200.107	0.304	2677.76	135.139	161.443	58.025	46.001	10.26	1.378	4.848	7466.52	0.457	3568	2.555	23.499	7.856
Early	1030	IP6060	5.04	8947.59	0.37	4528.86	2.291	20.658	12.248	160.45	28772.8	739.688	2843.76	378.228	0.326	4421.09	139.315	155.56	64.515	45.651	9.977	2.735	5.956	5026.47	0.447	2605.1	2.334	19.035	5.768	88.671	17973	686.063	1416.78	252.818	0.275	2518	148.919	149.427	55.567	46.463	7.837	1.711	6.067	5901.07	0.491	3063.43	2.275	19.496	5.808
Early	1031	IP7633	5.018	9345.02	0.344	3856.24	2.644	20.514	10.993	184.298	33371.1	1112.66	3859.15	300.235	0.416	5476.75	166.688	149.975	71.379	40.886	11.457	1.863	6.032	5545.72	0.544	2055.21	2.754	19.951	3.974	108.934	21345.7	925.027	2181.78	223.214	0.389	3455.01	133.283	165.537	63.177	41.035	10.219	1.685	5.089	7219.56	0.48	2620.69	2.777	21.502	5.401
Early	1032	IP19386	5.017	7968.76	0.32	3235.42	2.406	24.157	10.122	134.769	31213.1	970.373	3090.76	333.693	0.38	4745.35	133.792	146.141	65.385	49.245	9.826	2.458	6.425	4559.77	0.504	2029.39	2.35	24.544	3.943	79.384	24389.6	1482.05	1794.06	163.379	0.391	2590.6	108.467	160.917	69.834	47.488	7.471	1.513	6.401	6521.27	0.569	2694.61	2.414	23.996	5.209
Early	1033	IP6112	4.484	8259.87	0.336	3276.22	2.82	19.491	9.682	151.742	35118.3	1259.58	3909.3	270.942	0.48	4944	152.757	160.396	78.651	44.448	11.14	1.866	5.484	5679.13	0.416	2132.24	2.748	19.52	4.984	109.269	27450.9	1229.92	2369.62	232.729	0.418	3506.23	145.466	168.847	67.946	42.011	8.666	1.584	6.035	6369.63	0.476	2191.64	2.675	19.5	5.158
Early	1034	IP10811	5.945	8217.57	0.325	2850.86	2.575	19.884	8.774	153.732	28043.8	1246.65	3106.72	231.337	0.383	5374.62	100.525	165.623	58.213	43.386	11.148	2.145	6.08	5653.12	0.505	2630.73	2.561	19.58	5.441	105.792	22785.2	1092.54	2007.93	195.981	0.35	3013.37	142.274	162.052	66.604	43.502	8.77	1.234	5.288	6035.27	0.455	2636.83	2.454	18.498	5.777
Early	1035	IP3757	5.962	8021.82	0.344	3170.27	2.586	20.716	9.362	154.596	32943.6	881.562	3348.73	357.913	0.42	4871.31	149.63	133.579	68.896	41.913	10.282	2.414	6.022	5086.51	0.458	1997.7	2.663	22.359	4.482	97.783	22176.6	948.542	1867.24	248.817	0.37	2988.46	129.181	145.001	62.935	41.987	8.438	1.936	5.953	5670.24	0.45	2093.52	2.612	21.005	4.567
Early	1036	IP18147	4.516	8874.19	0.369	3207.04	3.06	22.728	8.869	160.746	44582.2	1445.24	4017.34	311.717	0.448	5668.77	162.71	157.804	70.136	45.575	8.98	1.962	5.971	4616.47	0.52	1890.38	2.866	22.029	3.783	82.257	25621.5	1313.38	1697.36	181.9	0.353	2790.52	128.395	148.972	60.192	45.986	6.662	1.342	6.023	6628.78	0.508	2744.55	2.845	22.501	5.046
Early	1037	IP19448	5.998	7961.24	0.311	3528.64	2.998	19.991	11.55	150.558	33627.3	1115.15	3418.03	300.726	0.43	4453.28	139.105	151.295	77.12	42.726	10.259	2.173	5.446	6107.42	0.377	2522.91	2.813	18.869	6.456	119.897	25088.6	903.55	2401.45	299.33	0.404	3558.91	129.528	147.282	67.643	41.026	9.605	2.42	6.513	5587.15	0.411	2311.56	2.807	18.5	5.842
Early	1038	ICMS7703	5.482	8579.63	0.354	3298.72	2.642	21.445	9.217	166.485	33268.3	1366.39	3776.84	251.292	0.439	5264.14	161.581	143.723	72.001	41.669	11.317	1.435	5.472	5929.86	0.406	2510.28	2.651	19.97	5.704	115.222	26538.1	876.112	2375.61	319.675	0.402	3473.17	135.068	151.581	68.126	41.512	8.926	2.442	5.285	7735.56	0.451	3057.33	2.675	20.999	6.873
Early	1039	IP11577	5.035	7576.1	0.34	2599.28	2.413	22.578	7.624	142.005	35110.8	1292.11	3822.97	264.269	0.505	4990.18	132.351	137.264	76.658	43.397	10.923	2.082	6.005	4816.43	0.479	1759.87	2.431	22.404	3.476	89.176	27941.7	1098.86	1913.78	256.934	0.399	3132.38	136.616	154.552	60.711	44.014	6.85	2.071	5.11	6802.36	0.53	2509.83	2.537	21.5	4.323
Early	1040	GB8735	4.983	8944.66	0.32	2846.47	2.864	20.897	8.917	172.214	37093.9	1455.17	4229.9	256.687	0.471	6090.82	128.913	126.243	69.941	41.791	11.349	2.023	5.335	5153.64	0.458	1700.89	2.862	21.485	3.795	100.218	24917.7	1268.53	2221.96	185.927	0.422	3502.94	133.054	152.446	63.165	41.488	8.892	1.443	5.012	7238.22	0.409	2284.61	2.854	21.995	5.482
Early	1041	ICML22	6.036	6928.78	0.336	2760.58	2.497	17.11	8.187	141.194	26016.7	807.187	2665.81	330.142	0.393	4139.13	147.133	130.1	64.455	39.099	10.275	2.24	6.597	5283.25	0.453	2288.59	2.453	15.975	5.002	110.172	21679.7	732.777	2010.31	290.207	0.389	2968.36	135.115	140.143	68.052	38.036	9.309	2.204	7.124	5282.86	0.484	2082.15	2.466	17.007	4.342
Early	1042	Okashana1(ICMV88908)	5.465	7097.71	0.34	2378.8	2.785	21.296	7.039	142.045	27719.5	1241.93	3351.38	224.571	0.476	4716.06	127.093	149.379	71.26	39.9	12.112	1.8	5.636	6436.08	0.482	2345.17	2.637	20.518	4.839	127.928	30120.5	1682.24	2960.02	174.642	0.461	4120	145.847	154.672	71.853	40.563	9.908	1.133	5.923	6389.39	0.532	2147.59	2.635	20.498	3.863
Early	1043	IP9446	5.999	6658.86	0.33	2136.53	2.701	19.401	6.504	137.398	31970.5	888.253	3397.73	366.253	0.508	4543.66	129.503	119.421	74.198	38.502	10.742	2.685	5.426	5895.44	0.542	2059.72	2.614	19.854	3.693	121.372	31529.9	1100.48	2495.85	285.488	0.429	3835.79	141.581	138.676	65.098	38.474	7.96	1.994	7.128	6069.77	0.508	1900.32	2.608	18.998	3.747
Early	1044	IP21155	6.02	8598.88	0.335	3441.26	2.29	18.266	10.208	166.514	33990.9	800.101	3213.07	419.714	0.377	5166.83	168.382	125.449	62.488	41.785	9.455	2.516	6.562	5513.68	0.493	2159.86	2.368	20.034	4.628	106.104	27498	766.169	2070.09	339.058	0.371	3306.75	132.198	139.005	62.205	41.987	7.499	2.509	7.637	6288.33	0.473	2312.07	2.303	21.001	4.841
Early	1045	IP11211	5.537	7704.94	0.335	2714.76	2.674	17.486	8.057	145.464	30812	910.875	3511.51	326.033	0.456	4998.15	122.179	137.243	70.512	42.913	11.49	2.72	6.604	5156.08	0.493	2296.93	2.738	19.97	4.297	99.012	21490.7	862.641	1895.2	257.412	0.376	2913.73	133.069	156.694	65.634	41.977	8.838	1.886	6.01	6150.12	0.551	2404.65	2.699	19	4.42
Early	1046	IP6745	5.999	8681.12	0.383	3948.3	2.534	19.289	10.303	156.226	28137	931.009	2992.32	309.895	0.332	4746.17	149.611	165.988	62.513	45.613	10.503	2.093	6.068	5906.81	0.452	2899.28	2.535	21.595	6.497	106.436	20648.5	799.597	1868.11	270.237	0.319	2977.63	123.028	174.227	62.854	45.488	9.075	2.199	5.842	6918.71	0.498	3227.27	2.488	21.003	6.857
Early	1047	IP6769	5.486	7874.54	0.315	3154.05	2.42	19.083	9.971	157.699	37175.4	960.002	3387.72	394.417	0.431	4731.66	135.929	128.31	70.894	40.012	9.116	2.812	5.967	5674.33	0.401	2037.9	2.492	17.464	5.13	113.706	26567.3	800.934	2512.95	325.713	0.438	3636.76	137.887	129.553	69.344	40.051	9.433	2.279	5.92	6442.05	0.411	2271.99	2.564	18.994	5.785
Early	1048	IP10705	6.055	7153.13	0.351	2787.77	2.453	20.257	8.086	139.319	31018.5	908.207	3131.09	348.928	0.44	4368.69	126.765	132.905	71.417	41.18	10.202	2.741	6.99	4422.13	0.525	1831.85	2.415	20.046	3.883	84.28	19396	706.314	1453.99	255.506	0.318	2575.62	129.536	141.183	55.736	42.487	7.45	1.992	7.57	6011.6	0.452	2526.58	2.521	22.998	5.317
Early	1049	GICKV93191(=ICMP93191)	5.466	7848.18	0.316	2731.41	2.553	22.18	8.634	156.439	36829.6	1319.69	3942.03	281.542	0.521	5071.5	152.933	140.147	79.095	40.198	10.636	1.903	5.44	5216.29	0.526	2015.84	2.709	21.547	4.173	104.36	25460.3	1180.11	2187.08	207.297	0.403	3192.37	146.077	143.366	68.552	39.974	8.561	1.292	5.448	6100.57	0.464	2036.77	2.639	22.005	4.446
Early	1050	AIMP92901	5.495	8535.01	0.334	2773.57	2.799	20.771	8.267	168.981	39154	1542.8	4326.27	257.435	0.507	5772.54	141.735	130.315	75.805	40.453	10.95	1.872	5.089	6827.52	0.396	2177.61	2.78	21.575	5.704	136.501	32802.1	1388.64	3197.97	250.15	0.468	4559.04	143.158	152.04	70.147	40.012	9.783	1.697	5.988	6327.85	0.421	2055.48	2.805	22.996	4.877
Early	1051	IP18132	6.499	8538.07	0.331	3857.79	2.388	17.978	11.739	170.704	24048.6	641.125	3253.3	366.781	0.386	4653.3	151.044	141.68	69.714	40.061	13.628	2.51	5.886	5866.36	0.462	2451.73	2.468	18.423	5.35	118.846	16734.6	561.686	1959.28	320.772	0.335	3408.77	131.21	152.895	57.541	39.523	11.764	2.38	6.443	6306.21	0.494	2852.14	2.394	18.003	6.037
Early	1052	PRLT2/89-33	4.98	8050.74	0.309	2794.08	2.951	21.938	8.968	164.424	28693.9	1168.51	3820.79	245.209	0.472	5273.94	152.177	134.096	72.068	38.956	13.364	1.623	5.012	6462.35	0.336	2144.69	2.782	21.145	6.142	131.974	31551.3	1635.92	3016.56	189.654	0.52	4054.16	137.028	131.679	74.492	38.988	9.554	1.373	5.546	6211.07	0.359	1798.26	2.78	21.493	4.879
Early	1053	IP4020	5.499	7409.35	0.31	2866.82	2.305	19.262	9.199	156.448	36999.8	1028.62	3462.12	366.569	0.464	4560.71	127.412	135.642	75.555	37.302	9.457	2.782	7.461	5542.51	0.562	2055.64	2.301	19.579	3.658	116.552	29701.4	799.011	2362.7	379.323	0.427	3438.17	133.558	137.537	68.576	37.475	7.938	2.861	6.993	5758.57	0.485	2035.52	2.415	20.003	4.218
Early	1054	IP13971	4.965	8173.58	0.349	3440.66	2.289	22.772	9.853	158.252	31943.3	1052.86	3283.13	315.534	0.402	4713.75	155.155	160.798	70.054	41.942	10.104	2.082	6.004	5631.95	0.45	2538.33	2.471	21.045	5.764	109.034	26049.3	1027.43	2013.08	262.674	0.357	3107.46	146.943	161.469	64.326	41.425	7.721	1.836	5.507	7663.1	0.446	3327.91	2.479	21.507	7.484
Early	1055	IP8767	6.001	7602.12	0.371	4102.48	2.177	17.756	11.189	147.986	21277.8	509.921	2302.45	433.854	0.305	3509.11	156.174	143.525	64.873	41.263	11.13	2.672	5.949	5403.17	0.382	2675.45	2.371	16.875	6.892	105.232	16014.4	441.712	1662.91	341.238	0.306	2720.75	137.084	148.298	60.925	41.55	10.384	2.541	5.96	6195.83	0.437	3142.96	2.28	17.499	7.263
Early	1056	IP12298	5.964	7498.8	0.374	3594.16	2.241	20.98	9.562	148.675	26756	788.206	2796.14	326.788	0.372	3898.31	159.19	149.741	70.979	40.469	10.553	2.043	6.638	6203.46	0.442	2982.76	2.45	17.54	6.381	122.667	21174.1	681.635	2058.72	321.756	0.341	3260.24	146.015	152.28	63.326	40.501	9.746	2.23	6.555	7028.27	0.454	3297.4	2.269	18.001	7.112
Early	1057	863B-P2	5.518	7166.79	0.33	2504.1	2.484	21.554	7.643	145.116	33278.7	1044.09	3410.81	302.183	0.471	4708.68	142.024	131.313	71.883	39.506	10.473	2.162	6.008	5091.81	0.453	1684.88	2.648	20.075	3.78	106.014	26618.9	937.729	2405.33	302.081	0.469	3396.39	136.641	136.181	70.651	37.978	9.051	2.269	5.472	6722.59	0.497	2373.49	2.6	22.005	4.573
Early	1058	ICTP8203	6.019	7855.34	0.33	2743.12	2.751	18.113	8.252	159.97	30632.9	1114.08	3481.22	272.215	0.447	5118.29	121.745	118.151	68.88	39.02	11.255	2.329	6.998	5869.98	0.597	1802.1	2.833	19.405	3.32	117.554	35338.7	1456.55	2690.38	243.817	0.457	3956.14	130.622	144.815	68.332	40.051	7.597	1.814	6.071	6189.72	0.465	2033.69	2.861	19.994	4.206
Early	1059	IP4542	6.538	8304.12	0.335	3389.28	2.447	18.84	10.076	164.5	39673	1166.13	3897.59	346.225	0.48	4891.15	148.656	139.275	80.383	40.607	9.808	2.442	6.563	5797.38	0.527	2523.49	2.324	18.468	4.833	116.199	24646.8	808.653	2160.48	298.517	0.381	3230.17	138.176	136.664	66.63	40.048	8.821	2.153	7.106	6722.6	0.457	2721.07	2.409	17.5	5.989
Early	1060	IP17720	6.017	8604.26	0.319	3101.95	2.386	20.085	9.771	175.368	38002	1196.77	4066.71	323.275	0.462	5528.45	136.995	139.271	73.86	39.194	10.598	2.389	6.449	5224.94	0.449	2123.41	2.431	19.006	4.629	104.708	27195.7	941.732	2186.08	291.518	0.418	3190.76	126.664	137.257	68.254	39.977	8.008	2.335	6.37	6676.98	0.513	2453.22	2.393	19.505	5.018
Early	1061	H77/833-2-P5(NT)	6.017	7117.93	0.314	2469.27	2.452	16.961	7.779	149.817	34596.1	855.66	3233.2	418.514	0.449	4673.86	156.013	120.692	68.838	37.645	9.395	2.579	5.93	5289.65	0.492	2057.33	2.433	17.072	4.005	111.161	27097.5	705.552	2138.97	375.897	0.402	3286.36	136.948	129.508	64.799	37.463	7.888	2.745	6.372	5728.37	0.557	1764.59	2.454	18.001	3.484
Early	1062	843B	6.02	5528.19	0.299	1755.22	2.323	16.415	5.629	105.394	26252	666.482	2672.42	375.813	0.468	3893.45	120.844	73.638	67.969	42.66	10.244	3.25	6.526	4057.87	0.45	1349.09	2.389	16.517	3.366	77.354	17962.2	569.564	1602.55	309.692	0.385	2668.95	111.045	83.429	60.103	42.474	8.891	2.848	6.285	4952.65	0.482	1759.12	2.481	16.006	3.678
Early	1063	ICMR01004(HHB67Improved)	5.981	8053.51	0.336	2933.63	2.168	19.452	8.822	167.83	37644.6	896.05	3394.79	431.173	0.424	5112.83	139.719	118.943	67.758	37.866	8.975	3.063	5.507	5134.71	0.452	1990.14	2.309	18.98	4.207	107.433	30504.9	806.329	2042.7	389.503	0.404	3160.57	118.58	139.989	65.35	38.036	6.683	3.279	6.045	6543.2	0.432	2241.27	2.555	19.999	5.093
Early	1064	ICMR01004(HHB67Improved)	4.979	8815.1	0.354	3113.1	2.385	19.653	8.861	182.069	36055.6	840.567	3346.53	428.325	0.376	5710.07	140.318	122.599	58.906	38.36	9.23	3.154	6.495	4922.45	0.514	2022.42	2.319	19.611	3.821	104.61	24411.7	585.478	1795.9	403.262	0.365	2912.77	124.553	141.387	61.316	37.01	7.324	3.258	6.355	6618	0.393	2031.43	2.38	19.505	5.326
Early	1065	ICMR01029	5.018	8234.12	0.321	3126.19	2.426	18.62	9.744	168.475	38754.1	930.789	3748.46	412.436	0.45	5120.42	136.108	122.975	72.157	38.974	9.784	3.031	5.97	5371.65	0.483	2079.22	2.5	19.439	4.267	109.292	25615.7	656.707	2129.66	391.289	0.4	3280.03	138.242	135.956	64.996	38.963	8.313	2.893	5.544	6605.88	0.482	2244.42	2.513	19.999	4.656
Early	1066	ICMR01029	5.519	9124.34	0.34	3086.44	2.386	20.177	9.166	188.568	38614	981.22	3831.61	396.74	0.418	6035.09	125.007	125.733	64.016	38.174	9.873	3.196	4.959	5439.29	0.4	1793.18	2.554	20.467	4.675	111.109	32017.9	988.642	2507.06	313.698	0.452	3657.81	133.316	134.769	68.269	38.975	7.829	2.312	6.045	6348.3	0.448	2294.08	2.679	20.496	4.616
Early	1067	ICMR01004	5.036	8185.04	0.361	2859.09	2.648	21.424	7.893	163.128	39576.9	1354.28	3744.74	304.322	0.47	5305.56	140.677	143.65	71.83	40.022	9.409	2.218	5.991	5207.32	0.526	1773.76	2.599	22.545	3.346	110.766	26062.5	1028.28	2110.03	252.922	0.404	3446.48	130.054	147.415	61.552	36.999	8.136	1.884	5.758	5943.8	0.484	2216.1	2.645	21.503	4.489
Early	1068	ICMR01004	4.998	7894.73	0.346	2731.19	2.581	20.238	8.004	160.831	43288.8	1396.78	3900.78	314.029	0.489	5155.59	135.915	135.8	76.066	39.074	8.888	2.41	5.594	5526.29	0.493	2098.79	2.718	21.891	4.249	116.349	31547.7	1138.79	2274.47	291.075	0.415	3377.52	145.119	148.955	67.104	37.524	7.23	2.089	5.569	6380.32	0.434	2129.86	2.612	19.989	5.066
Early	1069	ICMH356	5.964	8323.12	0.341	2479.26	2.649	18.897	7.17	171.478	44098.8	1231.85	3972.77	354.031	0.49	5809.05	145.714	128.146	69.269	38.374	8.967	2.664	4.788	4720.48	0.57	1796.44	2.654	16.56	2.881	95.611	28007.7	1028.56	2014.41	263.447	0.428	3037.04	124.487	131.196	66.049	39.499	7.165	2.142	6.046	6165.39	0.586	1497.86	2.621	15.999	2.705
Early	1070	ICMH356	5.964	6971.19	0.434	2432.61	2.575	17.893	5.601	142.233	36846.7	1096.47	3409.7	356.831	0.494	4540.8	124.77	112.541	75.469	38.98	9.247	2.628	5.011	4625.04	0.592	1356.24	2.576	17.084	2.393	92.299	30650.4	1079.59	2208.48	282.36	0.473	3246.55	121.624	127.421	68.202	39.952	7.205	2.354	5.974	5664.28	0.614	1560.52	2.641	17.492	2.761
Early	1071	D23	6.982	7076.31	0.351	2648.56	2.591	21.565	7.537	139.098	35153.6	1205.75	3406.9	284.496	0.487	4411.91	150.005	141.584	77.161	40.955	9.685	1.901	7.626	4651.2	0.54	1620.38	2.531	20.001	3.108	89.595	25555.3	999.845	1789.6	262.357	0.383	2995.11	134.486	141.992	59.938	42.013	7.004	1.9	6.386	5816.51	0.581	1890.67	2.699	20.005	3.661
Early	1072	D23	6.966	7457.34	0.373	2473.32	2.503	22.376	6.537	145.304	32269.9	1062.91	3198.17	312.752	0.427	4977.87	145.129	134.423	63.953	41.359	9.848	2.143	6.498	4424.33	0.433	1390.41	2.889	23.962	3.367	85.085	26152.3	1229.16	1954.75	219.571	0.434	3019.35	148.344	150.488	64.559	41.985	7.42	1.407	7.085	5790.3	0.589	2144.27	2.693	22.002	3.425
Medium Early	2001	IP6102	5.015	9596.21	0.302	4036.12	3.225	16.959	13.716	168.401	37086.6	1720.36	4248.43	202.764	0.435	5421.08	136.856	150.413	79.381	46.999	11.424	1.568	5.693	5545.45	0.523	2335.76	2.863	16.995	4.642	96.664	27530.5	1383.19	2036.66	183.48	0.362	3139.33	130.097	161.492	63.1	47.504	7.427	1.385	4.741	8660.27	0.465	3552.49	3.2	20.408	7.477
Medium Early	2002	IP3616	4.985	9985.65	0.302	3771.55	2.63	19.95	12.553	190.962	44058.6	1265.64	4278.7	365.532	0.435	6183.68	129.331	151.705	70.151	42.492	9.805	2.766	5.742	6515.87	0.459	2574.41	2.394	21.446	5.781	126.427	28624.9	772.535	2545.07	362.956	0.391	3931.64	143.046	157.274	64.901	41.5	8.92	2.375	6.114	8134.91	0.425	3126.74	2.505	21.434	7.374
Medium Early	2003	IP18389	5.484	10766.9	0.325	4623.9	2.507	17.992	14.033	197.22	48801.6	1595.88	4452.63	317.384	0.415	6226.83	152.314	151.266	71.083	44.371	9.086	2.041	6.561	5749.28	0.463	2668.38	2.419	18.055	5.683	105.622	29342.7	1027.25	1929.78	285.187	0.336	3071.14	159.406	156.803	62.415	44.508	6.687	1.852	5.479	8106.2	0.405	3300.96	2.516	18.924	8.231
Medium Early	2004	IP9824	4.97	10225	0.32	4812.89	2.528	25.62	14.774	170.623	30933.7	1545.14	2954.92	209.297	0.3	5473.63	149.27	170.304	55.664	49.488	9.683	1.391	5.481	6611.06	0.475	3317.37	2.358	24.028	7.078	113.017	32903.6	1636.65	2100.82	194.748	0.315	3294.66	138.392	178.906	63.377	48.5	6.382	1.455	4.942	7539.88	0.44	3495.83	2.573	21.956	7.919
Medium Early	2005	IP18293-P152	5.484	8306.84	0.284	4141.72	2.423	23.518	14.166	145.703	20410.6	727.433	2651.26	298.518	0.33	4287.41	155.459	125.269	63.675	46.584	12.965	1.849	5.149	5341.95	0.419	2270.44	2.331	21.035	5.758	98.964	17368.5	671.251	1760.85	267.621	0.325	3019.84	174.008	133.338	57.662	44.002	10.255	1.498	6.004	6520.67	0.365	2876.47	2.484	23.05	7.8
Medium Early	2006	IP22419	5.014	9286.71	0.335	3932.04	2.433	24.061	11.1	176.866	44388.5	1440.08	3551.62	314.936	0.385	5609.96	137.034	154.405	63.564	42.241	7.968	2.24	6.76	5294.21	0.526	2224.09	2.428	23.906	4.514	101.923	31597.2	1073.66	2149.8	280.731	0.404	3023.2	123.208	164.879	70.198	42.002	6.95	2.322	6.168	8865.83	0.51	3455.6	2.501	24.568	6.666
Medium Early	2007	IP11765	5.5	6699.08	0.282	2781.63	2.764	22.848	9.865	124.01	26655.5	1231.04	2584.59	221.914	0.375	3786.24	119.543	144.089	66.664	44.721	9.569	1.918	5.028	6159.22	0.364	2414.52	2.556	23.566	7.048	115.164	28647.3	1268.93	2451.93	215.351	0.401	3696.05	120.83	154.654	66.121	43.498	8.538	1.827	5.802	6405.46	0.383	2759.37	2.746	25.518	7.128
Medium Early	2008	IP6869	5.484	11016.2	0.272	4314.94	2.562	19.962	15.623	196.808	55804.6	1933.49	4735.44	304.899	0.43	6793.9	134.31	149.872	69.289	45.786	8.471	2.237	5.006	6872.32	0.369	2678.02	2.442	19.147	7.154	128.601	35015.9	1381.45	2856.18	256.429	0.413	4210.23	150.226	157.827	67.987	43.508	8.155	1.855	6.093	8416.42	0.405	3745.54	2.609	19.483	9.17
Medium Early	2009	IP10085	6.471	9534.05	0.307	3592.28	2.79	21.874	11.886	181.051	37542.4	1463.27	4335.14	240.32	0.445	5913.36	148.041	148.049	73.141	42.796	11.663	1.73	4.129	6451.43	0.414	2374.8	2.723	22.955	5.418	123.972	29761.7	1027.61	2929.39	300.248	0.457	4101.62	153.992	148.555	71.833	41.994	9.718	2.192	5.87	7127.61	0.4	2526.88	2.793	24.002	6.43
Medium Early	2010	IP10394	5.501	9953.98	0.306	4413.94	2.331	17.398	14.533	184.829	45482.8	1273.45	3467.17	350.174	0.35	5517.15	157.079	150.334	63.314	44.137	7.601	2.307	6.435	6371.18	0.604	2855.9	2.218	17.384	4.759	117.855	34286.3	1091.52	2253.92	321.664	0.355	3522.35	135.901	144.163	63.759	43.994	6.624	2.236	6.647	7041.78	0.475	2670.4	2.256	17.771	5.634
Medium Early	2011	IP21517	5.528	9253.91	0.309	3686.6	2.697	21.115	12.083	169.9	43265.6	1663.68	4154.08	262.51	0.46	5488.7	139.562	154.655	77.352	44.575	9.559	1.905	5.798	6864.93	0.538	3067.78	2.67	19.054	5.586	127.063	34740.2	1423.89	2516.14	246.149	0.366	3823.99	153.442	156.203	65.465	43.996	7.308	1.653	6.684	8098.2	0.47	3245.08	2.659	21.899	7.003
Medium Early	2012	ICMV-IS92222	6.001	8057.49	0.265	3107.54	2.487	22.09	11.765	154.945	36075.8	1366.98	3938.13	255.777	0.49	4871.56	134.126	142.801	79.899	42.148	10.944	1.914	5.519	6250.95	0.407	2346.69	2.442	22.443	5.554	121.288	29009.7	1402	2970.08	211.403	0.483	3949.24	133.455	145.623	75.864	41.492	10.17	1.643	5.697	6998.92	0.435	2489.74	2.325	22.984	5.692
Medium Early	2013	IP12839	5.017	8828.85	0.267	3960.05	2.852	24.093	15.537	153.153	34872.8	1628.7	3504.03	221.551	0.395	4810.49	137.235	161.852	72.42	47.3	10.081	1.587	4.725	7268.24	0.382	3333.19	2.852	23.841	8.709	126.334	28929.9	1402.39	2624.32	220.316	0.367	3948.46	152.737	190.436	66.843	47.494	9.031	1.374	5.445	7730.25	0.385	3716.24	2.847	25.208	9.651
Medium Early	2014	IP3732	5.015	9272.85	0.312	3761.05	2.977	27.55	11.932	166.285	44237.1	1817.19	4280.67	242.889	0.47	5628.64	147.649	159.249	75.487	45.674	9.73	1.638	4.46	6955.94	0.401	2725.4	2.782	28.135	6.858	127.826	36212.4	1650.53	2673.59	231.559	0.383	4195.05	133.034	168.15	64.008	44.502	7.458	1.652	4.913	8530.67	0.423	3362.77	2.87	26.522	8.193
Medium Early	2015	IP8210	5.014	8844.69	0.32	3484.43	2.098	22.01	10.949	153.702	53151.8	1596.12	3533.38	329.907	0.39	5408.66	141.115	114.367	62.764	47.883	6.604	2.352	5.886	6165.88	0.562	2780.86	1.948	21.535	4.969	105.343	39570.8	1177.59	2126.88	335.797	0.344	3346.97	149.408	141.918	63.478	48.496	5.366	2.19	5.336	7492.45	0.43	2732.49	2.112	21.163	6.171
Medium Early	2016	IP7108	5.561	8108.71	0.317	3364.25	2.851	21.074	10.826	148.093	31919.7	1339.96	2947.73	244.098	0.37	4627.08	159.228	150.496	63.624	44.873	9.183	1.544	5.412	6323.1	0.455	2665.97	2.684	23.055	5.688	114.914	28753.3	1527.32	2465.38	198.205	0.388	3716.14	123.39	162.769	67.093	45.002	8.526	1.365	5.096	6820.66	0.49	2706.47	2.608	22.629	5.61
Medium Early	2017	IP5272	5.487	8862.87	0.312	4600.29	2.143	26.933	14.471	154.269	22998.7	1098.32	3007.81	198.11	0.32	4207.45	162.662	173.664	70.855	48.133	13.296	1.233	5.496	6067.86	0.445	3204.04	1.978	24.999	7.034	106.549	17655.2	962.608	1759.7	182.339	0.29	2890	166.262	179.101	61.088	47.008	9.888	1.236	5.138	7421.59	0.46	3653.61	2.17	27.152	7.921
Medium Early	2018	IP7910	4.969	10097	0.323	4335.8	2.427	25.452	13.639	183.14	42573.5	1604.76	4383.27	271.919	0.435	5720.19	135.186	162.708	78.073	45.298	10.253	1.93	4.22	7747.1	0.403	3240.88	2.296	26.42	7.599	138.25	38699.9	1574.12	3014.5	260.817	0.392	4599.07	134.664	170.909	66.439	46	7.808	1.906	3.83	8987.48	0.45	3670.81	2.272	22.33	8.383
Medium Early	2019	IP9391	5.03	9267.03	0.322	3771.53	2.814	18.997	11.666	167.923	35277.2	1240.09	4012.09	271.671	0.425	5495.06	127.308	150.649	72.024	45.041	11.464	2.21	5.632	6864.63	0.517	2926.36	2.659	18.619	5.811	129.646	29991.7	1067.88	2780.96	277.136	0.395	3890.61	136.776	174.573	70.689	43.006	9.343	1.904	5.463	6954.21	0.51	2768.15	2.656	18.46	5.54
Medium Early	2020	IP3471	5.546	9349.93	0.297	4608.07	2.592	20.519	15.315	165.085	33910	1382.43	3264.96	262.828	0.365	4874.77	139.88	161.924	68.075	46.079	9.733	1.819	6.426	5884.07	0.46	2773.71	2.528	20.771	5.975	102.231	26050	1016.37	1841.68	256.511	0.316	3129.54	151.702	162.584	59.053	47.492	7.071	1.673	6.15	9169.26	0.44	4199.24	2.505	23.459	9.596
Medium Early	2021	IP3636	6.001	9620.44	0.345	5346.1	2.285	15.894	15.637	181.057	25354.4	538.563	2829.34	471.054	0.285	4211.81	141.086	147.357	66.539	43.129	11.14	3.398	5.352	6484.34	0.425	3159.79	2.175	15.444	7.359	121.281	21922	658.445	2092.82	349.11	0.32	3328.91	141.134	156.244	62.493	43.498	9.534	2.344	5.778	7568.57	0.415	3877.66	2.165	16.511	9.496
Medium Early	2022	IP9710	5.984	8220.36	0.31	3956.93	2.186	21.225	12.556	149.288	22749	830.36	2929.89	291.189	0.37	4259.72	149.277	151.314	70.495	44.831	12.684	1.892	5.934	6246.29	0.415	2969.55	2.128	21.378	6.988	116.641	17101	630.259	2199.16	268.388	0.359	3369.04	134.745	144.228	65.959	43.494	12.58	1.847	6.111	7554.47	0.4	3385.77	2.305	21.774	8.395
Medium Early	2023	IP3122	5.955	9211.98	0.299	4701.65	2.526	26.034	15.732	162.913	27842.6	897.108	3025.61	314.248	0.325	4415.24	124.804	151.19	70.002	46.643	10.907	2.559	5.147	6770.3	0.451	3260.35	2.432	22.395	7.257	121.954	22226.6	737.996	2011.01	302.196	0.296	3521.43	163.688	168.898	57.489	45.496	9.076	1.836	5.826	8218.56	0.425	4039.88	2.441	23.009	9.507
Medium Early	2024	IP6037	5.483	11440.3	0.31	4555.39	2.322	19.33	14.609	205.296	39888.4	1293.95	3829.25	302.864	0.34	6764.73	144.468	153.316	57.645	45.901	9.612	2.115	5.458	6892.09	0.415	3120.42	2.26	21.993	7.442	127.69	31151.1	1316.01	2626.57	236.785	0.382	3794.36	149.416	171.934	69.354	44.004	8.388	1.634	5.899	7312.55	0.405	3072.76	2.283	20.479	7.673
Medium Early	2025	IP5713	4.483	9381.38	0.319	3142.61	2.858	22.468	9.606	168.003	33598.6	1397.76	3688.89	247.591	0.395	6310.22	126.02	156.493	56.91	45.904	10.885	2.094	5.181	6021.84	0.454	2258.26	2.701	22.56	4.829	108.347	31790.2	1543.04	2706.74	222.448	0.455	3843.52	142.887	154.438	71.433	45.5	8.484	1.438	4.876	7556.16	0.45	3026.57	2.976	23.795	6.598
Medium Early	2026	IP6146	5.955	8230.19	0.317	3448.23	2.437	20.954	10.414	158.215	41282.8	1507.64	3688.04	285.872	0.45	4987.34	151.142	151.816	74.681	41.903	9.012	1.879	6.529	6485.16	0.501	2691.26	2.339	19.589	5.481	126.028	34467.1	1219.15	2562.69	271.018	0.395	3772.97	161.427	162.967	68.146	41.506	7.428	1.841	6.497	6532.92	0.525	2521.14	2.423	19.999	4.679
Medium Early	2027	ICMB89111-P2	4.999	8182.1	0.276	3477.39	2.447	16.932	12.781	144.823	33922.6	813.034	3252.25	402.88	0.4	4745.87	127.476	104.74	68.999	46.037	9.682	3.291	5.664	5971.25	0.495	2562.74	2.274	17.549	4.996	107.687	32211.8	823.074	2266.81	394.504	0.381	3447.82	126.227	100.639	66.499	45.504	6.933	3.341	6.042	6705.62	0.54	2964.05	2.372	18.503	5.445
Medium Early	2028	IP10953	5.001	9929.42	0.313	4651.56	2.596	22.058	14.859	184.988	39167	1573.38	4052.88	247.929	0.41	5406.8	142.343	154.391	74.413	43.836	10.314	1.749	5.483	5420.02	0.489	2183.94	2.424	19.369	4.623	101.408	24560.8	937.456	2034.39	256.17	0.374	3202.63	141.82	155.664	63.221	43.504	8.314	1.801	5.499	7510.08	0.43	2665.73	2.585	19.932	6.16
Medium Early	2029	IP6460	5.531	10514.9	0.294	4156.39	3.062	22.485	14.198	189.147	44601.1	1750	4043.91	262.463	0.395	6332.43	135.205	153.859	64.541	45.781	9.072	1.91	6.255	6261.87	0.436	2384.68	2.842	20.036	5.616	115.988	31175.9	1575.91	2502.33	197.542	0.394	3869.63	120.609	160.385	64.973	44.002	8.133	1.746	5.686	7306.36	0.44	2632.16	2.981	20.96	6.113
Medium Early	2030	ICMV221=ICMV88904	5	9929.32	0.321	3867.95	3.169	22.014	12.249	177.348	31271.1	1342.23	3990.16	236.147	0.405	6016.71	151.098	162.865	66.363	45.793	12.777	1.626	4.561	6582.53	0.431	2714.12	2.802	20.968	6.1	121.87	28942.1	1381.1	2797.17	217.629	0.428	3885.41	147.928	159.236	71.705	43.996	9.537	1.487	3.828	8811.34	0.49	3929.96	2.958	23.097	7.917
Medium Early	2031	IP4979	5.516	7820.67	0.291	3469.62	2.317	22.977	11.97	149.109	26705.6	997.575	3118.93	272.163	0.4	4371.39	141.068	134.473	70.933	42.507	11.753	1.9	4.277	6677.97	0.362	2498.54	2.271	23.996	6.768	132.219	22750	739.837	2715.82	322.484	0.411	4158.3	135.693	140.345	65.389	40.5	11.943	2.235	5.15	6243.72	0.335	2434.19	2.315	22.878	7.28
Medium Early	2032	IP9351	5.015	8783.34	0.305	4171.63	2.569	20.003	13.455	161.083	34425.6	1321.91	3799.14	263.15	0.43	4659.97	124.269	151.912	81.637	44.714	11.055	2.137	5.465	6436.32	0.449	2766.61	2.574	19.131	6.338	118.244	29142.8	1336.36	2465.2	201.795	0.382	3599.56	149.372	159.455	67.874	44.502	8.507	1.579	5.474	8163.93	0.42	3317.88	2.641	19.981	8.163
Medium Early	2033	IP10539	5.983	9860.62	0.329	3600.12	2.515	20.071	11.051	180.229	45041.3	1740.9	4266.84	258.128	0.43	6186.74	145.627	136.922	68.966	44.998	9.452	1.762	5.159	6264.79	0.475	2752.89	2.437	21.119	5.72	116.026	31571.7	1265.29	2358.71	252.145	0.366	3494.62	148.035	152.287	66.952	43.998	7.433	1.737	4.866	7902.08	0.39	2804.13	2.545	20.075	7.141
Medium Early	2034	Tift238D1-P158	5.517	8492.35	0.294	3048.04	2.596	21.152	10.502	155.909	39621.8	1089.24	3626.24	361.104	0.42	5315.45	142.849	100.613	65.504	45.148	9.05	2.519	5.293	5135.66	0.442	1867.37	2.439	20.602	4.29	94.36	33012.1	1036.2	2313.24	319.217	0.443	3239.6	136.233	104.445	71.499	44.498	6.943	2.34	5.575	6208.78	0.41	2265.7	2.463	20.65	5.633
Medium Early	2035	IP11310	6.002	7360.76	0.309	4071.11	2.372	18.985	13.228	134.81	15409	408.775	1991.97	349.281	0.255	3177.95	148.192	161.941	61.019	44.823	13.128	2.393	7.279	5249.98	0.412	2443.34	2.358	19.942	5.998	96.395	15443.2	491.866	1626.56	314.974	0.308	2799.74	152.626	174.352	57.39	44.5	10.652	2.242	6.314	6965.05	0.47	3974.62	2.326	19.632	8.249
Medium Early	2036	IP15344	6.499	11391.5	0.339	7028.69	2.415	22.402	21.162	183.544	30361.3	928.047	3108.58	319.938	0.27	4381.29	148.386	179.225	71.254	51.933	10.244	2.178	5.905	8914.9	0.415	5533.55	2.492	23.037	13.674	146.2	22895.2	905.756	2133.64	268.948	0.239	3347.79	139.183	203.326	63.275	51	9.355	1.812	5.967	8088.35	0.405	4891.44	2.513	22.805	12.011
Medium Early	2037	IP12058	5.016	9314.38	0.278	3244.39	2.419	23.976	12.08	175.422	32558.1	1202.71	3690.31	263.607	0.39	6015.09	122.247	141.946	61.026	43.197	11.317	2.155	5.927	4597.87	0.426	1866.13	2.265	23.644	4.514	86.22	22509.9	778.771	1815.3	275.073	0.385	2668	140.604	138.583	65.852	43.506	8.168	2.017	5.48	7269.84	0.33	2678.32	2.311	23.555	8.178
Medium Early	2038	IP19626	4.002	10535.9	0.321	4491.98	2.714	30.122	14.023	181.931	41403	1563.05	4369.23	268.589	0.415	6150.41	131.496	171.274	70.761	47.648	10.619	2.038	5.843	6208.95	0.468	2275.55	2.5	29.412	5.175	109.976	32300.8	1398.71	2743.45	228.778	0.44	3879.7	130.28	166.844	70.17	46.498	8.533	1.729	4.323	7541.04	0.46	3026.14	2.561	26.822	6.564
Medium Early	2039	Tift186	6.029	9290.61	0.287	3842.94	2.443	21.392	13.522	163.981	38532.3	1196.09	3823.17	325.723	0.415	5483.83	125.132	155.935	69.764	46.263	9.903	2.646	6.682	5431.29	0.457	2574.14	2.3	22.873	5.961	98.025	22187	808.636	1629.14	276.252	0.293	2787.93	153.916	170.496	56.896	45.5	7.503	1.72	5.935	7505.94	0.4	3277.39	2.618	22.034	8.159
Medium Early	2040	IP16403	5.014	9520.36	0.293	3931.82	2.572	23.224	13.455	175.425	41966.8	1462.12	3869.57	292.019	0.41	5558.52	148.528	150	69.107	44.07	9.236	1.983	5.577	5756.03	0.44	2371.13	2.507	23.477	5.943	105.636	31570	1846.92	2328.99	182.912	0.4	3315.89	125.431	157.327	69.747	44.5	7.402	1.285	5.993	6851.13	0.45	2551.13	2.491	22.893	5.609
Medium Early	2041	IP2058	6.5	9093.51	0.301	3529.63	2.709	21.473	11.8	180.508	40797	1344.68	3923.47	316.084	0.44	5565.37	133.574	146.606	71.918	40.067	9.718	2.316	6.127	6800.06	0.429	2669.89	2.522	21.045	6.317	135.969	37712.8	1443.77	2810.4	275.078	0.415	4136.89	149.84	171.092	67.974	40.002	7.529	1.74	6.897	7367.16	0.385	2682.05	2.661	23.669	6.99
Medium Early	2042	IP10486	5.986	8450.62	0.298	3750.5	2.568	22.951	12.476	167.689	29697	1081.4	3287.61	268.751	0.38	4771.96	144.103	138.107	68.94	40.368	11.115	1.907	5.694	6244.52	0.417	2706.07	2.603	21.973	6.281	126.245	19257.8	799.779	2277.18	240.507	0.365	3557.6	139.528	145.654	63.848	39.502	11.841	1.799	6.099	6595.91	0.39	2769.42	2.697	22.675	7.082
Medium Early	2043	IP12845	6.498	9134.66	0.319	4109.26	2.446	20.418	12.722	166.75	34802.6	1518.17	3474.12	236.91	0.385	4989.62	143.639	154.644	70.411	45.162	9.88	1.666	6.477	6315.28	0.44	2962.88	2.504	22.446	6.596	114.599	24817.9	1251.58	2262.39	189.106	0.364	3410.79	149.453	177.184	66.681	44.99	8.985	1.323	5.822	8039.35	0.405	3255.92	2.568	21.673	8.007
Medium Early	2044	IP5695	3.983	8964.24	0.271	3348.76	2.651	31.521	12.164	155.854	39098.8	1424.39	3606.54	279.687	0.4	5590.74	119.947	121.276	65.18	47.443	9.196	2.308	4.755	6054.3	0.579	2165.97	2.388	31.022	3.463	109.025	32010.4	1147.96	2221.86	275.505	0.371	3980	156.907	126.157	56.532	45.502	6.903	1.87	4.398	7793.62	0.55	3166.16	2.417	30.459	5.707
Medium Early	2045	IP4962	4.954	9741.5	0.308	3630.28	2.621	21.318	12.229	181.595	44364.2	1383.49	4354.21	304.149	0.445	5867.73	141.543	149.359	75.218	43.933	9.932	2.21	4.543	7238.66	0.483	2765.55	2.581	20.457	5.541	136.518	37334.7	1296.7	3086.82	271.091	0.432	4488.36	156.249	161.375	69.086	42.994	8.162	2.01	6.232	6968.95	0.445	2517.56	2.46	21.195	5.606
Medium Early	2046	IP15320	4.956	8913.75	0.316	3655.82	2.763	22.046	11.747	160.485	37420.6	1651.52	4062.16	221.075	0.455	5350.81	142.641	161.502	74.932	45.704	10.884	1.588	5.463	6876.5	0.46	3015.07	2.705	21.4	6.606	126.156	33712.3	1399.06	2572.51	244.86	0.376	3865.54	137.891	168.47	66.88	44.498	7.631	1.73	4.09	8653.58	0.44	3507.66	2.659	20.849	8.146
Medium Early	2047	IP12768	5.514	9808.11	0.302	3872.97	2.687	19.449	12.749	185.177	40751.4	1294.92	3791.47	319.567	0.4	6069.23	135.793	116.904	64.758	42.879	9.422	2.393	5.595	5875.78	0.428	2071.09	2.533	22.147	4.928	114.066	32016.1	1005.16	2558.28	333.771	0.426	3798.82	126.183	123.585	67.35	41.504	8.032	2.458	5.284	7342.93	0.405	2561.88	2.637	22.471	6.441
Medium Early	2048	IP8280	5.029	8907.18	0.32	3256.83	2.941	24.057	10.115	158.138	39399.2	1916.45	4147.9	199.705	0.475	5705.73	143.89	159.348	73.277	45.891	10.579	1.442	5.522	6617.05	0.427	2606.96	2.735	20.534	6.011	120.304	32722.6	1763.97	2653.98	191.375	0.409	4013.44	167.309	170.458	66.323	44.996	8.006	1.152	4.876	8210.4	0.435	2875.14	2.655	21.7	6.429
Medium Early	2049	IP6179	6.031	7439.56	0.282	3034.28	2.278	22.152	10.373	143.169	36881	1286.42	3365.38	303.065	0.46	4585.99	139.135	133.373	73.63	41.484	9.127	2.06	5.497	6246.49	0.415	2372.28	2.256	21.915	5.626	122.343	31862.2	1043.63	2701.34	327.794	0.435	3897.41	136.584	145.739	69.647	41.002	8.484	2.093	6.066	7633.9	0.425	3033.11	2.419	22.567	6.998
Medium Early	2050	IP3557	5.987	7504.81	0.293	3008.03	2.637	19.531	10.181	132.571	35238.8	1429.27	3127.32	256.374	0.415	4458.65	130.353	147.677	69.409	47.098	8.906	1.897	5.303	6462.72	0.491	2954.06	2.6	20.506	6.324	116.5	30822.6	1367.49	2200.72	210.224	0.341	3412.11	134.019	160.398	63.518	45.502	7.139	1.812	5.951	6549.85	0.36	2194.12	2.585	20.457	6.12
Medium Early	2051	IP10271	4.999	9211.87	0.321	3606.7	2.115	19.913	11.337	173.49	38092.5	1226.49	3682.12	310.212	0.4	5631.84	133.026	147.227	64.529	43.183	9.725	2.283	5.569	6046.96	0.458	2391.99	2.079	20.45	5.095	112.87	32353.8	1020.43	2358.25	329.178	0.388	3693.64	129.055	159.79	64.311	43.498	7.406	2.492	5.249	8194.73	0.415	3237.66	2.142	20.908	7.8
Medium Early	2052	IP8761	5.016	9327.99	0.295	3783.22	2.573	22.062	12.882	174.711	33574.6	1429.45	4102.4	230.472	0.43	5479.12	165.177	148.968	73.224	44.15	12.212	1.431	5.333	6213.59	0.413	2507.22	2.27	19.487	5.924	116.143	25414.2	1082.55	2570.98	229.518	0.414	3713.35	150.885	146.117	69.482	43.496	10.112	1.518	5.223	7425.52	0.38	2663.91	2.423	22.071	7.188
Medium Early	2053	IP9532	7.016	7171.03	0.302	3183.72	2.303	16.384	10.254	142.262	28174.1	691.562	2845.1	403.04	0.385	3962.81	146.828	138.404	71.83	40.808	10.066	2.765	6.028	5622.08	0.446	2567.02	2.464	16.685	5.48	111.478	18689.8	672.658	1996.33	289.696	0.354	3085.24	172.79	145.317	64.898	40.508	10.612	1.771	5.035	6340.03	0.39	2810.03	2.245	17.75	7.33
Medium Early	2054	IP8955	4.469	9383.92	0.356	3440.88	2.98	22.513	9.856	175.868	34871.9	1567.8	4646.4	220.471	0.485	5754.56	139.948	154.45	82.287	43.652	13.403	1.587	5.064	5764.39	0.478	2109.49	2.743	22.027	4.021	106.752	27168.5	1324.71	2649.56	208.281	0.463	3714.77	141.577	151.915	71.767	44.002	9.716	1.661	5.547	7299.63	0.555	2439.93	2.886	21.751	4.416
Medium Early	2055	IP12322	5.502	8479.46	0.311	3234.01	2.521	23.927	10.785	157.936	35280.3	1432.7	3852.38	245.845	0.45	5175.88	127.962	147.908	74.565	43.862	10.9	1.936	6.682	5731.83	0.55	2354.34	2.49	20.083	4.331	107.201	25776.6	1092	2160.9	213.57	0.373	3338.22	143.537	155.092	63.785	43.508	8.499	1.561	5.62	7602.32	0.465	2747.76	2.499	24.572	5.837
Medium Early	2056	IP3564	5.5	8327.89	0.296	3242.77	2.274	24.521	10.955	164.189	42665.9	1290.47	3822.01	344.704	0.465	5239.8	122.473	150.604	72.768	40.498	9.018	2.751	6.617	6515.8	0.497	3145.77	2.333	23.447	6.487	127.926	27036.8	764.13	2114.83	343.173	0.319	3359.13	141.939	173.107	62.499	40.998	8.023	2.489	4.985	7906.88	0.44	3109.07	2.371	25.619	6.919
Medium Early	2057	IP8344	6.015	8754.14	0.276	3596.98	2.368	18.83	13.253	177.414	40944.6	1031.39	3822.4	396.837	0.435	5117.21	153.95	142.255	74.066	39.526	9.288	2.606	6.533	5938.46	0.43	2492.95	2.192	18.081	6.033	118.832	25734	723.104	2340.29	365.796	0.388	3369	143.314	136.531	68.227	40.006	9.201	2.543	4.987	7106.1	0.38	2700.56	2.343	18.911	7.089
Medium Early	2058	IP8275	6.014	7865.81	0.309	3848.41	2.486	24.627	12.306	147.636	21863.2	734.367	2655.68	301.469	0.34	4005.16	146.597	145.495	67.176	43.006	12.036	2.054	5.856	5865.03	0.397	2549.83	2.429	22.786	6.769	116.21	17193.2	666.762	2085.29	244.31	0.351	3281.17	144.335	154.609	62.771	40.494	12.059	1.613	5.856	6744.8	0.42	3277.77	2.62	25.438	7.894
Medium Early	2059	IP10379	5.44	8367.22	0.292	3375.75	2.157	23.133	11.44	163.596	36182.2	985.115	3325.23	373.375	0.395	4914.8	153.768	144.481	69.698	41.3	9.241	2.407	5.519	6939.27	0.454	2860.92	2.282	20.519	6.911	136.057	36702.9	1103.45	2771.41	349.18	0.399	3999.51	161.206	149.522	68.937	41.002	7.6	2.013	5.866	7921.74	0.435	3265.84	2.184	21.985	7.545
Medium Early	2060	IP7095	5.501	10780.2	0.323	4775.7	2.845	21.477	14.601	198.8	39420.9	1659.03	4174.02	238.167	0.385	6035.69	143.138	165.151	68.697	44.262	10.552	1.633	5.089	7100	0.41	2809.86	2.691	20.623	6.889	132.851	32755	1376.15	2947.49	236.232	0.409	4294.81	142.437	161.167	68.376	43.508	9.048	1.682	6.252	7197.22	0.425	2719.19	2.551	21.969	6.41
Medium Early	2061	IP9406	5.015	8998.83	0.305	3797.12	2.759	17.922	12.633	176.745	30416.2	1180.89	4058.77	249.431	0.445	5069.71	128.823	139.361	78.631	40.852	13.325	2.136	4.241	6673.03	0.397	2466.7	2.923	18.942	5.966	134.714	23338.6	1009.39	3099.59	222.524	0.468	4257.72	135.555	168.711	73.205	39.492	13.181	1.756	5.02	8480.82	0.405	3286.68	2.965	20.588	8.14
Medium Early	2062	IP17554	3.999	10019.5	0.313	4586.67	2.598	25.009	14.329	170.344	40614.3	1939.15	4144.33	211.782	0.415	5633.03	124.849	164.343	73.443	48.381	10.225	1.672	4.847	6290.08	0.419	2630.41	2.514	22.501	6.186	113.305	29848.5	1581.27	2482.66	184.286	0.395	3697.6	127.215	163.287	67.4	45.5	8.348	1.56	3.958	7721.17	0.405	3139.5	2.712	26.055	7.833
Medium Early	2063	IP11311	5.485	9865.05	0.311	4744.73	2.638	22.986	15.572	178.23	34461.3	959.438	3347.27	342.016	0.335	5082.67	148.274	152.897	64.619	45.138	9.804	2.453	4.772	6285.89	0.466	2871.05	2.647	20.98	5.784	115.032	22541.4	800.987	1966.89	276.05	0.324	3501.09	146.582	158.4	57.226	44.494	8.673	2.109	6.059	7141.76	0.425	3014.52	2.661	22.422	7.041
Medium Early	2064	P1449	4.031	11038.7	0.304	4778.93	2.396	26.396	16.255	177.521	39431.3	2091.54	3871.76	182.154	0.355	6176.16	136.827	179.52	63.017	52.083	9.877	1.386	4.614	6690.66	0.506	3562.97	2.296	25.381	7.137	108.831	37352	2297.43	2058.55	155.924	0.304	3117.03	128.26	183.509	66.171	51.496	5.553	1.243	5.068	7290.07	0.49	3636.92	2.377	26.414	7.426
Medium Early	2065	P1449	4.03	9749.27	0.3	3749.56	2.394	25.507	12.569	156.897	39895.1	2076.9	3706.93	187.309	0.375	6028.4	128.454	176.353	62.594	52.222	9.292	1.488	5.418	6899.04	0.509	3441.88	2.212	26.049	6.911	113.144	33140.2	1623.74	2083.53	194.125	0.305	3427.78	146.239	180.139	60.224	50.998	6.26	1.421	5.362	7948.74	0.48	3756.66	2.467	25.35	7.763
Medium Early	2066	P1449	3.985	11143.1	0.341	5047.78	2.511	24.111	14.832	174.554	51938	2509.1	4612.74	207.011	0.415	6098.74	123.437	171.818	76.735	53.753	8.889	1.683	5.545	6151.53	0.48	2873.99	2.397	26.56	5.684	99.115	33498.3	1655.07	2012.3	232.984	0.325	3360.29	119.03	181.53	60.854	52	5.945	1.721	4.771	7456.53	0.47	3569.84	2.32	27.026	7.637
Medium Early	2067	ICMH356	6.015	8089.35	0.326	2544.67	2.98	17.551	8.025	158.852	37775.3	1037.01	3813.9	369.954	0.475	5416.72	144.849	121.085	71.168	40.807	10.114	2.546	4.879	6704.5	0.468	2068.36	2.645	17.913	4.498	135.486	41401.6	1235.23	3457.75	346.853	0.521	4593.64	145.459	134.809	75.408	39.496	8.348	2.327	6.624	6124.27	0.535	1524.35	2.591	17.526	2.835
Medium Early	2068	ICMH356	5.984	8863.83	0.337	2910.59	2.822	16.432	8.945	178.722	44907.6	1380.71	4203.48	325.833	0.475	5778.38	133.468	117.88	72.917	40.073	9.403	2.453	5.055	6374.46	0.465	1884.78	2.641	17.11	4.233	128.687	38118.3	961.834	3318.36	402.891	0.52	4440.46	149.437	123.507	74.166	39.504	8.719	2.594	5.672	6359.9	0.615	1815.04	2.739	16.665	3.258
Medium Early	2069	ICMH356	5.969	7585.42	0.325	2449.38	2.699	16.561	7.348	150.589	41228.5	1106.94	4012.47	375.257	0.525	5317.47	135.747	116.029	73.901	40.386	9.766	2.693	4.752	5540.14	0.486	1673.56	2.573	17.432	3.483	114.213	32080.3	875.649	2716.32	361.571	0.488	3846.89	145.614	116.738	70.519	38.5	8.456	2.409	6.023	5755.68	0.59	1689.9	2.898	20.4	2.568
Medium Early	2070	D23	6.487	7556.13	0.32	2793.74	2.658	22.568	8.602	151.309	30828.8	1033.64	3356.38	298.947	0.445	4780.04	122.153	139.62	70.059	40.41	10.934	2.543	7.477	4774.18	0.494	1819.19	2.774	21.968	3.571	92.674	24427.2	897.26	1906.16	280.645	0.399	3026.05	144.412	144.712	64.448	41.498	7.816	1.965	6.487	6294.54	0.5	2169.56	2.933	21.071	4.628
Medium Early	2071	D23	6.529	8801.62	0.338	3498.79	2.738	20.927	10.111	173.684	36737.6	1150.91	3759.98	318.454	0.425	5339.86	155.961	125.253	70.54	40.771	10.273	2.017	7.169	5007.58	0.566	2011.01	2.78	20.036	3.294	97.35	25405.3	1040.68	1849.95	248.319	0.365	3018.56	146.676	137.059	60.804	41.504	7.239	1.907	6.545	6247.7	0.49	2314.76	2.598	19.454	4.699
Medium Early	2072	D23	6.5	7831.38	0.344	2696.89	2.597	17.515	7.626	159.137	40554.9	1337.2	3720.77	311.454	0.47	5237.27	133.271	126.946	71.503	39.172	9.103	2.299	6.935	5223	0.546	2196.93	2.625	20.088	3.698	102.737	25969.8	976.385	2023.2	277.068	0.386	3062.56	127.251	140.573	66.341	41.002	7.747	2.043	6.846	6592.26	0.515	2628.08	2.88	22.536	5.081
Medium	3001	IP8166	5.031	8456.31	0.313	3685.01	2.298	30.519	11.828	144.013	35867.5	1569.36	3159.13	229.304	0.37	4744.61	153.07	183.196	66.295	49.451	8.849	1.521	4.965	5982.73	0.439	2508.56	2.546	29.498	5.744	102.629	32105.8	1947.01	2211.93	162.07	0.366	3463.55	133.355	188.355	63.692	48.098	6.897	1.223	4.966	5741.32	0.382	2296.71	2.341	29.092	5.939
Medium	3002	IP9969	5.972	8353.21	0.322	3108.64	2.32	21.476	9.842	153.406	35481.1	1233.57	3325.34	294.993	0.395	5208.88	155.772	136.158	63.798	44.565	9.346	1.813	6.967	5327.82	0.444	1928.92	2.265	17.823	4.394	97.472	30421.7	1075.12	2179.28	278.2	0.411	3370.68	113.565	146.083	64.852	44.517	7.349	2.379	5.498	7461.62	0.386	2529.23	2.285	17.61	6.23
Medium	3003	IP10543	4.585	8837.27	0.317	3751.99	2.388	27.5	12.19	140.874	31019.1	1678.66	3228.75	192.43	0.365	5081.22	128.719	170.075	64.197	53.002	10.41	1.436	4.045	6334.37	0.411	2593.87	2.495	24.956	6.303	105.544	27700.2	1181.03	2079.36	240.387	0.325	3753.17	121.717	177.249	55.141	50.075	7.467	1.97	4.916	7123.47	0.339	2788.1	2.42	25.131	8.397
Medium	3004	IP7930	5.977	8990.69	0.338	4462.08	1.763	20.486	13.335	166.916	27681.8	618.324	2939.85	438.227	0.325	4519.9	153.119	137.598	64.829	44.12	10.649	2.876	5.367	6033.14	0.421	2798.35	2.287	18.42	6.706	112.547	18872.1	639.96	1921.82	300.937	0.32	3240.11	136.453	140.211	59.091	43.678	10.314	2.253	5.917	6532.43	0.372	2580.67	2.073	17.589	6.936
Medium	3005	WSIL-P8	5.541	7308.83	0.368	2664.5	2.128	30.981	7.479	125.138	40724.6	2317.67	3207.62	180.137	0.44	4663.79	138.705	121.124	69.08	47.913	7.923	1.181	4.031	5323.69	0.457	1775.91	2.335	28.842	3.868	93.128	39297.3	2089.14	2433.06	189.655	0.455	3547.08	139.55	136.589	68.502	47.225	6.195	1.35	3.931	7040.2	0.353	1991.95	2.474	28.938	5.44
Medium	3006	IP18090	5.924	9093.75	0.328	4282.89	2.109	21.976	12.606	161.249	38763	1358.01	3605.36	285.43	0.395	4828.85	138.198	161.792	74.471	45.455	9.343	2.029	5.92	5966.76	0.461	2186.73	2.095	20.085	4.781	107.704	27166.4	1066.89	2424.98	256.112	0.415	3740.59	130.608	162.259	65.151	45.229	8.922	1.953	6.091	6287.52	0.388	2384.22	2.129	20.37	6.19
Medium	3007	P1449-2-P1	4.995	7863.79	0.283	3337.04	2.332	26.491	11.564	132.86	31279	1836.64	3335.87	171.339	0.43	4542.71	136.051	155.228	74.205	50.586	10.571	1.248	5.678	5881.29	0.452	1943.27	2.473	26.063	4.273	103.054	32181.4	1536.55	2714.82	211.167	0.46	3955.2	114.905	160.16	68.501	46.968	8.517	1.876	5.584	6263.99	0.413	1888.34	2.379	25.365	4.813
Medium	3008	IP4927	6.5	8229	0.337	3244.8	2.282	23.005	9.685	164.507	34060.3	968.431	3642.9	361.401	0.44	4959.8	146.179	130.004	73.22	39.795	10.713	2.377	6.326	5480.42	0.459	1757.79	2.327	20.409	3.832	107.293	27113	893.357	2515.22	317.956	0.459	3718.38	141.69	129.545	67.706	41.443	9.491	2.266	6.039	6433.72	0.389	2216.48	2.305	21.101	5.623
Medium	3009	IP6882	6.081	8072.59	0.279	4019.96	2.049	22.51	14.041	152.049	29914.5	967.922	3000.26	308.565	0.375	4130.53	157.774	153.253	72.43	43.332	10.006	2.007	5.609	6232.09	0.388	2721.03	2.165	23.823	7.003	115.747	24410.2	1031.71	2286.86	242.046	0.369	3532.3	128.202	160.961	64.449	44.052	9.262	1.848	6.037	7037.53	0.354	3076.91	2.118	21.965	8.77
Medium	3010	IP5253	5.507	7972.15	0.333	3420.87	2.502	28.005	10.488	130.693	28840.2	1556.23	2877.33	190.481	0.36	4500.43	122.661	158.096	64.048	50.658	9.953	1.484	5.476	6186.67	0.541	2558.81	2.794	28.344	4.672	107.473	27361	1443.98	2017.41	188.829	0.325	3636.71	137.733	158.005	55.709	47.527	7.266	1.396	5.488	6600.61	0.414	2318.28	2.801	27.136	5.826
Medium	3011	IP18500	6.004	8040.17	0.316	3797.02	2.467	27.015	12.139	149.23	26141.2	1277.2	2819.74	212.066	0.35	4192.28	140.507	156.02	67.61	43.856	10.73	1.477	6.044	6072	0.383	2347.34	2.537	25.653	6.146	113.751	31807.4	1275.3	2646.47	253.297	0.431	3736.1	133.611	157.691	70.697	43.376	8.348	1.942	5.96	6804.88	0.354	2462.32	2.574	24.372	6.915
Medium	3012	IP8863	5.088	9645.52	0.308	4090.47	2.211	26.015	13.45	169.569	43288.4	1366.29	3811.92	308.43	0.395	5567.62	159.537	145.408	68.505	47.421	8.813	2.069	5.038	6442.53	0.417	2419.04	2.448	23.717	5.882	116.369	33150.4	1164.73	2625.25	279.081	0.405	4022.26	121.426	149.492	65.04	45.228	7.84	2.299	5.452	7742.16	0.412	3037.21	2.447	23.524	7.364
Medium	3013	IP11346	5.064	8136.94	0.347	3274.64	2.279	24.995	9.58	138.076	28791.2	1183.93	3419.93	247.179	0.42	4831.67	140.991	158.671	71.181	48.742	11.864	1.76	5.46	5730.99	0.44	2312.03	2.094	25.027	5.297	102.009	22363.9	963.968	1946.35	235.007	0.34	3414.08	143.668	161.286	56.953	46.25	8.534	1.642	5.609	7221.38	0.454	3027.21	2.298	25.472	6.786
Medium	3014	IP8069	6.459	8603.01	0.361	4332.65	2.863	24.514	11.748	128.432	33353.2	1579.35	3311.92	216.711	0.385	4286.87	144.283	168.294	76.461	55.256	9.963	1.599	6.501	6005.69	0.471	2860.91	2.59	21.568	6.043	95.316	26367.6	1670.35	1988.38	154.287	0.33	3123.2	124.442	174.856	63.746	53.425	7.618	1.225	4.925	7006.38	0.418	2985.58	2.6	21.468	6.944
Medium	3015	IP4828	5.95	8159.42	0.342	4334.14	1.885	23.97	12.48	148.239	24224.6	897.2	2664.57	264.777	0.33	3832.4	146.899	150.395	70.148	44.465	10.965	1.861	6.063	6686.12	0.461	2999.55	2.084	22.167	6.505	122.117	22556.8	696.416	2407.79	314.064	0.359	3706.38	143.969	167.312	64.86	44.934	10.493	2.189	5.999	6793.47	0.397	2882.09	1.968	19.986	7.444
Medium	3016	IP19584	4.797	9804.12	0.298	4845.31	2.229	28.529	15.963	162.023	34963.7	1373.84	3534.14	257.09	0.365	4935.75	157.22	170.627	71.36	50.672	10.116	1.676	5.608	6762.88	0.445	3042.2	2.319	26.425	6.754	116.328	30466.7	1453.43	2243.19	211.246	0.335	3728.84	118.534	174.941	60.101	47.873	7.378	1.85	5.043	6983.61	0.37	2671.95	2.569	27.058	7.218
Medium	3017	IP5207	6.024	9217.2	0.285	4030.15	2.149	23.504	13.666	167.476	39774.3	1309.59	3949.5	298.282	0.43	5279.07	175.022	151.228	74.445	45.777	9.948	1.82	6.371	6072.3	0.514	2672.18	2.244	23.838	5.223	111.855	26788.8	1162.69	2389.56	235.894	0.399	3395.73	121.344	150.09	70.855	44.223	9.096	1.887	5.576	7064.51	0.386	2499.83	2.368	22.42	6.911
Medium	3018	IP11275	5.502	9044.03	0.337	4219.84	1.825	22.509	12.296	158.895	28541.3	1023.77	3490.87	290.661	0.385	4819.62	151.796	151.834	72.082	47.434	12.338	1.886	6.031	6704.51	0.449	2592.52	1.966	22.843	5.867	120.425	24630.7	782.367	2616.27	318.266	0.39	4119.13	149.729	152.415	63.504	45.879	10.482	2.135	5.969	6153.19	0.393	2366.44	2.047	24.901	5.852
Medium	3019	SOSAT-C88	4.983	8726.72	0.302	3881.71	2.001	26.491	12.702	158.793	33205.7	1296.61	3182.33	251.023	0.37	4884.59	136.06	161.339	65.285	45.61	9.593	1.89	4.548	6420.7	0.445	2547.53	2.407	25.576	5.656	114.042	32105.4	1576.65	2806.68	208.657	0.435	3877.65	116.338	158.101	72.2	46.25	8.623	1.803	5.457	6403.98	0.388	2182.03	2.256	24.481	5.613
Medium	3020	IP6417	4.469	9052.24	0.319	3867.76	2.708	25.495	12.2	149.266	36431.3	1821.74	3858.28	202.345	0.43	5105.71	131.43	168.094	75.575	50.9	10.551	1.501	4.958	5996.65	0.403	2143.72	2.628	23.936	5.355	102.747	32948.8	1902.88	2695.36	178.666	0.455	3836.49	147.644	172.077	70.547	48.28	8.395	1.194	5.018	7516.44	0.44	2721.34	2.62	23.6	6.348
Medium	3021	IP14439	6.078	8712.24	0.32	3959.59	2.15	22.043	12.553	145.292	36786.4	1541.03	3050.05	242.582	0.35	4776.56	140.321	161.889	63.944	49.921	8.3	1.71	6.08	6359.68	0.483	2816.73	2.305	20.356	5.801	109.402	30997	1349.93	2011.54	233.944	0.315	3554.29	116.444	174.429	56.448	48.108	6.507	1.972	5.965	7213.86	0.405	2715.85	2.316	20.022	6.462
Medium	3022	IP9651	5.421	9635.76	0.321	3597.19	2.254	22.01	11.065	164.595	53354.3	1825.79	4288.66	293.631	0.445	6041.14	162.754	140.439	70.927	48.353	8.066	1.851	5.949	6169.57	0.503	2542.05	2.299	20.994	5.002	108.25	39672.5	1586.76	2512.68	257.158	0.41	3638.45	122.382	164.299	68.8	46.993	6.465	2.087	6.05	6770.28	0.414	2418.9	2.281	21.505	6
Medium	3023	LGD1-B-10	5.413	8793.7	0.304	3713.61	2.145	25.51	11.658	145.529	39904.9	1788.93	3762.21	224.012	0.43	5105.7	145.787	151.891	73.913	51.041	9.408	1.512	7.042	4533.07	0.501	1553.45	2.213	23.337	3.079	75.673	26680.4	1239.79	1848.03	223.487	0.4	3000.75	139.222	144.057	61.611	49.644	6.871	1.6	4.429	6775.33	0.397	2252.82	2.302	24.477	5.204
Medium	3024	IP5131	4.544	9943.13	0.351	4451.08	2.408	32.019	12.615	165.208	41705	1988.26	3339.94	210.028	0.34	5521.88	146.392	178.785	60.405	49.493	8.013	1.478	5.564	6837.3	0.581	2681.14	2.326	30.171	4.653	119.379	36115.7	1902.72	2168.48	182.936	0.321	4112.91	138.371	174.53	52.491	47.259	5.825	1.326	4.002	7791.5	0.377	2907.01	2.222	29.9	7.638
Medium	3025	IP8187	6.535	7477.74	0.291	3089.8	2.56	22.481	11.036	138.916	34374.5	1518.38	3253.66	227.923	0.43	4342.06	151.136	141.298	74.837	45.2	9.462	1.512	6.135	6160.17	0.568	2123.63	2.579	21.834	3.736	114.25	30431	1130.25	2740.43	272.211	0.44	4050.38	121.236	155.235	67.598	43.946	8.999	2.295	5.928	6665.98	0.398	2060.32	2.526	21.592	5.14
Medium	3026	WC-C75	5.993	10366.2	0.353	4998.65	2.28	21.51	14.114	168.099	41935.6	1339.56	4146.42	314.078	0.4	5418.85	153.154	160.842	76.6	50.172	9.903	2.085	5.424	7072.02	0.523	2958.06	2.204	18.224	5.655	123.572	33674.2	1253.74	2924.63	258.706	0.415	4102.55	136.323	161.512	71.512	47.677	8.856	1.864	5.551	7214.71	0.456	2635.6	2.136	18.465	5.846
Medium	3027	81B-P6	6.582	6525.18	0.293	2479.3	2.115	24.009	8.489	113.222	32151.7	1376.23	2966.7	230.114	0.455	4019.01	145.716	99.605	74.543	47.858	9.213	1.643	5.098	5639.9	0.445	2012.16	2.123	20.837	4.496	100.988	35050.3	1270.27	2443.63	275.425	0.429	3649.01	139.837	114.047	66.705	45.979	6.728	1.969	5.995	5474.72	0.367	1795.22	2.074	19.448	5.177
Medium	3028	IP13927	5.426	9815.91	0.309	4642.84	2.189	24.996	15.2	172.853	47995.3	1320.9	3895.44	368.019	0.395	5091.07	136.029	153.646	76.479	47.438	8.122	2.529	4.937	7343.83	0.458	3031.49	2.293	23.495	6.689	132.431	39698.3	1316.83	3021.6	293.875	0.415	4284.41	147.017	155.672	71.003	45.471	7.426	2.02	5.111	7145.12	0.38	2693.59	2.263	24.563	7.413
Medium	3029	IP12967	6.072	9164.4	0.333	4493.39	2.314	24.996	13.593	154.511	32068.4	1056.62	3149.13	303.341	0.345	4719.69	146.795	168.566	66.649	49.619	9.793	2.127	5.034	5706.01	0.461	2697.41	2.269	23.212	5.927	94.983	18827.8	819.269	1785.88	232.908	0.31	3039.82	128.793	182.93	58.702	49.999	9.508	1.797	4.997	7362.62	0.386	3142.32	2.353	24.451	8.118
Medium	3030	ICMP451-P8	4.999	8386.25	0.325	3381.26	2.392	24.5	10.115	155.52	35981.1	1231.38	3963.17	294.654	0.475	5022.9	128.796	143.282	79.316	44.274	11.088	2.272	5.001	6391.42	0.478	2437.51	2.491	22.476	5.152	117.987	29357	962.425	2773.58	298.284	0.435	3964.61	131.622	144.134	69.951	44.233	9.411	2.246	4.579	7422.89	0.354	2427.86	2.463	22.848	6.991
Medium	3031	ICMP85410-P7	6.072	8450.08	0.306	3183.18	2.083	26.033	10.614	151.15	42765	1506.94	3457.45	284.875	0.41	5231.84	152.415	109.457	66.694	45.968	8.088	1.826	5.42	5089.64	0.472	1610.2	2.367	26.178	3.402	89.236	40081.8	1555.62	2363.99	261.376	0.465	3463.3	139.853	112.964	68.498	47.119	5.672	1.878	5.031	6218.55	0.414	1791.22	2.396	25.171	4.233
Medium	3032	IP15872	5.969	8775.77	0.309	4280.18	2.328	26.49	13.546	151.06	34255.2	1345.05	3307.46	257.682	0.375	4478.48	143.649	159.019	72.57	48.043	9.718	1.778	5.413	7184.26	0.438	3326.83	2.51	26.639	7.728	125.676	29834.7	1205.2	2524.9	255.571	0.355	3831.72	138.73	169.396	66.345	46.928	8.753	1.808	5.885	7288.62	0.347	3008.66	2.284	26.959	8.37
Medium	3033	IP9971	6.457	8585.86	0.346	4067.69	2.343	24.927	11.858	164.838	33115.6	1110.53	3295.83	298.575	0.385	4604.07	164.354	155.229	72.048	42.021	9.894	1.816	5.538	5558.5	0.398	2340.57	2.361	23.752	5.906	105.309	22803.9	1050.45	2042.84	219.629	0.369	3238.55	100.107	160.546	62.648	42.974	8.887	2.176	5.418	6239.51	0.362	2413.56	2.294	22.887	6.392
Medium	3034	IP22420	5.933	7980.29	0.329	3087.23	1.69	24.014	9.422	147.81	41087.6	1170.21	3417.71	350.149	0.43	4889.88	159.217	142.236	69.881	43.659	8.306	2.277	6.565	6660.29	0.491	2822.82	1.904	22.199	5.766	125.272	36768.2	1297.28	2635.13	291.479	0.395	3876.81	127.821	161.687	67.448	43.115	7.206	2.398	4.53	7434.93	0.417	2600.08	2.094	24.402	6.424
Medium	3035	IP8074	5.084	8071.11	0.347	3753.68	2.005	30.495	10.994	132.3	29494.8	1694.42	2658.52	179.63	0.33	4303.25	120.152	178.916	62.028	50.385	9.07	1.414	4.871	6041.91	0.554	2597.58	2.189	29.784	4.682	102.534	41122.3	2010.57	2147.19	202.45	0.361	3398.34	130.99	185.383	63.691	49.181	5.469	1.527	4.049	6458.11	0.459	2589.15	2.135	29.958	5.825
Medium	3036	Tift383	6.469	7802.91	0.303	3586.85	1.84	23.98	11.582	121.685	31579	1521.93	3049.54	207.839	0.395	4193.31	157.343	127.967	71.852	54.543	9.693	1.349	5.424	6175.57	0.502	2490.13	1.912	23.498	4.97	99.081	28324.2	1411.84	2349.45	204.739	0.379	3685.46	146.77	150.502	63.753	52.343	8.244	1.4	5.505	5991.86	0.383	2368.97	2.015	23.774	6.477
Medium	3037	IP10632	7.081	7718.21	0.307	3218.67	2.055	21.976	10.836	139.214	34693.8	1294.91	3035.19	277.575	0.39	4463.49	153.209	149.298	67.627	44.832	8.817	1.781	6.036	6238.66	0.469	2320.11	2.236	23.15	4.884	114.083	29600.6	1075.01	2467.52	273.802	0.39	3919.32	123.561	151.221	62.953	44.701	8.266	2.201	5.957	7189.14	0.406	2493.68	2.325	20.933	6.267
Medium	3038	IP13817	5.929	8374.17	0.357	3216.93	2.297	23.947	9.096	152.137	36566.9	1651.65	3650.49	219.288	0.44	5103.62	147.98	133.172	71.767	45.117	9.974	1.48	5.533	5820.2	0.418	2175.36	2.495	20.527	5.244	106.153	28740.2	1530.11	2406.69	184.483	0.416	3613.93	116.798	129.359	66.999	44.778	8.442	1.541	5.065	6456.94	0.385	1982.76	2.612	23.087	5.138
Medium	3039	IP13180	6.078	7464.63	0.329	2784.55	2.091	27.52	8.634	132.399	31678.8	1243.88	3001.28	255.334	0.405	4688.3	125.675	159.012	64.966	46.623	9.417	1.94	5.007	5748.96	0.438	2071.64	2.095	24.977	4.722	101.846	31701.7	1552.26	2409.38	207.315	0.41	3711.96	135.839	169.455	64.755	46.409	7.59	1.53	4.959	7142.9	0.378	2319.6	2.316	25.238	5.998
Medium	3040	IP7953	5.972	8075.99	0.301	2970.11	2.109	26.019	9.961	152.778	37539.7	1197.13	4014.99	319.712	0.49	5073.8	138.13	148.599	78.585	42.826	10.775	2.291	5.877	6615.26	0.419	2025.9	2.072	23.885	4.829	124.755	32255.9	1323.19	3292.89	237.858	0.5	4576.65	134.936	162.444	72.202	43.138	10.294	1.72	5.083	7234.91	0.36	2127.56	2.044	25.363	6.111
Medium	3041	IP10701	4.943	9018.95	0.329	3962.08	1.747	29.019	11.805	166.995	38195	1525.52	3812.52	258.833	0.425	5167.16	157.202	150.042	73.581	44.489	9.946	1.626	5.522	6789.69	0.488	2500.16	2.183	28.638	5.116	124.148	34341.5	1440.49	3079.26	239.374	0.454	4297.24	119.938	161.99	71.704	44.79	8.76	2	4.874	8008.64	0.39	2952.05	2.078	27.027	7.375
Medium	3042	IP21169	4.912	9891.59	0.326	4567.8	2.56	24.515	13.623	157.216	37294.4	1321.27	3657.33	286.405	0.37	5351.28	169.272	165.554	68.111	51.765	9.826	1.704	4.994	6716.29	0.41	2519.5	2.535	24.986	6.169	115.195	35452.7	1955.35	2961.88	180.202	0.446	4156.51	131.064	174.917	71.347	48.303	8.465	1.356	4.508	7218.2	0.365	2716.01	2.593	23.928	7.165
Medium	3043	IP8129	5.964	8544.65	0.359	3439.62	2.339	26.005	9.601	150.492	44321.4	1912.7	3527.32	236.267	0.415	5051.52	136.282	155.453	70.032	47.936	7.95	1.744	5.642	5550.13	0.453	2023.37	2.314	23.722	4.486	97.507	33362.2	1876.94	2224.71	180.877	0.4	3541.04	117.766	158.014	62.642	46.958	6.831	1.547	4.468	7113.24	0.399	2499.06	2.501	24.042	6.123
Medium	3044	ICMP451-P6	6.081	7502.32	0.333	2994.66	2.556	25.001	9.18	137.02	31636	967.084	3391.18	329.443	0.45	4520.73	138.422	144.574	75.061	45.05	10.667	2.431	5.358	6231.37	0.445	2454.55	2.764	23.774	5.587	115.852	25778.4	1188.93	2674.5	224.005	0.429	3788.28	127.131	156.074	70.456	44.182	10.376	1.762	5.072	7623.46	0.404	2608.68	2.342	23.856	6.675
Medium	3045	IP11593	6.122	7615.43	0.346	2823.68	2.253	26.976	8.373	144.231	29132.4	1000.01	3802.78	297.901	0.495	4793.61	154.712	151.946	79.214	43.149	13	1.926	5.536	6212.97	0.514	2342.85	2.185	24.39	4.613	114.74	27455.4	996.419	2828.84	277.973	0.451	3873.58	143.744	156.279	72.691	44.311	10.274	1.956	4.952	6907.15	0.4	2190.93	2.294	26.015	5.491
Medium	3046	IP10471	6.051	7596.59	0.318	3608.14	2.414	27.019	11.629	128.249	29786.9	1525.19	2657.18	195.24	0.35	3978.64	141.013	163.594	67.49	47.509	8.956	1.357	4.798	5951.91	0.37	2312.78	2.663	23.89	6.226	105.739	29427.5	1635.39	2371.3	173.002	0.405	3616.25	111.828	161.738	66.059	46.136	7.996	1.594	5.075	7024.32	0.366	2747.85	2.529	24.338	8.111
Medium	3047	IP7952	6.035	8035.02	0.296	3291.33	1.999	23.024	11.505	138.31	35029.5	1479.61	3544.5	243.436	0.44	4672.22	145.365	157.025	76.69	47.829	10.079	1.631	5.607	7270.58	0.507	3072.03	2.018	23.532	6.051	131.958	37234.6	1512.14	3095.46	250.772	0.425	4209.69	144.309	165.371	73.348	45.175	8.218	1.747	5.043	6530.54	0.424	2520.39	2	24.362	6.21
Medium	3048	IP9282	5.375	10124.2	0.329	4280.65	2.395	23.001	12.84	182.066	45044.9	1367.46	3909.92	327.345	0.39	5820.66	149.786	157.228	67.368	46.473	8.69	2.239	5.958	6810.35	0.51	2913.2	2.5	21.146	5.759	124.409	38666.4	1636.12	2678.73	247.813	0.4	3911.17	129.198	163.873	68.291	44.535	7.086	1.943	6.021	7142.41	0.431	2505.07	2.382	20.36	6.153
Medium	3049	IP17611	6.061	8871.57	0.342	3790.32	2.045	21	10.774	162.397	51719.3	1684.67	3806	300.798	0.43	5142.54	161.424	144.372	74.089	44.741	7.355	2.017	5.502	6121.26	0.476	2199.63	2.175	19.816	4.705	114.068	39853.9	1501.06	2674.31	269.229	0.44	3915.86	137.924	141.745	68.554	43.795	6.685	1.93	5.581	7165.6	0.41	2523.76	2.036	20.5	5.848
Medium	3050	IP7886	4.959	10838.3	0.303	4755.96	2.105	23.49	15.259	177.255	54149.4	1550.47	4164.93	351.799	0.385	6066.03	153.31	155.9	68.223	50.986	7.667	2.273	6.018	6047.48	0.481	2750.1	2.062	21.192	5.646	102.724	32150	1214.33	2087.62	273.807	0.349	3305.26	127.679	159.505	62.949	48.744	6.605	2.187	5.476	8037.12	0.407	3043.9	2.13	21.56	7.216
Medium	3051	ICMV-IS89305	4.998	8878.31	0.314	3382.05	2.193	28.475	10.768	168.912	40076.1	1718	4256.16	234.26	0.48	5528.18	116.82	142.022	77.036	42.483	10.616	1.995	5.011	6696.58	0.448	2389.78	2.284	25.714	5.288	126.044	32159.4	1575.72	3201.46	205.945	0.47	4330.12	124.548	142.012	73.705	43.185	9.924	1.686	3.967	7851.95	0.367	2458.3	2.175	27.233	6.403
Medium	3052	Raj171(ICMV85404=RBC-IC9)	6.431	7291.07	0.32	2689.14	2.193	23.029	8.399	139.842	33299.3	1163.34	3632.91	291.282	0.5	4619.44	149.57	118.801	78.525	41.53	10.926	1.938	5.612	5896.01	0.408	2005.4	2.315	21.406	4.994	113.952	29187.8	1056.82	2848.88	274.197	0.48	3899	136.607	125.277	72.847	41.569	9.725	2.062	5.454	7110.75	0.353	2079.88	2.556	20.54	5.896
Medium	3053	IP13384	5.993	8061.26	0.33	4202.16	2.403	22.489	12.726	144.339	24840.4	1136.9	2714.12	217.675	0.335	3909.27	145.047	151.021	69.516	46.542	10.904	1.55	5.902	6209.76	0.493	2981.66	2.418	19.928	6.114	112.382	20565.6	983.77	2043.76	206.301	0.334	3201.78	137.192	167.105	64.248	45.378	10.022	1.511	5.967	6655	0.391	2684.23	2.283	21.134	6.914
Medium	3054	IP13344	5.015	8199.18	0.317	3374.16	1.77	30.495	10.539	153.153	30827.9	1630.72	3470.2	190.41	0.42	4799.5	144.282	153.388	71.204	44.121	11.304	1.345	5.586	5948.54	0.418	1894.98	2.097	29.828	4.538	115.261	26220.3	1264.95	2958.83	205.545	0.495	4055.86	128.439	151.621	72.85	41.915	11.172	1.605	4.976	5974.72	0.374	1742.81	1.998	27.982	4.657
Medium	3055	IP16638	5.997	7694.48	0.317	3563.23	1.958	24.014	11.137	142.587	29241.6	933.378	2928.11	314.974	0.375	4103.08	152.14	141.589	70.451	44.159	10.098	2.172	4.986	6354.06	0.409	2637.14	2.224	22.953	6.471	117.632	24256.9	830.555	2460.76	285.387	0.386	3688.37	127.335	149.908	66.945	43.79	10.238	2.192	5.424	6722.03	0.347	2776.08	2.14	22.434	7.95
Medium	3056	IP8972	5.955	8835.59	0.34	3551.28	2.43	21.995	10.55	174.97	34310	1208.12	4216.26	284.142	0.475	5287.49	141.496	121.222	79.792	40.649	12.238	1.995	6.055	6239.85	0.389	1897.81	2.62	21.402	4.86	123.557	27198.9	996.796	3092.92	271.247	0.5	4341.04	146.706	130.963	71.147	40.412	11.34	1.844	6.534	6161.1	0.336	1904.95	2.491	21.071	5.903
Medium	3057	IP7967	6.54	8959.17	0.334	3367.65	2.593	24.034	10.207	155.53	43302.8	1655.82	3831.24	262.704	0.425	5566.12	148.379	155.601	69.098	47.199	8.829	1.806	6.037	6600.81	0.51	2039.31	2.6	23.917	3.952	117.777	38399.2	1600.82	2858.42	234.89	0.436	4551.64	104.758	160.55	63.003	46.166	7.435	2.191	5.536	6341.83	0.404	2019.12	2.653	24.619	5.079
Medium	3058	IP5441	5.929	6936.08	0.302	2596.16	2.039	24.01	8.689	136.41	32763.2	1131.91	3254.65	291.688	0.465	4307.12	146.781	132.075	75.241	41.127	9.955	1.976	5.965	4945.47	0.418	1681.41	2.121	24.324	3.986	97.053	25273.9	956.951	2093.32	261.07	0.42	3267.25	111.466	138.115	63.848	41.044	8.261	2.312	5.996	7206.51	0.386	2378.66	2.014	23.482	6.272
Medium	3059	IP16289	6.537	7141.92	0.353	3349.42	2.208	23.015	9.471	141.2	27525.1	1219.3	2756.33	229.578	0.385	3856.82	142.38	141.485	71.529	41.496	9.927	1.716	6.039	6619.89	0.416	2556.05	2.254	22.111	6.219	129.352	31392.5	1052.15	2809.39	296.741	0.424	4052.41	145.344	155.207	69.561	41.287	8.85	1.971	5.506	6756.12	0.324	2716.73	2.452	23.454	8.22
Medium	3060	IP6682	5.99	7641.5	0.318	3368.95	2.186	21.49	10.531	149.525	30716	709.066	2948.16	455.619	0.39	4271.31	143.153	136.535	69.121	40.303	9.661	3.068	5.552	6322.2	0.412	2455.14	2.185	18.975	6.015	122.099	24383.1	561.181	2323.82	437.554	0.4	3590.31	127.358	152.782	64.5	41.543	9.42	3.051	6	6439.85	0.402	2379.72	2.133	20.46	5.683
Medium	3061	IP3138	6.5	7796.27	0.319	3322.42	2.281	24.019	10.488	136.837	35702.2	1296.54	3428.19	272.467	0.44	4497.25	138.607	162.815	76.56	47.512	9.62	2.097	5.579	6198.04	0.482	2517.85	2.372	21.198	5.269	109.468	32734	1470.14	2614.22	215.101	0.42	3676.78	111.598	146.609	71.458	46.513	8.154	1.922	5.97	6517.83	0.41	2341.32	2.203	24.906	5.698
Medium	3062	IP11584	5.487	9169.94	0.353	3924.66	2.45	24.505	11.088	152.239	40214.7	1828.12	4001.82	218.747	0.435	5198.56	138.187	158.984	77.33	50.069	9.938	1.537	4.885	6134.77	0.512	2605.54	2.472	25.526	5.097	105.344	32183.9	1577.92	2381.92	200.906	0.39	3529.14	134.438	163.611	67.251	48.444	7.489	1.508	5	8354.39	0.446	3251.73	2.554	24.158	7.09
Medium	3063	IP8172	6.464	8358.77	0.324	3715.49	2.37	19.991	11.391	160.481	31764.5	1455.88	3573.06	216.224	0.43	4641.72	148.2	134.516	76.621	42.891	11.243	1.517	5.478	6275.28	0.438	2080.04	2.69	20.455	4.889	117.577	29705	1108.45	3031.76	269.276	0.48	4191.67	125.804	142.122	72.453	43.612	10.2	2.129	5.482	7427.37	0.385	2403.71	2.52	21.339	6.528
Medium	3064	P1449	6.582	7981.2	0.335	4571.2	2.144	26.986	13.701	120.414	27277.4	1987.27	2403.72	139.315	0.3	3422.82	104.475	156.777	70.23	56.696	8.85	1.375	5.467	6009.95	0.543	2783.69	2.308	26.759	5.111	96.907	34371.1	2095.2	2249.11	161.305	0.375	3228.68	114.955	176.556	69.545	52.118	6.361	1.424	5.036	6369.22	0.459	2615.49	2.287	25.613	5.942
Medium	3065	P1449	5.541	8797.13	0.328	4094.13	2.456	26.005	12.893	137.188	37119.6	1657.67	3055.11	226.855	0.35	4696.68	107.86	171.989	66.011	54.163	8.234	1.998	5.999	6183.21	0.454	2895.06	2.239	26.702	6.368	93.294	38601.9	2539.01	2109.79	153.284	0.34	3297.23	128.02	178.087	63.794	56.26	5.574	1.216	5.038	6795.25	0.468	2600.1	2.161	25.107	5.908
Medium	3066	PPMI301(Pusa322)	6.541	8652.52	0.294	3264.88	2.003	23.024	11.086	162.24	41409.1	1222.12	3524.15	340.218	0.405	5364.22	159.722	107.445	65.663	43.957	8.52	2.089	6.525	5685.2	0.462	1775.7	2.178	22.468	3.852	105.351	32458.6	1072.33	2624.22	303.044	0.456	3919.28	143.559	123.037	66.335	43.97	8.153	2.16	6.037	6195.41	0.383	1866.03	2.274	20.378	5.123
Medium	3067	PPMI301(Pusa322)	6.541	7257.73	0.312	2587.29	2.034	23.51	8.13	138.045	37618.3	1264.29	3118.5	299.194	0.43	4676.47	142.828	117.914	67.173	42.341	8.292	2.074	5.298	6701.92	0.466	2315.86	2.105	19.546	5.003	128.938	33259	1075.84	2836.31	307.869	0.43	4356.3	135.571	132.247	65.561	41.781	8.576	2.309	6.106	6702.57	0.415	1800.61	2.201	23.11	4.62
Medium	3068	D23	6.96	7635.18	0.309	2717.72	2.506	22.966	8.72	148.16	35759.9	1148.23	3613.58	307.679	0.475	4914.24	151.771	121.77	73.097	41.708	10.131	2.051	6.544	5359.42	0.502	1791.87	2.405	20.448	3.562	103.236	23683.4	966.172	2184.42	253.075	0.414	3571.89	125.539	139.201	61.144	41.844	9.227	2.025	6.427	5633.81	0.416	1745.9	2.519	20.321	3.812
Medium	3069	D23	6.969	8587.18	0.334	3420.25	2.612	21.937	9.996	164.33	42967.8	1452.21	4002.01	292.945	0.47	5219.25	161.38	130.414	76.652	41.985	9.295	1.871	6.433	5026.84	0.428	1579.23	2.408	21.398	3.645	94.587	25295.1	858.352	2222	302.882	0.444	3453.35	132.015	140.88	64.103	43.33	8.815	2.304	6.011	5588.11	0.418	1757.56	2.717	20.853	4.123
Medium	3070	BayerHybrid9444	5.513	9539.32	0.312	3582.7	2.584	22.01	11.922	161.368	48060.8	2107.04	4118.42	234.735	0.435	5922.69	139.796	139.946	69.743	47.538	8.585	1.605	5.173	6289.3	0.572	2605.25	2.62	22.089	4.519	108.967	33272.9	1303.71	2391.38	262.733	0.375	3721.23	143.698	153.504	63.799	47.553	7.213	1.86	5.007	6876.79	0.399	2112.87	2.667	21.051	4.905
Medium	3071	BayerHybrid9444	4.96	10086.3	0.315	3998.41	2.536	23.485	12.436	175.364	46700.7	1949.8	4150.15	237.973	0.41	6107.75	162.633	144.784	68.038	47.929	8.894	1.519	5.418	6186.44	0.545	2457.53	2.675	21.902	4.5	109.12	34749.2	1626.73	2473.84	214.99	0.404	3708.97	129	134.335	66.956	46.799	7.258	1.64	5.003	6615.65	0.426	1817.22	2.428	20.919	4.589
Medium	3072	BayerHybrid9444	5.996	8812.21	0.3	3414.66	2.384	22.505	11.135	152.121	47652.4	1665.75	3995.55	291.444	0.455	5417.41	152.713	131.64	73.219	48.778	8.38	1.898	5.066	5513.18	0.545	2182.25	2.6	21.829	3.942	95.749	32647.9	1715.93	2206.88	201.858	0.395	3358.47	120.838	143.787	65.296	47.535	6.701	1.74	4.885	6812.15	0.402	2246.7	2.486	20.725	5.362
Late	4001	IP11218	4.96	9452.82	0.336	4614.91	1.914	29.497	14.095	148.919	39652.5	1502.76	3291.61	268.992	0.346	4818.23	126.907	180.86	68.047	53.41	8.261	2.072	6.062	5853.26	0.4	3602.1	2.064	27.405	8.765	92.444	23217.9	1458.57	1584.43	160.817	0.266	2353.62	116.939	173.871	67.478	53.567	6.834	1.375	5.041	7944.47	0.406	3798.54	1.902	27.927	9.36
Late	4002	IP18412	5.029	7930.15	0.355	3300.05	2.142	27.266	9.363	135.004	27806.9	1671.11	3192.18	162.673	0.404	4104.95	141.408	175.453	77.116	50.132	11.299	1.139	4.968	7903.09	0.464	3450.55	2.41	27.087	7.611	137.276	30302.1	1690.29	3122.45	178.65	0.394	4358.22	158.482	181.868	72.204	47.326	10.295	1.126	4.966	6917.15	0.376	3126.49	2.38	26.72	8.227
Late	4003	IP8174	5.942	7188.57	0.335	4257.12	2.126	23.745	12.679	111.465	18337.4	699.844	1711.51	270.956	0.243	2910.52	150.501	171.453	59.228	54.408	9.673	1.841	5.538	7466.7	0.397	4432.34	2.206	22.981	11.043	117.139	19894.6	724.267	1886.57	273.641	0.251	3203.3	131.824	182.649	59.271	54.006	9.592	2.081	5.382	7553.84	0.377	3803.19	2.102	20.646	10.285
Late	4004	IP6110	4.895	8694.16	0.316	3554.33	2.435	30.655	11.431	153.21	34783.3	1918.83	3512.81	178.292	0.407	5183.59	169.873	166.005	68.832	46.607	10.149	1.105	4.928	6674.13	0.445	2788.61	2.311	30.073	6.237	111.993	36590	2277.6	2571.95	163.996	0.385	3908.84	127.838	182.94	66.515	49.555	6.999	1.277	4.452	7529.35	0.345	2795.83	2.084	29.95	8.042
Late	4005	IP5438	5.667	9739	0.349	4623.98	2.369	26.777	12.98	156.501	38785.6	1993.5	3328.67	199.281	0.345	5035.12	159.96	175.655	65.868	52.498	8.661	1.208	4.484	7654.66	0.44	3704.64	2.254	27.341	8.483	124.042	31664.7	1673.26	2461.85	188.511	0.325	3876.61	142.489	175.514	63.939	51.41	7.775	1.322	5.023	7059.83	0.373	3189.26	2.2	27.253	8.641
Late	4006	IP11378	4.859	9791.68	0.35	4515.55	2.367	29.13	12.908	152.026	27954.8	1227.13	4102.47	220.626	0.414	5243.14	152.946	175.875	77.943	54.231	14.914	1.457	4.431	6720.43	0.396	2696.96	2.643	25.556	6.995	114.189	23885.7	1443.63	2861.5	169.248	0.433	3943.56	130.481	188.031	73.606	48.712	11.987	1.302	4.452	7556.73	0.391	2933.09	2.171	25.272	7.571
Late	4007	IP13608	5.448	10519.9	0.4	5525.11	2.236	27.431	13.706	155.723	39421.7	1500.91	3234.29	263.814	0.31	5047.68	121.941	170.122	64.215	57.483	8.238	2.194	5.502	7555.4	0.498	4378.2	2.185	24.637	9.009	115.797	30098.1	1293.82	1738.96	229.341	0.227	3167.41	127.956	170.861	53.554	54.985	5.811	1.83	6.49	7084.56	0.435	3531.09	2.291	24.615	8.203
Late	4008	IP8647	6.968	8814.15	0.351	4073.44	2.534	24.265	11.858	156.328	34619.4	1415.09	3627.78	236.178	0.411	4752.68	141.441	145.684	77.133	46.252	10.568	1.684	6.504	6679.15	0.394	3625.32	2.343	22.946	9.014	116.716	24463.2	1395.3	2189.05	180.051	0.33	3046.81	144.114	153.307	69.161	47.546	8.851	1.238	6.341	7428.83	0.407	3270.89	2.365	23.922	8.099
Late	4009	IP7364	5.394	9924.68	0.34	5552.55	2.697	23.263	16.081	144.733	38378.9	1741.88	3280.46	217.185	0.332	4377.76	164.694	174.987	75.459	58.941	8.547	1.306	5.998	7827.63	0.429	4719.27	2.22	20.661	10.959	119.264	26646.8	1613.81	1995.4	165.784	0.246	3102.34	133.381	179.692	64.856	55.811	7.343	1.242	5.953	8076.57	0.403	4398.98	2.532	21.217	10.865
Late	4010	IP10759	6.558	9287.93	0.335	4563.05	2.05	23.217	13.757	152.808	32916.5	1240.03	3542.12	257.203	0.377	4768.77	155.31	152.344	75.292	50.854	10.869	1.698	7.068	6767.98	0.388	3479.79	2.178	20.976	8.807	110.546	25212.9	1260.09	2433.14	201.936	0.36	3324.47	125.757	171.396	72.582	51.24	9.658	1.613	7.091	7220.01	0.349	3571.06	2.23	21.591	10.226
Late	4011	IP15536	5.363	10762	0.339	4898.68	2.035	24.033	14.683	173.662	42747.7	1391.12	4617.27	310.722	0.436	5831.28	139.429	156.293	79.875	52.108	10.799	2.165	5.507	7053.03	0.405	2937.89	2.15	21.911	7.309	120.249	34608.8	1657.74	3107.98	215.106	0.437	4085.62	134.073	156.72	75.76	48.408	9.015	1.601	5.591	8305.67	0.386	3379.26	2.218	21.749	8.697
Late	4012	IP6125	6.259	9271.35	0.33	4442.44	1.997	24.712	13.235	137.208	36526.8	1151.28	3399.42	317.622	0.369	4813.73	167.639	154.192	70.697	57.677	9.325	1.906	5.953	6957.91	0.418	3256.6	2.125	21.395	7.776	109.982	31530.2	1534.66	2251.75	210.501	0.337	3624.4	149.999	171.206	63.012	53.428	7.251	1.434	6.129	7885.88	0.404	3563.09	2.245	22.678	8.811
Late	4013	IP14624	5.442	8307.07	0.35	4314.12	2.211	23.745	12.389	129.65	31476.4	1479.84	2980.51	215.456	0.363	3971.52	146.501	181.453	75.133	53.908	9.708	1.496	6.126	7070.8	0.426	3790.15	2.132	22.595	9.185	110.209	27224.5	1554.38	2055.09	170.378	0.285	3196.63	157.581	177.492	64.18	53.951	7.501	1.102	4.899	6980.94	0.389	3169.92	2.281	22.54	8.184
Late	4014	IP12020	5.899	8551.64	0.315	3574.92	2.402	21.387	11.655	151.289	32917.1	1298.34	3740.88	253.113	0.435	4983.17	164.64	150.94	75.885	46.487	11.347	1.569	5.894	7506.51	0.408	3034.96	2.488	21.157	7.287	136.578	29282.4	1186.13	3017.99	249.524	0.405	4581.08	125.901	160.531	65.668	45.444	10.314	1.965	6.554	7451.97	0.338	2686.79	2.503	19.769	7.999
Late	4015	IP13290	5.997	8111.64	0.281	3285.32	2.523	25.835	11.943	141.773	36268.9	1506.96	3710.29	243.202	0.456	4814.18	144.07	143.999	76.342	47.095	10.247	1.66	5.504	7511.79	0.394	2910.18	2.358	23.836	7.5	130.777	34804	1603.37	3077.88	218.872	0.405	4563.92	134.901	157.846	67.944	47.157	8.787	1.605	5.925	7452.44	0.357	2573.61	2.5	22.961	7.187
Late	4016	IP11763	6.601	7277.21	0.329	3597.71	2.032	25.195	10.828	138.3	26864	714.786	2614.67	370.762	0.361	3744.5	151.037	144.775	71.713	42.329	9.676	2.488	6.026	6956.44	0.405	3056.14	1.912	23.078	7.281	133.915	30065.2	906.431	2569.19	337.583	0.374	3998.48	100.371	157.141	64.143	42.761	8.61	3.334	6.503	7436.62	0.364	3137.77	2.073	23.48	8.732
Late	4017	IP13520	6.597	6321.49	0.33	3284.6	2.103	24.51	9.884	132.31	18590	257.103	1982.38	708.142	0.311	3057.8	147.831	143.768	65.159	37.803	10.721	4.714	6.567	6189.64	0.386	2735.49	2.102	20.525	7.067	128.744	20261.9	426.245	2153.61	468.82	0.345	3493.93	151.699	130.549	61.747	38.075	10.578	3.082	6.088	6290.04	0.336	2845.99	2.172	20.469	8.47
Late	4018	IP14398	4.846	10017.8	0.356	5007.37	2.436	23.294	14.123	147.314	26151.4	1128.66	3617.96	232.429	0.359	4976.64	156.35	166.652	71.89	57.694	13.827	1.467	4.439	7365.95	0.408	3726.81	2.441	21.842	9.176	110.394	21928.1	1125.4	2444.71	189.74	0.326	3560.26	154.715	179.885	67.678	56.619	11.264	1.21	4.621	10220.6	0.39	4840.14	2.467	24.241	12.29
Late	4019	IP12128	4.933	9632.91	0.38	4520.73	2.342	28.61	11.968	151.524	35644.7	1876.88	3267.57	190.882	0.339	5123.77	159.045	162.378	64.118	53.466	9.281	1.263	4.99	6494.57	0.393	2878.46	2.394	28.25	7.159	102.046	30267.6	1894.65	2329.14	155.403	0.361	3641.68	135.136	177.157	63.268	53.698	7.708	1.156	4.993	7202.07	0.353	2752.16	2.34	28.403	7.647
Late	4020	IP14311	5.058	8765.23	0.345	4460.96	2.615	23.599	13.124	131.409	28306.2	1380.32	3062.54	209.026	0.352	4328.57	143.989	184.359	71.843	56.976	10.807	1.469	5.541	7108.46	0.393	3687.12	2.67	22.553	9.364	110.172	23909.3	1644.94	2304.46	148.66	0.329	3386.94	122.432	186.705	68.721	54.787	9.62	1.217	5.553	7081.32	0.389	3454.22	2.488	22.604	8.866
Late	4021	IP15857	4.951	10654.6	0.336	5193.09	2.237	27.02	15.677	165.91	50570.1	2478.2	4174.4	203.972	0.394	5452.56	153.783	168.146	77.097	54.195	8.234	1.422	3.995	7841.48	0.416	3763.92	2.391	28.147	9.203	123.166	40883.8	2486.9	2747.67	168.23	0.35	4035.6	128.862	185.938	68.272	53.449	6.639	1.294	4.667	7644.63	0.348	3117.72	2.337	23.402	8.989
Late	4022	IP12364	5.657	9366.68	0.325	4023.72	2.115	32.045	12.611	147.205	34951	1945.53	3640.24	177.329	0.385	5332.51	131.376	186.765	68.434	53.516	10.312	1.357	5.006	7207.54	0.446	3174.79	2.381	29.931	6.961	118.046	30282.5	2059.86	2643.07	137.188	0.366	4173.47	132.575	189.853	63.048	51.384	8.773	1.071	4.505	7081.99	0.353	2635.99	2.18	29.85	7.534
Late	4023	IP18292	6.944	8556.14	0.32	4043.9	2.354	25.811	12.426	147.403	31152.3	1218.52	3143.43	267.114	0.369	4520	162.494	152.018	69.81	48.296	9.874	1.668	5.932	7120.44	0.424	2950.84	2.263	22.362	7.226	122.995	30761.1	1293.61	2626.2	242.969	0.378	4030.67	150.453	157.726	66.443	47.321	8.498	1.607	6.407	7115.46	0.341	2628.19	2.04	22.884	7.871
Late	4024	IP13840	6.849	8220.15	0.355	4046.09	2.134	24.14	11.482	123.722	28004.5	1208.3	2680.8	230.669	0.321	4195.23	147.355	146.104	64.539	56.531	9.606	1.632	5.379	6586.5	0.461	3277.44	2.259	24.583	7.107	103.14	25669.8	1358.81	2010.07	191.082	0.305	3321.99	127.449	172.293	60.885	53.985	7.881	1.502	5.956	7573.64	0.433	3435.35	2.118	24.471	8.033
Late	4025	IP5931	5.515	9487.79	0.33	4551.62	2.361	24.989	13.87	140.237	41033.6	1612.49	2998.27	247.961	0.32	4920.93	157.257	158.351	61.163	57.694	7.283	1.597	5.635	7142.73	0.444	3216.99	2.119	25.063	7.467	111.319	45689.1	2525.5	2316.59	179.552	0.325	3894.26	142.111	175.69	59.807	53.998	5.155	1.274	5.993	6760.31	0.419	3115.75	2.109	24.345	7.527
Late	4026	IP4378	5.953	8245.54	0.32	4210.58	2.319	24.637	13.342	127.295	23254.6	1157.06	2576.97	222.852	0.315	3987.3	148.792	163.379	64.933	54.868	10.809	1.532	5.367	6284.13	0.394	3118.04	2.504	22.983	7.711	97.95	22236.1	1128.38	2098.99	197.282	0.335	3177.37	137.265	172.632	64.585	54.106	9.479	1.47	5.453	6770.13	0.386	2917.17	2.565	24.278	7.614
Late	4027	IP11929	5.143	7358.54	0.314	2807.38	2.454	31.174	9.245	119.724	32542.3	1903.27	2928.78	171.713	0.389	4647.54	133.011	158.699	63.507	51.341	9.061	1.276	5.032	7217.34	0.374	2825.66	2.614	30.084	7.532	120.532	38058.3	2105.34	2889.22	185.895	0.396	4378	135.634	176.922	64.948	50.01	7.494	1.393	5.512	7055.74	0.314	2631.59	2.522	30.097	8.405
Late	4028	IP10945	5.973	8967.78	0.334	4378.02	2.419	23.01	12.917	146.886	37228.7	1974.01	3440.66	183.01	0.387	4584.89	165.783	160.427	76.174	51.182	9.168	1.144	6.04	6574.27	0.415	2835.56	2.499	21.059	6.854	111.453	36892.1	2388.01	2725.45	154.16	0.411	3746.47	135.116	164.874	72.721	48.969	7.335	1.168	5.546	7401.2	0.341	2602.26	2.615	21.872	7.684
Late	4029	IP7941	5.029	9634.03	0.335	4271.57	2.617	27.906	12.792	156.784	32089.7	1761.93	3950.23	180.283	0.417	5361.53	153.798	167.288	73.826	51.35	12.284	1.138	4.487	6857.38	0.399	2489.2	2.748	27.979	6.236	113.019	33671.1	1996.74	2806.49	169.37	0.401	4354.94	146.812	173.502	64.198	50.496	8.309	1.145	3.97	7556.07	0.375	2637.82	2.759	25.197	7.034
Late	4030	IP17150	6.501	9372.22	0.327	3937.52	2.501	23.59	11.98	164.094	38759.7	1595.07	3602.24	245.039	0.402	5391.12	150.777	147.625	67.462	46.056	9.307	1.769	6.013	6907.31	0.394	2680.11	2.47	23.893	6.772	123.567	32533.7	1554.82	2880.95	208.864	0.415	4225.46	134.322	157.911	68.033	45.993	8.893	1.574	6.046	6320.31	0.353	2473	2.378	22.811	6.972
Late	4031	IP13459	5.971	8919.59	0.294	4440.05	2.422	22.417	14.652	139.55	32916.9	1626.79	3446.77	204.11	0.382	4535.54	154.847	158.968	75.439	53.45	10.46	1.313	6.048	6592.77	0.386	3136.1	2.426	21.576	8.437	106.839	24354	1421.9	2283.09	173.246	0.353	3314.56	128.572	167.535	69.544	51.389	9.32	1.362	5.355	7256.48	0.373	3272.14	2.485	21.909	8.816
Late	4032	IP8182	6.022	9077.74	0.305	4065.24	2.397	25.545	13.393	150.54	40309.7	1869.73	3878.09	220.142	0.431	4983.09	161.683	166.307	78.017	50.308	9.542	1.393	5.496	6655.71	0.37	2827.24	2.398	26.602	7.478	114.363	34437.5	2176.27	2900.74	159.51	0.435	3875.78	110.8	170.074	74.139	48.525	8.423	1.445	5.002	7390.93	0.345	3103.56	2.31	24.28	8.998
Late	4033	IP14849	4.89	9337.54	0.29	3941.59	2.346	24.531	13.531	148.081	48521.4	1877.38	3854.11	254.649	0.414	5445.09	148.753	175.394	71.416	53.24	7.925	1.709	5.037	7712.43	0.441	3769.37	2.107	22.017	8.538	125.993	32412.8	1659.22	2653.32	193.064	0.341	3994.13	123.553	181.11	66.018	51.005	8.349	1.529	4.417	8268.14	0.396	3539.37	1.935	24.511	8.905
Late	4034	IP5900	6.575	7427.46	0.299	2825.12	2.225	31.518	9.251	128.368	32286.3	1923.1	3043.82	175.574	0.413	4628.87	134.31	166.719	65.746	48.049	9.425	1.304	4.929	6296.65	0.353	2160.1	2.262	29.314	5.988	111.855	32072.9	1981.58	2643.22	164.198	0.424	4157.2	128.542	161.16	64.203	46.567	8.235	1.254	5.508	5917.05	0.365	1939.38	2.299	29.228	5.481
Late	4035	IP19334	4.563	10123.9	0.321	4242.44	2.559	24.492	13.451	165.048	44783	2081.92	4213.69	212.605	0.415	5953.24	151.835	174.556	71.628	51.735	9.378	1.391	4.597	7752.86	0.43	3601.72	2.459	24.981	8.225	127.823	40294.3	1975.95	3010.01	216.498	0.393	4176.12	140.415	194.933	72.756	50.766	7.579	1.534	5.576	7536.44	0.371	3200.6	2.585	23.629	8.698
Late	4036	IP3110	6.22	9305.95	0.34	4773.08	2.345	26.046	14.291	141.177	39994.6	2039.29	2956.37	283.495	0.32	4555.91	145.168	167.496	65.427	56.016	7.499	1.923	5.475	7180.92	0.407	3583.35	2.228	22.624	8.752	113.783	38932.1	1736.01	2279.81	213.83	0.307	3674.38	137.451	170.984	61.36	53.052	5.745	1.579	6.041	7824.57	0.414	3995.21	2.24	22.728	9.582
Late	4037	IP7536	5.912	8817.11	0.334	4747.04	2.467	18.476	13.982	132.529	31975.7	1536.15	3129.3	205.57	0.355	4067.54	154.235	165.345	78.205	57.023	9.773	1.345	6.558	6515.36	0.396	3292.61	2.498	17.867	8.124	103.29	29385.5	1658	2348.78	175.734	0.36	3331.98	123.281	173.857	71.793	53.15	8.082	1.473	6.072	6545.99	0.362	3076.58	2.429	18.881	8.387
Late	4038	IP12395	6.861	7406.32	0.325	3263.63	2.344	24.628	9.889	140.867	32201.2	1526.54	3307.3	217.564	0.441	4130.81	154.235	137.815	78.452	42.658	10.303	1.391	6.904	6814.23	0.379	2398.83	2.494	22.089	6.239	128.007	32014.9	1714.19	3219.68	184.367	0.475	4410.44	154.119	155.362	73.484	43.358	10.168	1.205	6.462	6094.19	0.344	2103.64	2.413	20.528	6.01
Late	4039	IP14418	4.968	9720.77	0.334	4354.79	2.151	20.899	12.464	156.448	41090.7	979.245	4215.56	430.773	0.43	5422.16	159.636	167.968	77.808	52.137	10.227	2.665	5.568	7147.63	0.447	2905.98	2.259	18.612	6.499	116.606	40782.2	1723.21	2948.46	242.217	0.41	4270.26	127.348	160.608	68.528	51.42	7.164	1.895	6.125	7608.69	0.361	2685.79	2.307	21.095	7.537
Late	4040	IP17493	6.495	8448.52	0.33	4069.91	2.236	25.595	12.385	144.306	25435.1	1106.84	3110.51	235.2	0.369	4396.22	155.735	151.146	72.38	48.822	12.328	1.499	6.002	7389.26	0.386	2882.04	2.301	25.138	7.535	130.376	28593.6	1468.78	3113.14	191.154	0.416	4515.27	136.847	166.582	69.613	46.599	10.989	1.414	6.921	6819.02	0.347	2733.13	2.377	25.512	7.84
Late	4041	IP6415	4.937	9158.33	0.356	4603.47	2.446	23.49	13.239	146.664	30335.3	1626.92	3463.31	181.926	0.374	4619.6	136.747	168.98	76.258	52.6	11.578	1.407	5.534	6747.27	0.423	3012.48	2.592	24.844	7.222	107.746	27491.9	1899.37	2465.09	148.403	0.369	3609.11	133.102	181.891	69.353	52.136	8.986	1.098	4.988	7143.12	0.409	3121.62	2.594	25.097	7.622
Late	4042	IP16120	6.464	8092.82	0.34	3841.55	2.313	23.098	11.58	136.313	31151.6	1386.95	3091.45	217.821	0.38	4264.48	138.374	160.549	72.957	49.577	9.847	1.608	6.448	6512.76	0.364	2682.47	2.324	22.017	7.484	115.774	27776.7	1703.43	2743.29	169.709	0.425	3774.17	128.323	164.888	72.561	46.123	9.928	1.305	5.825	6805.68	0.355	2834.2	2.47	21.504	7.972
Late	4043	IP5560	4.274	9705.4	0.346	4580.21	3.081	24.878	13.516	148.651	41068.6	2181.65	3897.63	184.824	0.401	5056.56	152.157	180.394	76.579	55.231	9.532	1.213	5.092	6545.66	0.421	2677.49	2.966	23.526	6.546	104.708	32608.2	2322.64	2507.68	140.65	0.389	3784.8	120.631	175.842	66.391	52.344	7.753	1.167	5.577	6629.64	0.388	2595.09	2.815	22.47	6.847
Late	4044	IP12138	7.001	7860.63	0.36	3152.5	2.043	23.867	8.83	150.883	32851	1063.65	3310.75	319.224	0.427	4673.5	159.147	162.058	70.315	42.193	10.036	1.987	6.036	5756.42	0.358	2049.38	2.026	22.892	5.55	107.521	27659.7	1102.68	2633.21	252.223	0.459	3701.84	136.949	156.07	70.158	44.027	9.448	1.866	6.5	6773.51	0.415	2498.21	2.215	20.834	6.159
Late	4045	IP15512	6.297	7313.99	0.329	3352.39	2.536	24.646	9.791	136.827	21195.5	1117.16	2784.8	196.994	0.383	3924.38	126.364	156.958	70.282	43.43	13.189	1.54	4.962	7539.9	0.404	3017.94	2.773	24.085	7.277	143.318	28601.2	1487.07	3444.14	194.579	0.455	4572.34	73.07	175.141	75.075	42.91	11.982	2.567	5.584	5840.12	0.345	1978.56	2.783	24.096	5.757
Late	4046	IP10579	5.875	9311.65	0.335	4829.76	2.356	28.226	14.369	152.631	33162.9	1603.7	2878.03	205.937	0.313	4464.55	146.692	166.852	64.491	51.103	8.627	1.393	3.972	7006.91	0.364	2684.54	2.409	28.802	7.282	119.395	39063.7	2522.92	2861.74	155.263	0.409	4298.27	128.153	178.059	66.715	48.72	7.292	1.22	4.385	6927	0.342	2535.41	2.244	22.146	7.54
Late	4047	IP17099	4.888	8455.69	0.309	3360.64	2.163	29.446	10.689	155.938	40880	2176.15	3808.84	200.434	0.452	5155.53	148.584	141.877	75.055	44.209	9.284	1.356	4.988	6855.1	0.361	2615	2.283	29.069	7.274	128.288	40872.2	2342.41	3330.55	172.581	0.485	4244.52	126.536	151.645	77.821	43.67	8.162	1.397	5.054	7580.13	0.315	2652.59	2.235	28.641	8.522
Late	4048	IP13324	6.205	9081.71	0.32	3615.08	2.103	25.084	11.121	165.709	37140.7	1275.42	3663.2	296.967	0.401	5374.11	137.452	152.656	67.371	44.847	9.732	2.083	5.465	6458.16	0.432	2442.48	2.386	25.096	5.629	118.697	33814.6	1381.28	2739.12	234.161	0.425	4063.17	108.07	157.452	67.185	44.563	8.06	2.218	5.549	7445.16	0.363	2297.9	2.39	25.07	6.421
Late	4049	IP19405	5.569	10199.3	0.33	4720.69	2.608	24.794	14.257	153.678	40683.6	2082.37	4111.74	206.639	0.407	5385.64	154.15	173.857	75.084	56.261	10.075	1.278	5.523	6267.05	0.445	2677.44	2.385	21.995	6.344	96.806	32924.4	2141.41	2369.36	146.816	0.375	3415.71	142.908	174.183	68.334	54.591	7.183	1.022	5.593	7130.9	0.421	3001.63	2.445	22.609	7.035
Late	4050	IP17125	5.862	8843.85	0.331	4706.2	2.361	24.049	14.433	144.38	25453.2	995.672	3073.01	263.85	0.346	4145.49	159.489	176.695	73.745	51.122	12.077	1.677	5.963	6242.15	0.411	2939.69	2.506	22.657	7.159	106.283	20512.3	1227.72	2366.3	170.863	0.38	3337.3	144.929	174.979	70.003	49.033	11.497	1.171	5.983	7210.19	0.387	3425.75	2.586	22.681	8.803
Late	4051	IP5031	5.961	9280.67	0.356	4182.71	2.122	25.45	11.933	147.904	40444.9	1633.54	3486.85	255.409	0.371	5096.67	157.055	160.288	68.308	53.001	8.637	1.594	5.534	7281.71	0.46	3083.54	2.205	24.051	6.902	121.972	35925	1607.17	2734.61	223.893	0.372	4113.63	127.631	160.721	65.886	49.133	7.521	1.739	5.463	7789.47	0.378	2864.65	2.171	22.367	7.519
Late	4052	IP11358	5.906	7119.59	0.334	2971.34	2.317	23.961	8.347	124.117	32944.9	1500.24	3068.69	223.991	0.424	4176.88	140.575	141.596	72.803	47.19	9.337	1.56	5.502	6373.8	0.455	2268.37	2.293	23.863	4.646	116.828	41228.2	1946.26	3186.36	206.629	0.491	4290.1	125.734	160.246	73.544	45.101	7.802	1.635	5.929	6284.9	0.417	1832.37	2.4	22.984	4.55
Late	4053	IP7660	6.261	8411.84	0.33	4488.34	2.441	23.185	13.617	140.287	21770.7	830.571	2670.97	268.674	0.316	3977.53	157.694	163.373	68.798	50.303	12.229	1.705	6.494	6480.32	0.383	3276.27	2.734	23.408	8.471	105.038	19014.8	1086.02	2221.06	189.353	0.344	3198.61	126.041	170.625	71.324	51.278	11.482	1.451	6.076	6542.35	0.336	3104.36	2.491	22.1	9.142
Late	4054	IP15553	5.702	11114.2	0.324	5643.56	2.447	23.051	17.153	204.567	37110.7	1288.33	4052.66	300.778	0.368	5406.89	156.335	170.196	73.589	44.286	10.835	1.929	5.954	7299.31	0.365	3034.44	2.521	21.487	8.227	130.813	31706.2	1271.93	2968.91	245.905	0.401	4361.49	140.329	164.348	68.332	45.844	9.441	1.763	5.915	8990.95	0.35	3671.5	2.64	21.884	10.463
Late	4055	IP18168	5.526	8614.38	0.316	3708.38	2.711	26.343	11.548	131.161	38467.5	2043.68	3517.3	196.636	0.408	4875.6	147.442	158.127	70.766	55.007	9.254	1.326	5.556	6654.26	0.391	3441.22	2.507	25.487	8.483	107.773	26988	1977.97	2066.65	132.671	0.32	3379.48	127.087	164.639	62.059	52.323	7.755	1.101	5.043	7741.91	0.369	3185.04	2.686	25.173	8.673
Late	4056	IP13363	6.761	8604.94	0.279	3336.8	2.329	21.453	11.613	163.938	39844.2	1598.19	3805.07	254.253	0.439	5322.16	147.34	126.683	71.699	42.488	9.485	1.719	6.006	6765.74	0.361	2478.01	2.456	20.679	6.809	127.048	33431.9	1353.13	3055.27	237.836	0.455	4332.61	130.865	133.089	70.743	43.352	9.15	1.841	6.04	6400.27	0.364	2185.78	2.402	20.728	5.935
Late	4057	IP6310	6.604	6832.35	0.34	3342.99	2.042	20.997	9.6	127.79	21700.4	642.402	2353.26	341.468	0.345	3479.44	165.334	134.568	67.148	43.636	11.043	2.082	5.996	6270.15	0.409	2880.34	2.135	21.458	7.09	116.788	22645.2	793.626	2226.4	285.327	0.355	3331.38	134.51	154.061	66.329	43.541	9.778	2.145	6.058	7226.82	0.371	3427.01	2.031	18.707	9.218
Late	4058	IP20679	5.39	9329.92	0.37	4509.47	2.266	28.39	12.205	141.346	30051.9	1404.45	3079.02	212.34	0.33	4788.44	142.365	159.19	63.696	56.452	10.304	1.459	5.536	6843.18	0.395	2790.94	2.542	25.563	7.104	110.134	31097	1381.13	2872.18	225.288	0.42	4041.49	142.064	165.98	70.816	52.287	9.165	1.614	5.463	6997.29	0.358	2563.84	2.416	25.648	7.071
Late	4059	IP10339	5.857	8305.32	0.3	3411.16	2.431	24.667	11.231	132.292	41178	2148.78	3804.47	190.3	0.457	4937.73	168.617	158.177	77.126	52.763	9.233	1.133	5.468	7427.62	0.435	3096.09	2.474	23.886	7.605	123.445	40860.8	2063	2880.42	199.75	0.394	4099.11	160.728	154.429	70.527	49.593	6.984	1.233	5.527	6485.7	0.396	2314.5	2.501	23.958	5.909
Late	4060	IP3201	7.286	8660.03	0.345	5384.32	1.955	17.21	15.494	130.803	21586.1	689.742	2318.38	316.738	0.275	3229.81	161.61	165.593	70.923	56.227	10.727	1.964	6.405	7165.19	0.376	4200.31	2.329	16.461	10.984	117.196	18629.6	794.922	1900.04	236.73	0.265	3028.68	117.15	164.919	62.823	51.225	10.243	2.016	6.372	8251.67	0.371	4451.18	2.269	18.515	11.959
Late	4061	P310-17-B	5.769	9294.83	0.335	3995.98	2.249	22.779	12.024	158.455	47175.5	1643.23	3831.12	288.491	0.415	5296.45	156.138	151.543	72.076	48.56	8.146	1.847	6.03	7414.08	0.527	3244.16	2.299	21.611	6.302	126.557	37616.6	1733.04	2618	223.343	0.351	4165.24	112.043	169.164	62.89	48.182	6.962	1.969	5.326	8200.68	0.44	3020.66	2.243	20.894	7.067
Late	4062	IP14148	6.176	7729.16	0.29	3784.47	2.567	22.248	13.05	138.383	28427.6	1323.27	2771.67	215.488	0.362	3906.64	121.896	140.38	70.557	45.813	9.91	1.778	5.948	6261.54	0.334	2701.81	2.559	20.436	7.865	114.522	25829.2	1442.75	2277.18	177.326	0.365	3641.65	120.889	139.223	62.017	45.391	8.792	1.495	5.41	6920.93	0.326	2959.81	2.769	20.237	9.114
Late	4063	IP4952	6.317	8451.33	0.265	3201.02	2.278	25.829	12.341	139.958	38604.2	1665.34	3829.56	231.828	0.465	5119.1	149.365	160.123	74.427	50.485	9.918	1.505	6.528	6947.65	0.384	2603.68	2.454	23.547	6.841	122.808	32703.2	1957.6	3091.79	168.835	0.449	4326.41	115.94	159.575	72.225	46.583	9.492	1.445	6.496	6719.1	0.328	2613.63	2.419	24.036	7.885
Late	4064	P1449	5.45	9144.47	0.336	4091.13	2.427	27.065	12.643	141.092	42879	2040.63	3543.16	208.049	0.384	5090.23	123.072	159.955	69.678	54.998	8.202	1.691	4.938	5553.46	0.4	2556.68	2.195	26.52	6.363	86.82	32437.5	2177.61	2167.71	145	0.386	3015.2	133.02	176.928	70.187	53.729	6.734	1.107	5.584	6680.4	0.41	2870.73	2.319	26.964	7.129
Late	4065	P1449	5.038	9094.51	0.315	4562.5	2.216	26.175	13.91	138.523	38915.9	2178.77	3520.55	187.55	0.387	4524.35	121.895	164.326	76.1	55.003	9.123	1.507	4.994	6837.38	0.456	3111.87	2.099	24.486	6.995	110.378	33233.3	2047.68	2495.11	164.204	0.357	3676.6	137.424	169.71	66.479	51.924	7.381	1.172	5.47	7378.76	0.429	3091.16	2.325	26.213	7.209
Late	4066	P1449	4.966	8475.18	0.331	3752.16	2.393	26.34	11.48	130.101	40613.5	2146.9	3412.2	189.203	0.399	4796.81	136.533	160.662	71.509	55.357	8.349	1.37	5.466	6058.46	0.406	2630.19	2.194	25.545	6.585	96.053	30899.2	1917.73	2193.77	156.352	0.36	3414.28	115.92	173.17	65.26	53.31	7.139	1.353	4.507	7779.64	0.357	3298.02	2.339	26.463	9.195
Late	4067	P1449	5.995	6263.18	0.366	3058.2	2.177	27.583	8.656	92.776	25331.5	1817.3	2422.84	141.968	0.384	3242.29	117.303	162.4	75.449	58.21	9.54	1.152	6.088	5058.02	0.446	2539.91	2.053	26.143	5.834	75.424	26390.7	1868.56	1600.8	139.873	0.311	2467.93	111.134	168.022	65.853	56.542	6.106	1.256	4.971	5765.78	0.411	2472.36	2	28.09	5.899
Late	4068	P1449	5.59	7989.35	0.35	3765.73	2.249	29.164	10.805	116.303	33512.1	1943.03	3083.92	177.334	0.388	4192.26	117.448	154.905	73.026	58.672	9.292	1.543	4.977	5454.59	0.465	2753.2	2.061	27.081	5.801	82.753	25161.2	1811.22	1835.44	147.242	0.336	2766.76	119.614	170.323	65.423	56.027	7.711	1.221	5.558	6101.67	0.4	2781.36	2.187	27.196	6.929
Late	4069	BayerHybrid9444	5.551	8886.86	0.289	3601.24	2.604	22.24	11.875	148.47	48005.2	1866.78	4073.53	266.885	0.465	5200.21	148.809	137.114	76.789	49.974	8.583	1.705	5.56	6504.1	0.448	2179.61	2.56	21.442	4.872	113.533	40124.5	1866.39	2912.57	218.418	0.449	4254.75	134.943	136.696	68.802	47.024	7.217	1.605	5.543	6881.1	0.35	2164.05	2.764	21.766	6.166
Late	4070	BayerHybrid9444	5.72	8940.34	0.29	3556.64	2.421	21.532	12.241	153.269	48700.4	2062.19	4278.05	242.546	0.471	5395.52	151.853	134.708	78.796	48.104	8.84	1.63	5.064	6674.5	0.432	2266.58	2.58	22.44	5.003	117.766	42895.4	1808.58	3060.41	234.876	0.46	4454.1	145.093	133.467	68.348	46.996	7.146	1.603	5.512	7476.06	0.356	2049.57	2.708	21.339	5.919
Late	4071	BayerHybrid9444	5.697	8606.8	0.28	3145.26	2.582	23.266	11.219	150.415	50863.2	2034.97	3976.76	254.022	0.455	5470.18	145.491	143.538	72.514	47.303	7.864	1.725	5.033	6754.22	0.46	2476.87	2.503	21.898	5.316	118.019	41723.8	1954.46	2944.99	223.305	0.444	4314.04	118.239	146.717	68.84	47.42	7.221	1.843	4.957	7318.51	0.348	2207.45	2.659	21.039	6.424
Late	4072	BayerHybrid9444	5.899	8706.58	0.341	3424.46	2.584	23.86	10.47	150.878	46003.4	1522.72	4126.02	303.047	0.472	5292.46	144.301	133.915	77.74	47.767	8.988	2.094	4.908	6637.35	0.434	2231.53	2.395	19.816	5.117	115.166	39383.2	1589.87	2850.75	246.623	0.429	4389.28	135.838	139.387	65.829	47.55	7.196	1.836	5.163	7537.21	0.401	2451.87	2.652	21.533	6.128
[truncated: 13 more columns]

## Sheet:  2012 Evaluation data
Field phenotypic evaluation data on 288 test cross hybrids of PMiGAP lines collected at Patancheru India during 2012 Jan-May
Maturity	Treatment	Name of genotype	Control_Ags	Control_BM_Corrected	Control_DMF	Control_DMY_Corrected	Control_ED	Control_EL	Control_FSWTHA_Corrected	Control_GI_Corrected	Control_GNM2_Corrected	Control_GNP_Corrected	Control_GYHA	Control_HCHA_Corrected	Control_HI	Control_HYHA	Control_PCHA_Corrected	Control_PH	Control_PHI	Control_TB	Control_TGW	Control_Till_Corrected	EarlyS_Ags	EarlyS_BM_Corrected	EarlyS_DMF	EarlyS_DMY_Corrected	EarlyS_ED	EarlyS_EL	EarlyS_FSWTHA_Corrected	EarlyS_GI_Corrected	EarlyS_GNM2_Corrected	EarlyS_GNP_Corrected	EarlyS_GYHA	EarlyS_HCHA_Corrected	EarlyS_HI	EarlyS_HYHA	EarlyS_PCHA_Corrected	EarlyS_PH	EarlyS_PHI	EarlyS_TB	EarlyS_TGW	EarlyS_Till_Corrected	LateS_Ags	LateS_BM_Corrected	LateS_DMF	LateS_DMY_Corrected	LateS_ED	LateS_EL	LateS_FSWTHA_Corrected
Early	1001	IP10820	5.027	8971.93	0.436	4117.7	2.571	21.043	9.533	151.138	38045.2	1602.97	3584.06	236.213	0.394	4844.22	110.19	149.786	73.744	49.433	9.26	2.003	4.991	5005.65	0.494	2246.45	2.282	21.993	4.723	81.417	26053.1	1074.25	1703.31	238.524	0.331	2772.62	147.353	162.486	61.176	51.389	6.668	1.685	5.988	5387.34	0.562	2588.31	2.279	23.364	4.379
Early	1002	IP10964	5.438	8049.59	0.347	3427.23	2.45	22.667	9.703	140.62	37889.7	1396.2	3483.62	281.159	0.434	4631.89	136.194	144.929	75.218	47.452	9.171	2.104	4.963	4670.33	0.551	2091.87	2.219	26.316	3.74	80.264	23522.4	1038.57	1583.77	229.553	0.34	2590.46	136.258	153.955	61.869	48.243	6.726	1.752	5.406	5779.34	0.614	2728.88	2.14	23.205	4.454
Early	1003	IP3098	5.467	10484.6	0.451	4258.65	2.415	26.69	9.36	181.651	41714	1327.26	3994.73	318.785	0.384	5753.83	154.706	155.148	69.706	47.481	9.721	1.95	4.997	4935.25	0.51	2364.61	2.358	27.536	4.569	85.836	20092.6	942.248	1506.59	217.681	0.305	2567.17	154.404	152.888	58.351	47.236	7.471	1.415	5.65	6410.98	0.59	3210.58	2.315	23.439	5.427
Early	1004	IP8949	5.005	8318.49	0.388	3663.73	2.925	21.44	9.13	142.894	32673.4	1423.65	3587.37	229.922	0.439	4671.35	145.045	170.07	77.067	48.975	10.816	1.648	5.071	4869.76	0.519	2729.38	2.397	22.199	5.373	80.331	19568.2	1175.9	1295.57	168.308	0.268	2078.4	136.965	164.65	59.872	50.73	6.503	1.164	5.884	5267.93	0.499	2866.8	2.429	24.15	5.735
Early	1005	IP13154	4.997	7517.27	0.369	3130.32	2.782	23.121	8.258	119.078	33872.5	1580.96	2946.32	221.173	0.401	4402.56	149.952	155.328	66.878	53.54	8.848	1.455	4.071	7141.09	0.56	3667.32	2.503	23.03	6.783	114.658	28528.7	1568.9	2243.97	182.527	0.314	3453.26	155.821	150.832	62.387	52.108	8	1.036	4.728	7348.68	0.609	3749.82	2.907	24.498	6.269
Early	1006	IP9407	3.995	8601.18	0.399	3099.33	2.948	18.32	7.723	148.977	29891.9	1296.06	3924.34	231.313	0.455	5502.66	134.261	146.364	71.309	47.998	12.986	1.743	4.536	5247.3	0.542	2348.61	2.795	19.493	4.345	90.4	21141.5	968.794	1735.91	219.739	0.34	2794.17	144.185	162.01	60.772	47.944	8.22	1.479	5.061	5074.7	0.531	1839.26	2.75	20.887	3.633
Early	1007	IP20349	5.057	10074.4	0.389	4896.79	2.109	20.231	12.677	189.371	46834.5	1809.24	4009.49	263.139	0.399	5172.2	141.093	158.518	77.571	42.962	8.637	1.868	5.037	6535.3	0.537	3035.42	2.154	22.305	5.567	114.337	38793.5	1521.6	2451.57	256.697	0.382	3453.81	146.813	156.693	70.534	47.344	6.387	1.693	5.512	5410.32	0.635	2681.6	2.094	22.938	4.22
Early	1008	IP11229	6.026	7538.22	0.346	3078.57	2.331	17.064	9.235	139.08	30201.6	707.396	3071.15	426.121	0.403	4446.21	146.011	121.882	68.966	43.964	10.161	2.942	5.458	4805.39	0.604	2342.44	2.047	18.472	3.961	88.78	16979.8	511.668	1336.97	318.808	0.284	2475.51	138.192	120.168	55.867	44.311	7.972	2.333	7.139	5604.88	0.58	2523.61	2.101	19.597	4.301
Early	1009	IP13370	5.964	7573.02	0.44	2723.07	2.421	19.089	6.452	127.413	34648.7	1161.88	3118.63	298.472	0.413	4844.65	129.028	136.924	64.273	48.68	9.346	2.71	6.003	4119.89	0.606	2076.4	2.311	18.923	3.448	72.702	14383.9	567.713	1015.49	272.043	0.251	2047.66	124.079	122.757	50.178	46.422	7.222	1.981	6.987	5469.61	0.601	2600.6	2.269	18.588	4.293
Early	1010	IP11353	5.559	10109.4	0.417	3920.29	2.281	23.639	9.243	183.342	52209	1392.04	4615.69	373.097	0.457	6200.85	146.048	147.996	74.261	45.472	8.814	2.624	6.007	4246.31	0.483	2069.79	2.123	23.495	4.187	73.975	22986.2	1350.78	1401.85	170.43	0.337	2178.32	140.501	139.342	65.363	47.495	6.046	1.237	5.908	5636.39	0.654	2701.08	2.239	22.883	4.064
Early	1011	IP8181	6.004	7234.93	0.4	3338.82	2.271	19.487	8.437	127.534	26671.9	739.863	2566.6	359.989	0.357	3898.98	145.629	138.666	65.769	46.585	9.814	2.533	5.423	4389.95	0.484	2078.88	2.16	19.812	4.191	81.143	17328.4	612.763	1371.06	275.852	0.309	2375.58	152.587	137.293	59.263	44.09	7.97	1.844	5.669	5740.39	0.552	2687.75	1.946	19.772	4.643
Early	1012	IP18157	6.062	8764.84	0.484	4302.97	2.481	17.847	8.898	141.667	36440.7	1446.92	3223.84	254.083	0.365	4452.67	154.829	148.776	72.435	51.943	8.774	1.629	5.618	5053.57	0.552	2595.01	2.24	21.18	4.762	84.498	23725.1	870.826	1519.14	270.201	0.302	2430.8	150.55	158.889	62.093	50.068	6.369	1.861	6.135	5262.64	0.614	2821.76	2.28	18.88	4.678
Early	1013	IP13964	6.033	9285.89	0.431	4448.78	2.644	18.116	10.37	162.154	37047.5	1171.79	3428.22	314.989	0.366	4836.05	143.128	142.039	70.879	47.493	9.028	2.315	5.995	4950.45	0.597	2524.98	2.401	20.035	4.257	85.99	23783.3	1115.96	1552.88	215.201	0.303	2461.59	133.929	140.093	62.884	47.654	6.454	1.59	6.341	5594.32	0.528	2599.6	2.239	21.586	5.033
Early	1014	IP4965	5.967	8154.5	0.454	3678.42	2.455	20.81	8.517	144.863	32084.7	1058.39	3160.2	299.502	0.38	4446.11	128.657	148.593	71.042	45.553	10.042	2.298	5.525	5227.92	0.569	2608.35	2.241	21.757	4.552	95.878	20275.9	1011.47	1716.81	203.276	0.328	2629.85	130.816	153.259	64.276	44.523	8.482	1.544	5.464	5800.99	0.543	2753.42	2.26	20.707	5.17
Early	1015	ICMB90111-P6	5.976	10235.9	0.423	5153.55	2.449	16.07	12.505	179.947	31210.1	973.849	3208.46	335.442	0.308	5061.18	158.965	139.209	63.548	46.518	10.454	2.104	5.498	5350.32	0.526	2669.13	2.187	18.612	5.146	94.816	17988	566.448	1414.16	326.149	0.264	2683.47	142.128	139.499	53.523	46.363	7.833	2.321	6.077	7170.3	0.574	3769.05	2.27	19.078	6.549
Early	1016	IP17690	4.943	7600.93	0.462	2854.8	2.796	19.779	6.16	131.621	37394.1	1466.36	3498.92	255.95	0.459	4744.24	136.323	141.931	73.433	47.915	9.203	1.887	5.354	4207.73	0.671	1760.16	2.662	20.54	2.57	70.581	18240.9	996.959	1332.04	184.036	0.318	2491.45	138.179	144.309	56.038	49.864	7.117	1.503	5.698	5753.22	0.905	2402.7	2.671	21.527	2.688
Early	1017	IP6101	6.976	6843.28	0.406	4030.51	2.441	15.422	9.788	111.56	17859.4	503.446	1578.67	370.818	0.237	2821.52	169.014	117.612	55.888	51.546	9.02	2.12	6.485	4246.87	0.384	2308.77	2.405	16.799	5.819	67.427	12004.3	473.985	967.086	260.564	0.218	2012.83	140.091	128.008	47.735	52.832	7.858	1.901	6.856	4653.11	0.41	2632.66	2.284	15.236	6.371
Early	1018	IP10488	6.505	6899.51	0.393	3648.47	2.682	21.665	9.006	117.949	20314.3	922.558	2140.3	219.691	0.319	3272.36	132.927	151.229	65.419	48.992	10.475	1.691	4.966	6316.93	0.442	3536.9	2.218	26.001	8.271	106.889	18403.6	886.172	1669.33	201.909	0.266	2769.53	131.151	151.869	59.37	49.383	8.978	1.596	5.997	6130.87	0.509	3563.51	2.242	27.164	6.964
Early	1019	IP13149	4.998	8263.05	0.415	3485.91	2.847	18.231	8.684	141.89	31066.4	1141.2	3075.16	275.083	0.366	4757.21	146.836	152.075	64.496	47.933	9.835	1.889	4.93	5211.33	0.618	2334.79	2.747	19.699	3.739	89.827	20870.6	843.782	1371.71	250.431	0.258	2869.77	143.935	148.253	47.554	47.953	6.519	1.778	5.557	5956.13	0.851	2997.69	2.925	17.541	3.539
Early	1020	IP15533	4.906	8482.78	0.399	3808.76	2.682	18.41	9.689	144.568	35374.6	1112.51	3356.95	311.411	0.398	4672.76	157.349	153.522	71.937	48.546	9.61	2.11	5.429	5599.42	0.608	3047.01	2.226	20.13	5.148	97.216	22008.4	893.672	1571.89	245.737	0.278	2567.64	128.665	149.624	62.56	47.81	7.13	2.018	6.329	5390.12	0.53	2692.49	2.356	18.354	5.002
Early	1021	IP10140	4.941	9938.22	0.449	4710.62	2.348	19.518	10.302	180.442	35220	1025.52	3696.95	342.472	0.377	5250.69	129.856	159.489	70.195	45.491	10.31	2.653	4.956	5111.47	0.423	2486.39	2.461	20.637	5.948	88.31	17818.5	781.881	1604.44	234.47	0.312	2642.3	146.415	155.101	60.984	47.622	8.96	1.67	5.928	6454.56	0.553	3375.46	2.264	21.509	6.154
Early	1022	IP12925	5.035	7577.05	0.286	2394.42	2.701	19.159	8.305	133.515	37979.3	1541.68	4040.99	246.237	0.534	5186.19	140.062	143.667	77.854	46.954	10.546	1.724	5.51	3331.75	0.645	2705.16	2.435	20.501	4.223	57.098	21424.5	867.668	1605.56	241.995	0.331	2752.65	135.282	138.109	56.742	46.817	7.26	1.782	5.616	5861.71	0.65	2292.69	2.459	19.438	3.503
Early	1023	IP3890	5.533	8210.78	0.412	3464.55	2.316	22.725	8.388	150.021	37961.9	1259.08	3182.51	303.825	0.391	4750.46	121.386	151.722	66.908	44.981	8.384	2.48	6.071	5411.1	0.648	2353.2	2.313	23.37	3.717	98.966	24441.6	915.638	1606.14	264.48	0.301	3030.11	141.684	150.76	52.429	44.812	6.587	1.838	6.519	5811.61	0.654	2245.01	2.296	22.564	3.456
Early	1024	IP11677	5.503	7764.39	0.321	3207.7	2.468	20.501	10.005	139.43	41880.6	1433.49	3416.72	290.628	0.438	4555.28	129.881	155.213	74.778	45.988	8.063	2.264	5.999	4170.02	0.512	1723.86	2.302	19.357	3.451	75.143	29907.1	971.318	1536.47	302.561	0.364	2445.86	138.86	138.676	62.446	45.576	5.194	2.19	5.478	4346.47	0.626	1640.95	2.135	20.344	2.585
Early	1025	IP11984	5.998	9919.76	0.365	5204.87	2.53	25.285	14.417	166.095	32287	1082.45	3135.92	300.076	0.314	4704.36	139.844	168.659	66.582	49.584	9.892	2.179	5.062	5912.95	0.426	3152.41	2.284	22.639	7.571	99.513	18581	919.515	1591.7	196.897	0.272	2747.31	134.6	162.634	58.729	49.26	8.656	1.529	5.571	5677.85	0.423	2859.48	2.288	26.129	6.675
Early	1026	IP3175	6.03	7751.94	0.444	5208.7	2.123	17.013	11.852	121.663	14371.8	437.732	1387.08	327.13	0.176	2544.24	126.681	143.51	54.616	54.01	9.521	2.558	5.962	4748.25	0.518	3063.94	2.123	21.813	6.31	74.629	10163.6	408.794	852.224	242.269	0.188	1703.91	147.491	144.308	52.706	53.561	8.464	1.741	5.997	6904.53	0.43	4535.79	2.145	19.477	10.508
Early	1027	W504-1-P1	5.941	6928.22	0.405	2778.42	2.366	24.182	7.153	123.213	33206.7	1169.1	3009.21	281.169	0.433	4139.92	114.862	132.037	72.665	46.046	9.264	2.698	5.542	4410.48	0.611	1886.11	2.145	23.054	3.052	82.44	20591.3	674.119	1586.01	303.255	0.354	2520.13	141.766	123.4	60.765	43.357	7.785	1.975	5.968	5414.04	0.656	2112.86	2.01	21.384	3.243
Early	1028	IP22455	4.562	9100.95	0.43	3840.22	2.811	26.49	8.635	148.583	47123.2	1627.15	3835.09	290.995	0.434	5278.74	152.445	156.5	72.834	51.507	8.062	1.814	4.062	6420.42	0.502	3476.11	2.405	25.074	7.046	104.057	24778.7	1201.63	1798.63	207.543	0.288	2919.62	131.652	160.402	60.503	51.74	7.468	1.533	5.124	6593.61	0.571	3222.5	2.715	25.146	5.472
Early	1029	IP16096	6.033	8036.69	0.479	4390.81	2.692	22.386	9.087	125.388	20862.6	857.419	2336.95	241.703	0.301	3661.74	100.434	165.716	63.887	54.055	11.572	2.569	5.465	5186.71	0.419	3566.11	2.482	23.976	6.626	82.025	13939.9	841.974	1404.53	162.022	0.283	2399	142.173	164.344	59.067	53.107	10.114	1.113	5.191	6251.66	0.473	3563.93	2.355	24.156	7.468
Early	1030	IP6060	6.033	8798.68	0.441	4795.14	2.274	20.579	10.938	147.063	26458.2	795.895	2470.52	343.104	0.28	3998.52	127.93	163.635	61.783	49.954	9.239	2.573	5.544	6609.15	0.456	4070.18	2.222	20.114	8.748	106.376	17593.2	607.172	1425.38	300.087	0.224	2473.93	131.514	160.17	56.799	52.336	8.138	2.198	5.953	5242.06	0.514	3188.44	2.296	19.7	6.372
Early	1031	IP7633	5.026	9420.06	0.323	3705.2	3.152	23.686	11.174	170.908	38878.3	1242.37	4271.93	314.065	0.454	5720.44	141.858	170.027	74.647	45.484	10.786	2.204	5.428	5579.2	0.721	2416.33	2.638	21.061	3.344	98.791	28514.8	1371.9	1984.56	202.82	0.355	3207.83	143.882	152.71	62.091	46.573	6.933	1.43	5.635	5106.95	0.519	1806.73	2.58	19.084	3.513
Early	1032	IP19386	4.993	7542.55	0.444	2803.01	2.468	24.401	6.407	116.223	37076.7	1745.29	3438.06	215.606	0.451	4724.21	139.995	139.784	72.82	54.489	9.384	1.532	4.528	4733.07	0.397	2381.1	2.345	25.563	5.944	73.261	21453.3	1406.48	1414.25	157.174	0.293	2367.89	134.58	154.16	59.746	54.67	6.81	1.091	4.931	6412.4	0.646	3589.45	2.11	24.556	5.57
Early	1033	IP6112	4.973	8608.88	0.372	3599.94	2.762	18.575	9.987	149.166	37076.1	1466.82	3610.72	249.313	0.425	4993	133.581	160.068	73.125	47.519	9.865	1.853	5.005	5105.51	0.492	2295.93	2.733	18.958	4.629	89.877	26615.3	1364.26	1888.98	196.073	0.377	2811.59	140.321	159.566	68.734	46.678	6.998	1.408	5.506	5445.82	0.568	2170.06	2.645	19.726	3.784
Early	1034	IP10811	5.993	8714.36	0.432	4811.31	2.786	20.958	11.129	148.121	29034.2	1115.83	2780.47	263.788	0.321	3906.82	148.696	151.62	71.046	48.993	9.45	1.781	5.388	4302.3	0.481	2342.16	2.406	22.075	4.873	70.242	12722.2	718.632	995.555	181.343	0.229	1991.37	144.502	158.544	51.427	51.487	7.593	1.359	5.44	6302.54	0.542	3349.11	2.781	21.091	6.161
Early	1035	IP3757	4.998	7700.6	0.415	2911.41	2.678	19.686	6.986	132.98	35255.9	1258.88	3248.39	283.741	0.426	4790.16	150.522	143.611	68.056	48.039	9.238	1.885	5.119	5053.34	0.509	2407.97	2.401	20.966	4.741	88.742	20425	858.579	1485.06	236.731	0.289	2639.05	141.019	144.869	55.587	46.931	7.169	1.77	6.385	5642.57	0.53	2392.76	2.469	20.714	4.56
Early	1036	IP18147	5.504	7891.53	0.359	3551.51	3.042	24.714	9.717	135.298	30933.6	1313.59	2938.88	235.654	0.378	4343.75	127.783	164.147	67.42	48.426	9.473	1.866	5.498	5830.78	0.525	3027.29	2.652	25.512	5.779	94.652	22400.6	1117.49	1712.93	201.612	0.289	2811.03	148.159	169.87	59.678	51.712	7.591	1.342	5.372	5368.85	0.663	2643.11	2.721	22.587	4.067
Early	1037	IP19448	5.993	7159.46	0.372	3387.94	2.683	16.435	9.262	120.233	27617.6	1189.69	2658.56	237.006	0.366	3766.11	151.447	142.232	70.56	49.536	9.631	1.586	5.989	4383.13	0.48	2501.11	2.441	16.99	5.876	78.001	16215.5	661.585	1267.16	235.976	0.26	2160.55	159.958	147.681	59.685	46.982	7.812	1.546	5.765	5953.72	0.516	2973.47	2.34	20.951	5.671
Early	1038	ICMS7703	5.41	8607.88	0.366	3347.61	2.484	20.301	9.023	164.718	42268.2	1157.14	3886.43	359.947	0.453	5267.86	149.439	146.089	73.69	42.441	9.18	2.424	5.901	4498.31	0.506	1932.29	2.331	21.948	3.838	84.504	21493.1	918.536	1544.42	250.901	0.338	2581.91	148.073	140.77	60.509	43.439	7.192	1.712	5.14	5894.77	0.576	2462.7	2.14	20.753	4.215
Early	1039	IP11577	5.472	7926.97	0.385	2985.44	2.681	23.096	7.799	140.165	35982.7	1344.24	3556.39	269.208	0.452	4947.88	140.457	147.348	71.693	46.519	9.801	1.945	5.472	4339.66	0.457	1487.18	2.383	24.739	3.212	78.277	24336.3	1050.78	1718.61	235.332	0.395	2847.88	146.13	142.641	60.513	45.289	6.952	1.623	6.179	4948.73	0.684	1914.62	2.194	22.091	2.949
Early	1040	GB8735	5.064	8786.33	0.375	3310.83	2.916	19.066	8.695	156.578	33567	1305.64	3798.89	262.151	0.432	5477.16	157.012	124.436	69.088	46.416	11.079	1.652	5.585	4988.36	0.633	2180.91	2.485	20.529	3.475	88.684	23180.9	1124.71	1553.68	207.801	0.315	2761.13	142.171	133.122	55.707	46.436	6.613	1.464	5.946	5579.41	0.754	2116.45	2.609	19.075	2.795
Early	1041	ICML22	7.007	6060.79	0.541	3251.01	2.271	17.536	5.852	113.727	21989.3	721.377	2064.66	311.311	0.343	2827.94	126.861	118.446	72.586	44.01	9.218	2.492	5.592	5008.98	0.55	2418.41	2.216	16.022	4.488	93.048	19946.5	667.379	1661.89	295.721	0.32	2597.55	134.818	142.814	61.694	43.798	8.405	2.223	6.324	4998.45	0.583	2154.78	2.33	14.936	3.841
Early	1042	Okashana1(ICMV88908)	4.969	7848.22	0.439	2533.93	2.76	20.785	6.161	137.766	38785.5	1798.53	3882.52	214.842	0.491	5292.64	131.368	151.829	73.145	46.523	10.151	1.656	5.064	5145.12	0.716	1958.04	2.678	20.827	2.677	90.833	30279	1659.71	1978.63	183.394	0.387	3158.55	137.012	152.254	62.148	46.75	6.459	1.317	5.726	4503.89	0.759	1511.52	2.68	19.953	1.992
Early	1043	IP9446	6.003	7103.6	0.327	2340.18	2.554	19.058	7.145	138.614	36764	1148.66	3482.19	322.776	0.488	4769.38	138.3	121.595	73.087	41.577	9.47	2.366	5.997	3678.78	0.709	911.074	2.252	20.466	1.288	70.445	22544.3	772.969	1632.42	290.847	0.441	2751.71	143.651	111.048	59.248	42.309	7.229	2.093	7.43	5121.31	0.897	1849.7	2.199	19.254	2.062
Early	1044	IP21155	5.498	8619.83	0.423	3878.46	2.272	20.861	9.265	152.567	35386.9	1023.61	3357.13	343.741	0.384	4737.38	121.955	139.652	70.972	46.434	9.439	2.737	6.43	5333.98	0.519	2914.71	2.282	21.17	5.956	94.335	18726.5	694.515	1366.93	266.496	0.26	2438	135.024	139.495	57.757	46.799	7.475	2.012	6.957	5770.48	0.646	2896.45	2.24	19.953	4.399
Early	1045	IP11211	5.971	7077.13	0.345	2216.34	2.588	19.33	6.452	122.315	34945.5	1110.66	3434	327.674	0.495	4870.64	103.015	152.495	70.899	47.611	10.099	2.374	6.022	4083	0.514	2108.64	2.599	20.349	4.191	71.187	13367.6	598.259	1038.1	226.441	0.255	2000.44	90.649	142.637	52.411	46.94	7.958	2.631	6.106	4927.24	0.67	2084.4	2.104	16.16	3.115
Early	1046	IP6745	6.119	7990.96	0.396	4297.6	2.445	20.616	10.965	125.029	23932.9	779.314	2378.48	303.047	0.3	3701.31	108.953	170.905	64.327	53.971	9.998	2.701	5.95	5299.84	0.402	3188.51	2.068	21.4	7.939	81.033	15565.3	860.013	1231.08	182.57	0.222	2195.18	137.72	166.524	56.708	55.331	7.842	1.377	5.442	6251.81	0.456	3641.08	2.554	20.013	7.743
Early	1047	IP6769	5.504	7667.04	0.392	3782.9	2.264	17.126	9.718	139.895	33491.7	1114.8	2826.19	303.424	0.36	3889.79	137.181	136.294	72.003	45.057	8.372	2.16	5.461	5086.18	0.505	2275.37	2.306	20.299	4.525	96.239	24868.3	772.07	1664.66	306.473	0.333	2833.38	124.992	126.087	60.335	43.084	6.686	2.514	6.625	5957.07	0.454	2496.8	2.161	20.935	5.554
Early	1048	IP10705	6.029	8312.52	0.35	3411.86	2.434	20.228	9.601	152.162	36569.8	1159.3	3579.69	320.145	0.434	4911.55	127.533	134.487	72.981	44.963	9.702	2.464	6.065	4174.95	0.478	1906.5	2.28	21.569	4.108	75.064	22610.9	895.013	1567.82	246.33	0.376	2254.18	145.771	143.258	67.584	45.737	6.924	1.69	6.579	5889.62	0.559	2811.35	2.076	21.45	5.078
Early	1049	GICKV93191(=ICMP93191)	5.024	9239.76	0.408	3656.11	2.768	21.992	8.896	165.832	39016.5	1441.22	4007.88	272.307	0.43	5576.02	135.953	147.847	71.825	45.463	10.194	2.006	5.434	4957.2	0.503	2314.45	2.287	21.445	6.433	88.838	23530.1	871.645	1602.4	271.824	0.328	2690.15	159.307	134.368	60.642	45.495	6.802	1.718	5.034	5258.77	0.63	2166.87	2.52	21.983	3.614
Early	1050	AIMP92901	4.969	7941.32	0.465	3111.11	2.787	23.088	6.732	143.636	34095.2	1136.57	3360.72	294.573	0.427	4823.45	118.229	136.387	70.375	45.548	9.816	2.465	5.087	5102.45	0.487	1904.06	2.646	21.888	3.854	92.882	28298.5	1089.9	2008.51	256.783	0.39	3215.54	150.139	121.827	62.346	44.802	7.177	1.72	5.99	5822.01	0.578	2257.89	2.656	20.937	3.897
Early	1051	IP18132	5.995	7282.72	0.407	3182.82	2.364	18.598	8.138	131.567	25549.8	809.688	2913.56	319.891	0.398	4081.4	137.613	138.039	71.467	44.519	11.793	2.328	6.009	5215.8	0.52	2485.11	2.345	18.061	4.821	95.112	21803.7	665.22	1592.21	336.526	0.303	2726.2	146.723	141.789	57.559	44.927	7.183	2.245	6.682	5974.58	0.62	3132.89	2.225	18.976	4.972
Early	1052	PRLT2/89-33	5.495	7030.66	0.321	2279.13	2.745	20.193	6.986	132.723	31450.8	1145.82	3615.93	276.611	0.52	4759.6	153.485	108.388	76.035	43.472	11.247	1.807	5.425	4159.03	0.699	1951.77	2.497	20.722	2.748	78.676	19724.2	1054.2	1358.49	184.011	0.321	2202.32	157.544	140.909	62.307	43.276	6.746	1.172	4.916	5694.3	0.48	1605.9	2.681	19.458	3.527
Early	1053	IP4020	5.531	7062.31	0.364	2623.43	2.26	19.597	7.474	135.99	36748.9	844.142	3251.14	438.333	0.458	4420.98	152.878	121.436	73.481	41.444	8.964	2.862	6.103	4189.49	0.631	1685.22	1.958	18.991	2.681	81.319	27378.7	813.242	1683.18	333.039	0.41	2406.74	147.566	116.072	67.205	41.468	6.14	2.289	6.115	4914.83	0.778	1827.93	2.075	19.522	2.412
Early	1054	IP13971	4.947	8724.48	0.345	3973.77	2.43	22.592	11.363	155.973	36939.5	1210.66	3356.64	304.281	0.385	4751.4	144.32	156.096	70.387	45.994	9.046	2.129	4.413	5558.88	0.507	3086.28	2.159	23.587	6.053	97.584	19706.5	827.76	1379.32	245.536	0.243	2459.1	133.25	154.703	54.441	47.137	6.979	1.829	5.043	5725.03	0.569	2811.7	2.462	24.6	5.013
Early	1055	IP8767	5.998	9216.76	0.436	5505.92	2.656	17.185	12.538	162.777	22407.6	610.006	2336.35	369.963	0.256	3710.07	151.621	145.062	63.123	46.981	10.226	2.364	5.472	5451.07	0.482	2978.24	2.259	18.136	6.12	96.448	16602.8	611.703	1401.67	273.041	0.251	2463.78	137.886	162.798	55.612	46.535	8.361	2.069	6.143	5897.17	0.488	3159.03	2.049	19.462	6.276
Early	1056	IP12298	5.434	9555.91	0.394	4262.12	2.502	23.182	10.855	179.832	44064.2	1395.19	3929.08	314.446	0.415	5294.61	131.556	150.823	74.392	42.99	9.013	2.413	5.491	5416.72	0.513	2496.63	2.194	24.055	4.93	100.109	24053.2	841.322	1793.98	274.774	0.331	2909.55	128.509	156.251	60.361	44.369	7.473	2.3	4.792	6096.05	0.471	2481.99	2.091	24.632	5.121
Early	1057	863B-P2	4.967	8670.55	0.366	3137.95	2.531	20.133	8.437	166.272	41030.7	1169.06	3839.07	350.293	0.448	5552.72	137.261	126.491	69.387	42.52	9.276	2.579	6.032	5327.31	0.618	2206.33	2.477	21.835	3.615	102.553	25488.3	822.764	1904.93	312.947	0.362	3026.14	148.324	129.386	60.678	41.762	7.51	2.06	6.126	4326.06	0.562	1223.42	2.475	20.736	2.378
Early	1058	ICTP8203	6.062	8838.33	0.416	3675.45	3.042	18.607	8.816	163.842	34158.4	1322.76	3579.42	260.414	0.407	5161.85	111.722	126.635	69.323	43.859	10.452	2.26	5.07	6045.54	0.654	2686.27	2.642	20.102	4.076	111.991	29021.3	1179.11	2049.77	251.548	0.346	3268.5	128.175	141.251	61.7	44.184	7.12	1.848	5.59	5899.65	0.636	1990.88	2.475	18.986	2.993
Early	1059	IP4542	5.974	8512.23	0.453	4293.42	2.616	20.645	9.469	152.385	32389.6	1387.79	3136.3	243.215	0.378	4217.8	146.634	151.37	74.509	45.492	9.744	1.63	6.537	5651.2	0.49	2599.44	2.3	16.407	5.436	104.79	26940.7	970.4	2027.42	277.303	0.355	3051.86	146.644	140.878	64.894	44.06	7.549	1.824	6.088	6962.04	0.605	3412.87	2.35	17.884	5.794
Early	1060	IP17720	5.965	8282.75	0.36	3209.65	2.383	17.314	8.97	148.886	38330.6	1132.89	3760.26	335.456	0.449	5068.03	134.765	139.793	73.814	45.573	9.825	2.879	5.942	4613.35	0.544	2033.93	2.261	19.869	3.699	84.331	22955.5	909.364	1514.31	278.865	0.331	2566.56	132.205	131.344	59.296	44.786	6.593	2.041	6.074	4375.78	0.579	1791.3	2.111	16.751	3.281
Early	1061	H77/833-2-P5(NT)	4.998	7385.39	0.383	2805.94	2.386	16.705	7.194	140.529	38934.2	944.941	3331.63	425.226	0.452	4594.85	152.331	120.191	72.354	43.029	8.506	2.851	6.535	3608.23	0.634	1585.84	1.992	18.8	2.468	67.866	17649.6	596.927	1105.13	285.004	0.318	2012.6	128.2	120.37	56.331	43.14	6.206	2.287	6.099	5116.42	0.691	1997.92	2.119	19.175	2.805
Early	1062	843B	6.056	5592.49	0.365	1838.28	2.651	15.738	5.258	97.947	28153.6	807.236	2527.47	350.817	0.444	3747.4	109.812	72.965	67.38	46.991	8.983	3.249	6.955	2935.55	0.526	1333.72	2.079	16.949	2.628	51.444	9291.37	322.599	709.09	285.865	0.246	1628.46	167.826	74.256	44.879	47.07	7.69	1.731	5.992	3486.68	0.523	1304.37	2.03	16.978	2.639
Early	1063	ICMR01004(HHB67Improved)	5.528	8375.65	0.401	3310.65	2.331	19.965	8.457	153.116	43861.7	874.691	3697.94	488.158	0.436	5050.41	156.669	127.12	73.058	44.565	8.64	3.313	6.114	4052.19	0.553	1720.34	2.168	19.522	3.089	77.397	20809.2	733.98	1310.97	282.609	0.319	2335.59	133.012	133.72	55.238	42.042	6.378	2.092	5.958	4742.05	0.716	1977.02	2.045	20.457	2.732
Early	1064	ICMR01004(HHB67Improved)	6.093	8947.98	0.396	3836.99	2.208	18.934	9.605	169.35	45887.3	1088.01	3785.18	416.733	0.426	5118.49	128.074	139.348	73.821	42.991	8.172	3.285	6.095	4827.78	0.643	1968.88	2.214	19.925	3.032	90.074	26756.7	638.182	1575.39	431.199	0.327	2844.97	155.523	121.832	55.104	43.774	5.798	2.762	6.962	5553.2	0.642	2311.37	2.178	19.647	3.478
Early	1065	ICMR01029	4.973	8641.55	0.391	3511.43	2.363	17.989	9.033	152.341	39727.5	1188.15	3714.95	337.102	0.435	5123.79	134.541	134.775	72.65	46.111	9.649	2.499	4.868	6110.62	0.517	2610.41	2.384	20.046	5.023	113.588	30463.5	864.03	2114.99	354.25	0.349	3550.34	144.43	130.777	60.92	43.803	7.009	2.462	6.386	6039.82	0.646	2579.78	2.1	19.2	3.922
Early	1066	ICMR01029	5.007	8725.52	0.428	3447.48	2.302	19.716	8.126	162.339	42920.6	1139.46	3796.55	380.483	0.434	5277.54	142.247	129.051	72.385	44.001	8.84	2.635	5.535	4966.89	0.507	1917.31	2.294	18.763	3.805	92.539	25660.5	713.194	1864.12	362.47	0.383	3021.11	153.209	122.78	62.484	43.818	7.261	2.41	5.246	6421.03	0.689	2692.64	2.024	18.939	4.038
Early	1067	ICMR01004	5.972	8121.44	0.42	3283.08	2.489	22.023	7.872	151.685	36828.2	1244.4	3396.34	295.514	0.412	4828.58	158.846	135.233	70.158	43.444	9.077	1.884	5.391	3868.79	0.633	1612.61	2.371	23.003	2.587	71.184	22849.5	1133.66	1508.66	204.57	0.37	2328.87	130.693	125.563	66.064	44.209	6.409	1.628	6.022	5051.84	0.673	1798.44	2.24	24.117	2.82
Early	1068	ICMR01004	5.471	8165.65	0.461	3308.41	2.561	21.58	7.161	148.534	41657.1	1415.49	3620.8	295.05	0.444	4859.99	142.042	135.628	74.437	45.034	8.689	2.001	5.005	5519.4	0.713	2176.33	2.496	22.996	3.039	102.133	33435.8	1085.66	2133.76	308.074	0.375	3441.1	144.084	138.262	61.903	43.691	6.54	2.178	5.973	5900.82	0.616	2263.87	2.151	21.277	3.644
Early	1069	ICMH356	5.531	7650.71	0.414	2477.62	2.685	16.194	6.232	141.46	44623.2	1293.41	3747.19	346.842	0.494	5157.61	139.901	120.714	72.68	43.469	8.538	2.551	5.561	5216.63	0.619	2187.62	2.305	18.377	3.582	97.527	27313.8	1063.84	1900.42	266.639	0.37	2998.23	140.335	116.554	63.817	43.627	6.873	1.901	6.317	5487.81	0.884	2069.44	2.335	17.927	2.4
Early	1070	ICMH356	6	6788.2	0.466	2134.21	2.708	16.294	4.679	127.061	40709.6	1048.43	3406.84	397.961	0.497	4651.08	139.732	107.872	72.625	43.944	8.21	2.806	6.393	3375.29	0.74	1400.85	2.265	18.103	1.889	62.377	27435.9	842.367	1149.59	231.833	0.332	2010.48	141.763	113.761	58.056	44.136	5.761	1.724	6.128	5491.51	0.891	2318.55	2.286	18.541	2.505
Early	1071	D23	6	8923.98	0.489	3738.21	2.746	19.437	7.631	149.442	37992.7	1458.39	3495.47	262.632	0.397	5191.17	132.372	153.448	67.193	50.021	9.179	1.99	7.07	4885.06	0.591	2410.13	2.653	24.734	4.041	79.836	21708	1034.34	1370.43	212.817	0.283	2463.18	128.271	140.091	55.889	51.115	6.232	1.68	6.622	5743.48	0.666	3827.8	2.56	23.35	5.718
Early	1072	D23	5.971	7655.91	0.39	2994.19	2.735	20.36	7.377	124.727	38623.1	1454.19	3214.67	265.195	0.423	4675.01	139.372	142.48	68.66	51.483	8.36	1.891	6.435	5099.4	0.618	2671.64	2.401	22.879	4.3	83.171	24310.9	1145.06	1419.86	215.192	0.284	2451.18	143.411	125.126	58.525	51.381	5.802	1.525	6.983	5271.58	0.615	2666.57	2.476	21.442	4.36
Medium Early	2001	IP6102	4.997	8409.47	0.396	3430.87	2.924	18.111	8.87	132.732	29811.1	895.992	3137.64	317.918	0.37	4916.42	135.756	148.041	63.177	53.88	10.524	2.583	5.576	6773	0.562	3290.43	2.488	19.012	5.78	106.999	32999.4	1270.01	1904.89	258.788	0.29	3364.42	179.914	161.435	57.835	53.101	5.919	1.453	5.501	7081.17	0.529	3343.19	2.983	18.568	6.481
Medium Early	2002	IP3616	6.508	7651.36	0.361	3347.32	2.148	24.902	8.994	135.71	34350.3	1216.95	2925.48	293.725	0.385	4340.06	132.679	157.325	68.295	46.681	8.614	2.121	5.629	5335.66	0.506	2529.21	2.123	22.403	5.163	96.499	24834.5	770.048	1628.81	327.025	0.308	2869.02	161.91	170.146	57.18	45.561	6.627	2.053	5.999	6729.16	0.463	3197.03	2.465	24.017	7.006
Medium Early	2003	IP18389	5.495	8995.77	0.403	4445	2.303	20.088	11.284	148.473	36952	1418.95	3142.37	254.816	0.345	4478.35	138.342	149.086	70.298	50.833	8.494	1.918	5.513	4432.77	0.538	1971.97	2.182	22.095	3.15	90.622	32185.1	911.306	1580.37	260.469	0.287	2756.89	147.774	167.391	57.147	50.318	6.674	1.735	5.497	7095.86	0.476	3415.39	2.551	18.981	7.081
Medium Early	2004	IP9824	6.505	8302.95	0.423	4680.74	2.515	26.116	11.161	120.819	30684.6	1591.57	2368.65	206.458	0.292	3649.08	141.905	171.039	66.975	58.364	7.981	1.43	5.69	6246.55	0.433	3964.1	2.181	20.794	9.152	91.522	21471.2	1135.15	1310.92	191.176	0.218	2362.48	156.312	177.845	55.907	56.847	6.5	1.207	5.004	7361.05	0.501	4266.48	2.4	22.502	8.494
Medium Early	2005	IP18293-P152	6.002	6190.59	0.37	2783.77	2.198	21.323	7.36	107.442	20043.3	674.312	2293.38	277.723	0.346	3564.41	132.268	124.874	62.099	47.992	11.248	2.463	4.961	4827.11	0.416	2077.22	2.219	22.888	5.06	79.346	19154.6	729.574	1473.15	266.058	0.301	2760.59	159.732	121.616	53.242	50.278	8.059	1.637	5.478	5729.64	0.472	2659.12	2.256	22.49	5.432
Medium Early	2006	IP22419	6.002	6856.68	0.374	2672.58	2.468	23.325	7.069	119.152	34807.1	1318.76	3018.52	287.441	0.437	4245.44	123.356	153.806	71.02	47.098	8.71	2.413	5.558	5732	0.567	2713.02	2.033	22.475	4.671	103.752	28247.3	880.138	1857.14	318.352	0.317	3023.1	165.611	153.769	60.369	46.057	6.387	1.996	5.496	6144.49	0.609	2963.73	2.249	24.961	4.834
Medium Early	2007	IP11765	5.5	8301.76	0.329	3809.67	2.622	25.991	11.715	147.24	34178.7	1581.23	3072.97	211.057	0.366	4496.44	145.367	143.641	67.68	46.443	8.856	1.685	6.042	6825.23	0.489	2881.19	2.581	23.038	5.819	122.955	34494.9	1207.55	2407.39	285.878	0.357	3845.89	148.129	162.326	61.94	45.954	6.798	1.944	4.996	6427.86	0.417	2831.61	2.551	24.874	6.394
Medium Early	2008	IP6869	6.497	9410.21	0.369	4181.45	2.509	21.256	11.273	154.875	43585	1672.21	3673.02	266.743	0.395	5271.4	136.008	150.664	69.709	50.652	8.381	2.018	5.947	4900.05	0.401	2020.77	2.207	22.691	5.185	79.683	21003.3	1051.31	1482.11	195.491	0.309	2669.51	148.986	162.802	55.727	50.962	6.883	1.329	5.476	7373.74	0.39	3597.95	2.379	19.568	9.434
Medium Early	2009	IP10085	5.497	8440.97	0.456	3821.37	2.579	25.111	8.56	146.062	31017.1	1261.99	3222.14	232.918	0.38	4556.42	139.756	152.041	70.127	48.38	10.314	1.773	5.031	5689.98	0.617	2533.25	2.19	22.904	4.245	99.931	25412.5	1198.61	2076.18	210.252	0.356	3221.67	149.667	164.976	63.999	46.779	8.043	1.396	5.477	7295.05	0.535	2883.28	2.776	23.021	5.507
Medium Early	2010	IP10394	5.995	7441.89	0.389	2964.47	2.312	19.192	7.853	122.665	42053	1524.68	3302.21	271.031	0.437	4455.63	168.637	146.514	73.933	51.67	7.856	2.161	5.886	6326.23	0.83	3413.01	2.002	17.589	4.118	106.739	28588	955.154	1736.09	308.405	0.279	2914.42	168.344	144.458	59.744	49.428	6.093	1.875	5.477	8039.45	0.547	3834.22	2.203	18.457	6.908
Medium Early	2011	IP21517	6.002	9162.43	0.374	3768.23	2.86	20.789	10.025	154.989	45752.3	1813.18	4082.12	265.565	0.448	5455.57	122.323	170.344	74.854	49.44	8.998	2.041	5.728	5272	0.559	2803.55	2.307	20.499	4.964	89.532	25732.8	1123.21	1392.09	234.081	0.281	2553.63	144.794	160.131	55.533	48.637	5.714	1.618	5.994	7944.12	0.496	3486.67	2.45	21.491	7.303
Medium Early	2012	ICMV-IS92222	6.003	8235.62	0.358	3448.45	2.093	24.55	9.681	146.318	34772	1333.56	3270.73	273.367	0.4	4769.26	154.004	136.57	69.771	46.347	9.647	1.737	6.141	5541.59	0.726	2835.67	2.269	22.189	3.926	97.161	21874.3	868.802	1591.38	247.426	0.286	2723.49	132.481	149.705	58.095	47.286	7.273	1.848	6.55	6897.69	0.562	3135.31	2.051	21.413	5.471
Medium Early	2013	IP12839	4.998	9088.02	0.404	4852.86	2.857	25.274	12.323	141.511	28875.7	1204.44	2650.95	246.24	0.29	4215.16	153.861	171.571	62.511	54.439	9.154	1.654	4.866	6661.78	0.396	3316.1	2.928	23.234	8.129	108.706	23275.6	1178.05	1863.11	194.45	0.265	3227.13	158.281	191.897	56.551	52.927	7.423	1.244	5.002	7089.84	0.454	3941.86	2.717	21.943	9.237
Medium Early	2014	IP3732	5	9820.97	0.447	4715.76	2.73	28.792	10.465	162.429	38092.8	1507.35	3423.54	254.975	0.353	5041.8	142.916	165.61	67.637	50.591	8.975	1.736	5.326	6125.4	0.537	3372.8	2.511	30.408	6.074	101.206	24155.2	1289.2	1534.35	177.109	0.232	2771.33	140.682	170.51	54.535	51.104	6.054	1.295	5.002	7320.91	0.519	3803.38	2.455	29.561	7.522
Medium Early	2015	IP8210	6.008	8214.14	0.401	3658.47	2.041	21.336	8.702	120.855	46727.6	1567.41	3323.68	324.725	0.41	4628.5	137.756	130.113	73.131	56.722	7.364	2.191	5.486	5851.94	0.473	3498.3	1.784	22.302	7.537	88.314	27468.4	1087.05	1418.94	253.95	0.248	2392.96	164.155	126.587	59.07	55.128	5.504	1.527	5.548	7032.52	0.512	3557.84	1.972	21.467	6.384
Medium Early	2016	IP7108	5	9275.81	0.406	4286.81	2.585	25.354	10.511	154.16	37171.7	1487.28	3504.52	241.208	0.375	4992.14	148.133	160.2	69.405	50.529	9.386	1.926	5.09	6092.74	0.599	3057.4	2.506	24.35	4.939	104.016	32236.9	1522.41	1814.38	219.079	0.31	3018.36	157.318	169.7	59.983	49.04	5.744	1.382	5.047	6225.72	0.494	3180.47	2.58	21.065	6.799
Medium Early	2017	IP5272	6.002	7451.09	0.415	4194.77	2.008	25.323	9.925	124.067	21341.3	1040.81	2264.88	191.723	0.296	3414.41	141.768	150.874	65.049	50.492	10.438	1.388	4.76	5622.85	0.495	3088.2	1.915	27.675	6.569	96.571	14265.6	771.373	1337.77	184.49	0.229	2437.47	157.697	169.886	54.391	49.553	9.042	1.16	4.977	7243.43	0.433	3675.26	2.189	26.609	8.56
Medium Early	2018	IP7910	5.5	9170.53	0.386	4264.37	2.398	25.571	10.745	144.061	41496.3	1712.65	3583.93	236.65	0.399	4849.17	168.814	155.532	73.513	53.912	8.54	1.5	5.271	6002.78	0.498	3499.52	2.027	25.455	6.941	94.093	22172	1115.07	1512.43	196.52	0.246	2576.63	156.713	163.82	58.251	53.039	6.903	1.242	4.977	7364.3	0.451	3705.21	2.065	26.511	8.228
Medium Early	2019	IP9391	5.506	8026.58	0.387	3350.09	2.691	18.887	8.387	143.687	33093.5	1387.01	3460.66	239.578	0.424	4671.35	128.437	150.091	74.302	46.383	10.501	1.8	5.159	4933.23	0.626	2308.59	2.516	20.92	3.643	87.038	23709.7	948.551	1636.15	252.847	0.338	2643.55	162.158	163.06	61.384	46.653	7.049	1.596	5.503	7541.84	0.552	3150.32	2.588	20.059	5.632
Medium Early	2020	IP3471	6.498	8939.16	0.415	5061.21	2.357	21.965	12.173	142.963	30592.3	1234.01	2789.78	241.877	0.303	3836.31	152.499	159.858	71.512	52.779	8.773	1.677	6.109	7049.44	0.603	3893.73	2.358	21.638	6.593	117.266	27973.9	1055.94	1836.6	257.705	0.256	3167.73	153.528	166.08	57.863	50.776	6.476	1.707	6.046	7664.8	0.461	3895.17	2.622	21.594	8.91
Medium Early	2021	IP3636	5.998	8552.31	0.419	4883.19	2.289	16.441	11.696	143.261	23213.2	594.695	2423.08	400.15	0.285	3697.21	135.177	152.519	65.297	49.414	10.469	2.837	4.985	5756.6	0.451	2102.83	1.708	16.512	4.126	94.723	19086	556.615	1682.04	336.528	0.299	2774.12	145.235	162.246	60.615	48.546	9.178	2.329	5.476	7382.98	0.42	3963.6	2.15	16.999	9.378
Medium Early	2022	IP9710	6.002	7827.98	0.373	4286.64	2.333	23.194	11.627	130.895	19512.8	804.107	2432.79	237.718	0.305	3535.72	127.46	155.176	66.881	50.08	12.575	1.855	5.121	6548.61	0.478	3438.16	2.018	22.09	7.172	112.304	20365.6	844.609	2029.91	244.072	0.318	3161.51	147.856	161.261	63.525	47.932	9.973	1.642	5.53	6788.64	0.409	3513.09	2.221	21.061	8.802
Medium Early	2023	IP3122	7.002	8022.28	0.368	4301.16	2.289	25.253	12.183	122.003	24415.9	978.643	2361.36	251.046	0.293	3721.17	139.631	168.224	64.857	55.276	9.831	1.722	4.99	6252.61	0.447	4021.21	2.355	24.667	8.834	96.662	17742.8	836.245	1234.09	219.578	0.204	2267.2	150.955	169.368	54.991	53.624	7.385	1.544	6.002	8458.08	0.425	5083.73	2.354	23.006	11.744
Medium Early	2024	IP6037	6.5	9373.32	0.417	4821.56	2.382	22.216	11.595	164.617	40675.9	1359.66	3297.63	306.602	0.358	4468.67	155.944	159.035	74.833	46.873	8.384	1.883	6.168	5673.74	0.49	3331.96	2.108	22.55	6.893	96.432	21642.6	953.054	1510.84	228.65	0.268	2434.08	171.763	158.544	61.321	49.608	6.918	1.342	6.022	7285.28	0.412	3722.78	1.853	22.969	9.008
Medium Early	2025	IP5713	4.998	8622	0.377	3265.63	2.58	21.784	8.68	148.022	37756.3	1820.17	3663.82	211.435	0.436	5234.37	160.808	149.484	70.798	48.537	9.757	1.302	4.526	7472.69	0.71	3531.86	2.676	23.778	4.989	128.417	26960.5	1231.36	2372.88	217.09	0.321	3764.09	160.937	171.83	62.459	48.758	8.608	1.349	4.996	6723.04	0.535	2644.7	3.021	24.013	4.858
Medium Early	2026	IP6146	6.5	6340.68	0.399	2518.71	2.438	21.629	6.408	109.29	32668.1	1311.46	2632.76	259.276	0.414	3847.58	110.92	154.186	67.392	48.288	8.082	2.492	6.399	5165.63	0.425	2093.22	2.163	21.811	4.894	94.528	35161.6	891.28	1600.99	286.504	0.305	2944.88	144.367	166.231	53.257	45.759	5.769	1.953	6.476	6359.64	0.513	3145.12	2.246	20.472	6.32
Medium Early	2027	ICMB89111-P2	6.002	8380.89	0.355	3276.92	2.345	15.891	9.48	140.498	39190.2	1305.8	3457.82	304.941	0.407	5129.5	142.279	98.517	66.884	49.557	8.85	2.183	5.91	5224.44	0.708	2469.24	1.969	16.725	3.614	88.813	20985.5	431.348	1372.56	508.308	0.243	2766.22	134.413	101.286	48.231	48.417	6.302	3.723	4.977	6724.06	0.603	2781.07	2.104	18.453	4.445
Medium Early	2028	IP10953	5	8999.4	0.395	3380.78	2.529	23.479	8.655	149.409	40937.3	1584.41	4160.28	257.622	0.467	5574.63	159.142	154.44	74.089	50.721	10.179	1.647	4.848	5804.15	0.662	2992.73	2.142	22.57	4.573	98.212	23734.7	1048.46	1716.94	232.088	0.302	2819.84	152.506	160.411	60.921	49.357	7.313	1.516	4.925	6189.35	0.494	2425.37	2.456	22.48	4.926
Medium Early	2029	IP6460	5	8123.89	0.33	3234.94	3.074	19.145	9.737	132.527	39400.7	1575.92	3453.46	235.746	0.419	4882.14	164.804	145.495	70.08	52.036	8.602	1.715	6.078	5988.54	0.654	2615.19	2.847	19.592	3.826	103.385	32792.3	1450.19	1905.66	226.034	0.328	3381.6	158.724	152.069	56.569	48.027	5.958	1.439	4.994	6165.29	0.383	2199.32	2.895	19.373	5.314
Medium Early	2030	ICMV221=ICMV88904	4.998	9147.16	0.42	4254.21	3.247	21.965	10.223	151.278	31415.3	1275.01	3544.28	241.377	0.383	4851.81	147.999	149.858	72.212	50.279	11.168	1.727	5.447	5034.1	0.606	2639.23	2.496	23.015	4.368	85.616	19639.6	1014.02	1344.1	190.898	0.258	2409.76	151.59	155.614	55.819	49.856	6.777	1.254	4.501	8214.73	0.605	3860.62	3.057	20.5	6.328
Medium Early	2031	IP4979	5	10093.2	0.353	5072.73	2.32	23.142	13.998	174.985	29390	974.031	3427.15	311.221	0.345	5039.74	149.252	150.821	68.288	47.371	11.61	2.11	5.435	6178.49	0.466	2669.34	2.051	22.201	5.713	110.095	23650.2	776.595	2078.47	299.964	0.333	3499.3	159.766	138.341	58.989	46.266	8.698	1.857	5.025	6084.44	0.382	2475.06	2.231	22.051	6.799
Medium Early	2032	IP9351	5	10129.9	0.449	5162.45	2.476	19.703	11.16	175.199	34744	1465.72	3365.7	233.565	0.327	4896.04	148.066	156.467	68.429	48.227	9.573	1.585	4.937	7923.64	0.558	3709.59	2.253	18.831	6.711	135.082	33132.3	1126.41	2097.59	278.582	0.292	3679.23	146.744	163.154	57.129	47.777	6.206	1.97	5.027	9183.36	0.561	4706.98	2.534	20.548	8.258
Medium Early	2033	IP10539	5.503	9125.5	0.421	3394.57	2.177	22.958	8.546	146.476	48356.2	1930.69	4222.13	241.834	0.462	5781.31	138.715	138.86	72.814	52.026	8.695	1.967	5.597	5074.14	0.531	2459.3	2.303	22.447	4.645	81.896	27994.4	1437.86	1601.57	193.634	0.318	2662.85	159.062	157.02	59.33	50.409	6.004	1.195	4.997	7576.11	0.516	3507.11	2.443	21.527	6.729
Medium Early	2034	Tift238D1-P158	6	8175.68	0.335	2956.66	2.579	21.434	8.873	133.118	38339.1	1276.58	3513.38	303.438	0.429	5142.39	151.381	100.538	68.085	51.738	9.066	1.991	5.984	5763.29	0.775	3192.85	2.203	26.633	3.993	101.327	16764.7	703.46	1199.61	244.188	0.194	2490.37	151.169	106.448	46.761	49.701	6.514	1.622	5.503	5826.78	0.581	2726.47	2.306	22.48	4.701
Medium Early	2035	IP11310	6.5	8490.7	0.419	5371.66	2.336	20.879	12.878	146.907	15626.5	476.696	1733.67	342.077	0.209	3130.79	141.752	168.929	55.55	47.821	11.281	2.211	5.488	4592.47	0.381	2136.61	2.206	20.265	6.294	80.759	12950.8	461.309	1310.97	300.597	0.278	2466.51	160.219	166.715	52.477	47.21	10.107	1.866	6.001	6884.65	0.403	3651.31	2.128	19.962	9.84
Medium Early	2036	IP15344	6.498	9700.38	0.415	7074.86	2.078	20.373	17.039	130.457	15846.2	753.537	1398.61	215.588	0.145	2603.5	138.084	183.083	52.993	64.881	8.391	1.539	6.321	2700.77	0.374	1358.37	1.939	20.756	3.835	36.45	10612.8	568.195	723.542	170.734	0.222	1431.68	160.006	170.324	48.261	62.323	7.07	1.07	5.999	7430.27	0.409	5429.83	2.005	20.452	13.775
Medium Early	2037	IP12058	5	8729.16	0.353	3701.73	2.155	26.142	9.918	147.4	41172	1679.03	3781.65	251.221	0.435	5046.74	158.752	152.321	75.088	48.871	9.22	1.59	5.121	5699.2	0.468	2486.49	2.119	25.055	5.215	98.44	28931.5	1081.43	1759.86	263.784	0.318	3140.13	158.432	157.327	55.582	47.978	6.182	1.679	4.956	6116.81	0.445	2432.17	2.126	27.57	6.055
Medium Early	2038	IP19626	4.502	8912.67	0.384	3771.86	2.799	28.31	9.935	145.229	32950.7	1646.16	3418.5	198.056	0.385	5108.67	150.595	166.758	67.775	51.583	10.551	1.31	5.408	5923.35	0.568	3076.91	2.238	28.73	5.485	98.309	18868.3	1067.6	1536.42	172.91	0.244	2743.89	151.839	170.062	54.948	51.883	7.543	1.155	5	7171.77	0.512	3214.95	2.586	27.45	6.586
Medium Early	2039	Tift186	6	7477.09	0.374	3311.67	2.105	22.756	8.935	126.238	33031.5	1380.11	2933.2	237.791	0.39	4175.64	126.885	147.766	68.828	49.173	8.664	2.021	5.464	5248.38	0.374	2206.14	2.152	22.312	5.838	85.763	27918.5	1007.11	1952.38	268.578	0.368	3224.92	139.534	175.159	60.087	48.491	7.251	1.875	6.001	7987.96	0.474	3891.44	2.291	23.401	8.637
Medium Early	2040	IP16403	5.497	9057.2	0.434	4083.1	2.427	25.173	9.341	157.432	39602.8	1512.74	3468.7	269.138	0.384	5044.41	147.458	144.63	68.447	46.818	8.786	1.909	5.082	6361.48	0.629	3340.94	2.229	23.758	5.298	108.158	29510.4	1152.48	1846.1	263.022	0.3	3113.87	151.849	164.737	59.336	48.32	6.573	1.702	5.599	8170.59	0.511	3549.65	2.534	22.499	6.654
Medium Early	2041	IP2058	6.5	9674.84	0.404	4491.18	2.41	21.624	11.021	183.479	42904.9	1421.91	3654.85	295.733	0.382	5189.86	148.049	170.131	70.796	42.991	8.536	1.982	5.523	6273.28	0.461	3281.8	2.421	22.3	7.057	118.7	30363.8	1247.57	1817.9	249.15	0.301	3017.78	141.759	172.637	60.87	42.969	6.293	1.727	5.501	8004.72	0.509	3766.71	2.595	20.595	7.56
Medium Early	2042	IP10486	5.998	8225.38	0.334	3956.55	2.354	25.828	11.695	147.24	26448.1	856.333	2796.03	283.37	0.335	4362.49	131.694	149.647	62.766	45.143	10.592	2.41	5.327	6081.48	0.474	2852.98	2.213	21.436	5.919	116.54	20352.4	744.24	1744.58	263.761	0.279	3138.45	156.494	147.445	54.79	42.452	8.313	1.705	5.998	6291.67	0.356	2515.14	2.235	24.549	6.772
Medium Early	2043	IP12845	6.995	8141.1	0.409	3942.96	2.486	18.015	9.89	130.832	32652.3	1372.19	2961.28	235.075	0.359	4209.69	152.909	168.923	69.656	52.744	9.085	1.582	5.411	5739.34	0.451	3225.11	2.189	23.598	6.975	96.507	20396.4	1134.25	1494.58	179.098	0.262	2409.72	149.926	168.752	61.563	49.9	7.1	1.176	5.978	6887.16	0.47	3695.64	2.398	24.494	8.132
Medium Early	2044	IP5695	5.005	8733.58	0.377	2725.94	2.397	28.595	6.999	144.546	51173.4	1773.55	4097.34	282.323	0.468	5985.65	145.869	108.044	68.645	50.901	7.969	1.976	5.037	5841.98	0.683	2572.15	2.023	34.414	3.948	96.59	29988.7	1205.51	1572.67	237.514	0.283	3133.2	141.847	132.86	50.444	50.08	5.428	1.769	4.57	5478	0.641	2722.65	2.2	31.978	4.279
Medium Early	2045	IP4962	5.997	7289.12	0.404	2577.42	2.618	21.852	6.223	118.331	40333.3	1393.39	3446.51	292.237	0.466	4799.38	142.998	140.154	72.189	51.206	8.499	2.01	5.102	6049.05	0.643	3532.53	2.49	22.717	5.603	95.987	26530.7	1316.78	1592.99	206.385	0.264	2632.91	153.066	168.886	60.27	51.947	6.178	1.319	4.953	6837.84	0.613	3313.16	2.516	21.48	5.36
Medium Early	2046	IP15320	4.002	9550.8	0.357	4005.78	2.817	20.459	10.937	161.504	42816.4	1595.94	4144.48	274.789	0.434	5548.1	161.819	155.829	74.575	48.892	9.656	1.727	5.314	4994.95	0.585	2384.05	2.455	22.506	4	88.059	24216.9	1040.53	1384.13	237.086	0.27	2540	161	166.975	53.551	49.934	5.175	1.488	4.949	7157.9	0.581	3764.57	2.883	22.549	6.241
Medium Early	2047	IP12768	6	7450.83	0.351	2598.21	2.486	21.186	7.33	130.607	37809	1104.21	3218.82	342.953	0.45	4743.15	115.176	109.192	68.258	46.889	8.524	2.796	6.614	5089.86	0.63	2078.98	2.148	21.475	3.191	94.323	29318.3	784.337	1696.03	376.298	0.331	3022.05	142.547	103.861	56.037	44.138	5.859	2.622	5.949	6828.49	0.707	3129.74	2.115	20.433	4.419
Medium Early	2048	IP8280	4.997	7847.76	0.363	3099.47	2.917	24.664	8.706	129.343	35809.5	1868.01	3442.56	185.977	0.44	4757.94	148.651	166.327	72.033	50.429	9.586	1.242	5.576	5321.74	0.653	2178.77	2.669	24.309	3.5	90.372	37338.5	1563.81	2085.69	239.148	0.374	3247.67	154.763	172.13	64.159	48.712	5.578	1.522	5.072	7319.05	0.568	3010.22	2.59	22.893	5.15
Medium Early	2049	IP6179	6.003	8085.49	0.323	3277.59	2.215	22.664	10.317	140.135	40902.5	1312.18	3573.39	313.279	0.441	4766.8	123.841	132.857	74.104	48.039	8.827	2.384	5.587	5196.86	0.339	1626.19	1.89	23.246	5.16	92.623	29731	850.322	2145.06	353.02	0.401	3580.58	178.504	147.152	58.987	46.299	7.038	2.023	5.976	6415.94	0.597	2775.89	1.862	21.502	4.699
Medium Early	2050	IP3557	6	9368.14	0.407	4151.77	2.709	22.511	10.378	152.442	41181.2	1250.49	3749.3	323.427	0.399	5183.57	131.073	153.454	71.725	51.341	9.083	2.491	5.999	5120.79	0.503	2588.11	2.379	22.635	4.948	83.373	23360.3	1018.02	1462.07	222.367	0.275	2606.74	160.953	169.043	55.957	52.349	6.12	1.42	5.999	5704.14	0.423	2607.24	2.744	24.501	5.617
Medium Early	2051	IP10271	5.503	7795.7	0.384	3388.46	2.014	24.654	8.867	134.243	33382.6	1451.12	3262.52	238.168	0.424	4360.29	115.194	169.277	75.065	48.325	9.919	1.899	5.925	5915.75	0.784	3173.55	1.848	22.654	3.973	100.621	26179.6	775.436	1385.3	264.006	0.228	2542.85	138.61	159.507	53.318	47.934	6.639	1.918	4.953	8033.09	0.443	3797	1.965	22.066	8.024
Medium Early	2052	IP8761	5.995	7912.88	0.373	3398.65	2.367	20.458	9.273	134.941	32402.2	1312.17	3449.77	252.88	0.432	4581.47	137.963	141.56	75.086	48.704	10.682	1.785	5.057	5984.12	0.525	3217.24	2.384	21.029	5.95	107.027	23331.3	1053.52	1762.73	220.24	0.293	2723.35	174.184	165.906	64.119	46.236	7.582	1.265	6.024	7357.63	0.444	3494.59	2.368	20.529	8.377
Medium Early	2053	IP9532	6.498	6358.42	0.398	2996.49	2.64	17.612	7.68	120.875	23215.1	615.46	2242.23	389.338	0.355	3405.47	158.398	135.202	66.133	42.48	9.554	2.448	5.418	5517.98	0.382	2184.73	2.155	18.249	6.18	109.758	24384.7	633.837	2023.79	407.26	0.373	3351.48	156.093	135.654	60.179	40.754	8.304	2.645	6.027	6456.85	0.429	2666.69	2.109	17.499	6.294
Medium Early	2054	IP8955	4.998	8734.28	0.376	3237.26	2.791	21.794	8.565	147.368	32617.2	1621.24	3800.19	201.546	0.442	5380.88	145.955	146.063	70.137	49.752	11.666	1.377	5.533	5532.9	0.653	2703.31	2.736	22.076	4.251	93.276	25033.5	1316.71	1774.72	195.373	0.315	3011.9	144.102	166.406	59.302	48.624	7.199	1.369	4.995	6745.84	0.587	2730.03	2.844	25.01	4.834
Medium Early	2055	IP12322	5.498	8604.48	0.39	3364.04	2.216	25.976	8.858	148.893	38831.5	1637.61	3741.11	236.871	0.431	5236.11	146.984	138.44	71.249	48.078	9.61	1.651	6.119	5041.51	0.62	2320.68	2.05	23.588	3.656	88.935	26693	1152.44	1611.92	238.098	0.33	2750.99	158.741	155.773	58.923	46.594	6.42	1.498	5.952	5874.1	0.492	2312.24	2.259	25.001	4.607
Medium Early	2056	IP3564	6	9028.39	0.406	3923.61	2.25	24.877	9.519	163.94	44496.5	1423.99	3715.21	310.02	0.41	5127.57	138.047	150.657	72.858	45.161	8.32	2.237	5.399	5397.41	0.619	2667.97	1.995	23.704	4.47	99.348	23505.7	752.973	1420.81	300.888	0.257	2661.7	162.445	166.493	53.256	45.151	5.713	1.873	4.953	7423.06	0.47	3221.84	2.27	26.096	6.853
Medium Early	2057	IP8344	5.997	8427.28	0.369	3929.44	2.118	17.295	10.451	152.781	37338.3	949.055	3344.41	396.771	0.396	4558.11	151.33	142.694	73.745	44.959	8.973	2.661	5.006	5729.38	0.431	2849.87	2.147	17.599	6.588	101.906	29691.6	755.138	2039.78	383.055	0.362	3111.15	153.102	139.618	65.332	44.682	7.324	2.402	5.023	6268.3	0.454	2490.36	2.079	18.46	5.79
Medium Early	2058	IP8275	6.002	8682.41	0.39	4424.77	2.077	22.474	11.212	155.396	25262.4	784.266	2859.15	323.547	0.328	4256.48	158.329	124.05	67.046	45.892	11.205	2.068	5.611	6005.21	0.424	2655.07	2.068	24.834	6.286	104.927	21392.6	714.068	1867.53	291.101	0.325	3279.45	162.164	154.216	57.3	46.743	8.889	1.799	5.076	7618.07	0.405	3741.3	2.635	23.989	9.11
Medium Early	2059	IP10379	6.502	8915.24	0.412	4028.07	2.413	21.271	9.792	158.831	42872.7	1359.78	3668.39	331.198	0.412	4920.63	148.171	139.397	74.907	46.019	8.675	2.208	6.062	5636.73	0.472	2618.43	1.964	23.292	5.421	99.011	32464.4	1008.36	1910.07	328.945	0.347	3070.5	148.524	159.754	61.577	46.333	6.061	2.249	5.953	6893.85	0.467	2907.63	2.041	22.058	6.719
Medium Early	2060	IP7095	6.498	8680	0.422	3917.63	2.425	20.784	9.22	144.202	34801.3	1617.67	3347.82	218.435	0.386	4639.87	142.808	161.984	72.848	50.537	9.677	1.487	5.413	4904.33	0.486	2361.55	2.269	23.926	4.492	88.141	21551.9	926.079	1429.64	231.712	0.273	2495.05	164.046	173.23	56.035	49.159	6.112	1.423	6.024	6028.64	0.462	2634.27	2.597	22.961	5.463
Medium Early	2061	IP9406	4.995	8940.61	0.361	4058.27	3.046	18.951	10.988	156.165	26691.9	1176.16	3341.69	226.509	0.39	4850.39	152.486	147.22	70.068	47.154	12.567	1.424	5.559	6774.32	0.708	3579.33	2.639	18.694	5.081	118.23	18925.4	746.018	1785.31	254.169	0.251	3124.41	147.568	161.067	55.518	47.485	9.251	1.722	4.999	7347.88	0.479	3114.47	2.935	20.885	6.94
Medium Early	2062	IP17554	4.502	10358.3	0.403	4763.35	2.849	23.343	11.498	169.049	41279.4	1993.06	4127.89	207.457	0.389	5563.05	142.992	168.442	74.128	51.714	9.818	1.474	5.019	5304.82	0.402	2267.32	2.173	27.579	6.211	85.763	29279.1	1365.95	2029.95	211.232	0.383	3033.09	140.146	172.178	67.404	51.382	7.066	1.485	5.024	6187.7	0.435	2917.35	2.307	24.471	7.195
Medium Early	2063	IP11311	5.502	9226.59	0.412	4417.1	2.253	21.679	10.801	153.835	36481.2	1096.52	3138.74	314.679	0.332	4799.79	162.925	157.639	64.907	50.703	8.462	1.983	6.103	4856.31	0.403	2379.32	2.303	24.057	6.331	78.943	18152.4	705.106	1297.06	264.84	0.261	2557.24	147.218	166.056	50.874	51.141	7.064	1.801	5.503	7432.67	0.504	3836.31	2.622	23.96	7.208
Medium Early	2064	P1449	5.998	8617.02	0.429	5135.86	2.297	25.274	12.308	119.046	30835.2	1813.94	2509.45	164.24	0.285	3460.66	144.361	180.571	71.911	62.439	8.044	1.159	5.938	5324.64	0.361	3445.75	2.232	23.45	9.46	79.476	21716.5	1205.65	1174.35	186.452	0.22	1845.44	142.531	147.277	62.613	58.353	5.298	1.303	5.497	6438.94	0.345	3697.41	2.178	25.065	11.037
Medium Early	2065	P1449	6.5	7344.32	0.452	4786.06	2.117	23.716	10.655	103.767	20764.4	1254.16	1640.13	172.602	0.233	2476.17	135.444	152.535	68.933	60.873	8.219	1.233	5.944	5258.1	0.368	3160.06	2.009	25.291	8.047	78.897	20568.3	1432.05	1161.06	140.2	0.208	1884.83	134.038	157.173	61.114	57.917	5.307	1.048	4.972	6985.08	0.359	4277.62	1.954	24.031	11.485
Medium Early	2066	P1449	5.5	6776.38	0.376	3878.85	2.17	23.618	10.142	94.859	28327	2022.27	2272.11	142.935	0.337	3006.26	135.683	175.238	74.542	59.742	8.154	1.043	5.105	5399.79	0.473	3422.69	2.199	23.901	7.308	80.056	26705.7	1601.42	1299.79	169.402	0.242	2071.34	143.656	161.357	61.873	56.598	4.985	1.185	4.028	7195.72	0.447	4457.9	2.276	23.963	10.291
Medium Early	2067	ICMH356	5.498	8045.24	0.408	2543.93	2.764	16.947	6.46	150.578	46713.2	1173.31	3940.15	395.183	0.481	5528.97	161.074	126.046	70.81	44.506	8.384	2.544	6.014	6097.48	0.814	2324.68	2.394	16.781	2.87	114.982	38673.1	1094.39	2657.01	353.198	0.426	3802.95	166.282	124.595	69.297	43.396	6.811	2.222	6.049	7311.89	0.813	3195.45	2.487	15.999	3.899
Medium Early	2068	ICMH356	5.998	7336.93	0.443	2385.9	2.513	16.113	5.721	138.687	37838	972.556	3600.57	391.72	0.493	4947.9	151.218	110.381	72.825	42.992	9.425	2.661	6.63	4913.52	0.775	1736.82	2.395	17.315	2.223	94.032	27419.3	626.87	2085.55	398.939	0.405	3352.33	159.64	119.055	62.13	42.88	7.487	2.579	6	6364.55	0.746	2516.68	2.421	16.579	3.354
Medium Early	2069	ICMH356	5.5	9268.42	0.37	4015.25	2.629	19.277	11.335	171.981	43591.6	1181.26	3682.05	374.792	0.404	5167.15	175.338	114.498	72.434	43.46	8.643	2.106	6.061	5513.38	0.803	2462.49	2.299	15.922	3.08	100.674	30412.9	822.57	1793.84	360.025	0.33	2970.26	150.488	111.957	59.731	44.429	6.012	2.394	6.497	6046.95	0.765	1817.84	2.582	18.548	2.248
Medium Early	2070	D23	6.502	6483.44	0.41	2424.8	2.81	18.08	5.695	107.42	33450.3	1506.52	2888.25	238.661	0.422	4196.11	137.533	127.976	68.442	50.738	8.55	1.76	6.408	6449.38	0.592	3156.23	2.289	21.67	5.055	113.492	28975.8	1146.24	1776.66	263.758	0.272	3135.97	161.512	134.732	56.058	47.726	5.654	1.636	6.454	7227.72	0.623	3523.96	2.38	20.47	5.783
Medium Early	2071	D23	7.002	6624.6	0.415	2722.4	2.498	21.004	6.301	111.351	31161.1	1282.41	2655.33	259.541	0.405	3980.9	135.397	140.329	68.413	48.987	8.613	1.829	6.798	4656.99	0.458	2289.16	2.422	25.383	5.208	75.883	22834.7	1106.51	1278.84	203.549	0.26	2296.09	141.509	140.44	54.277	51.933	5.329	1.413	6.024	6839.76	0.555	3448.8	2.535	22.502	6.131
Medium Early	2072	D23	6.5	8648.2	0.442	3801.63	2.6	21.284	9.051	138.367	35874.9	1312.27	3306.63	280.164	0.387	4859.74	129.815	134.339	68.202	52.51	9.284	2.137	6.311	4223.19	0.597	2125.58	2.24	22.015	3.623	67.503	21096.2	988.667	1225.83	217.437	0.277	2218.71	154.391	140.528	55.585	51.597	6.006	1.407	6.971	6388.62	0.613	3224.07	2.442	19.462	5.194
Medium	3001	IP8166	4.963	7098.28	0.376	3847.99	2.925	28	10.004	103.6	26561.3	1700.5	2081.65	159.601	0.291	3306.31	132.454	208.344	62.31	57.989	7.927	1.185	5.519	7037.15	0.434	4173.96	2.635	26.902	9.413	106.138	25736.9	1243	1512.53	205.526	0.216	2903.54	147.494	197.502	51.904	55.401	5.849	1.417	5.01	7190.59	0.422	3583.45	2.63	30.268	8.187
Medium	3002	IP9969	5.933	8238.32	0.41	3747.24	2.57	19.5	8.974	133.334	38140.6	1348.48	2995.33	283.908	0.361	4572.43	148.391	172.993	64.628	51.478	7.981	1.95	5.596	6787.17	0.498	2958.4	2.121	18.469	6.065	109.904	32227.1	1132.68	2257.75	286.069	0.33	3827.18	161.164	177.289	58.792	52.49	7.038	1.773	5.501	7200.99	0.45	2916.9	2.29	16.58	6.442
Medium	3003	IP10543	4.97	8241.01	0.353	4328.69	2.835	25.493	12.168	120.329	26014.4	1549.25	2476.61	165.125	0.308	3794.92	144.982	177.571	65.089	59.017	9.551	1.012	5.507	7301.65	0.447	3795.42	2.671	29.227	8.409	105.851	27882.7	1583.8	1649.95	184.395	0.234	3456.24	156.217	185.076	48.761	58.868	5.929	1.192	4.98	7410.88	0.44	4349.64	2.681	25.844	7.182
Medium	3004	IP7930	6.034	7439.64	0.353	4057.7	2.395	19.487	11.673	123.498	19583.4	774.439	1971.99	260.378	0.278	3247.91	135.767	146.579	61.397	50.983	9.978	1.973	5.947	6664.77	0.517	3472.36	2.364	17.039	6.611	112.302	20268	552.241	1666.29	350.212	0.241	3269.32	165.915	159.417	50.967	49.463	8.338	2.136	6.02	8004.61	0.37	3988.59	2.282	17.227	10.915
Medium	3005	WSIL-P8	5.058	7011.61	0.36	2228.16	2.725	31.5	6.181	110.74	44503.6	2159.82	3225.27	238.272	0.452	4862.93	106.308	131.866	64.794	52.516	7.473	2.238	4.942	6610.64	0.55	2704.85	2.3	30.65	4.752	105.142	43110.1	2313.01	2330.16	188.431	0.36	3897.23	159.896	156.256	60.368	52.198	5.429	1.192	5.009	8221.77	0.484	2899.39	2.442	30.575	5.909
Medium	3006	IP18090	6.395	8807.23	0.423	4911.95	2.545	19.994	11.64	139.574	32204.2	1850.63	2581.4	167.013	0.295	3870.68	142.346	181.614	66.729	53.5	7.965	1.151	6.042	8411.03	0.62	4395.09	2.366	23.245	7.117	136.545	40030.2	1447.05	2566.51	283.454	0.304	3943.76	169.991	193.099	65.085	51.632	6.492	1.677	6	8271.34	0.399	4125.94	2.31	22.727	10.442
Medium	3007	P1449-2-P1	5.338	7693.49	0.362	3272.63	2.71	23.993	8.892	119.034	29016.3	1748	2990.78	161.998	0.39	4434.08	124.445	157.95	67.066	54.505	10.355	1.26	5.457	6815.86	0.53	3263.16	2.439	25.707	6.169	104.428	27147.5	1403.82	2136.22	198.892	0.315	3563.73	143.175	174.521	60.403	55.861	7.886	1.406	4.981	7308.93	0.432	3070.98	2.44	24.098	6.913
Medium	3008	IP4927	7.02	8133.23	0.357	3096.36	2.39	20.496	8.892	142.027	32968.1	907.689	3126.11	366.876	0.394	4899.81	123.703	118.225	63.586	47.489	9.391	2.979	6.545	6196.67	0.505	2464.87	2.304	20.563	5.101	110.013	32208.3	1004.75	2161.76	325.23	0.335	3790.53	141.703	169.062	56.782	46.912	6.806	2.255	6.49	8534.35	0.474	3446.67	2.467	20.383	7.558
Medium	3009	IP6882	5.862	8072.19	0.353	4390.5	2.44	23.493	12.378	128.77	26327.1	1330.45	2476.88	206.32	0.305	3690.37	117.076	174.877	67.371	52.961	9.459	1.794	5.451	6588.2	0.34	3238.72	2.359	22.083	9.381	105.462	23434.5	1228.54	2108.45	192.712	0.325	3276.98	160.22	190.654	63.689	52.047	8.938	1.228	5.02	8675.33	0.376	4784.32	2.183	22.855	12.709
Medium	3010	IP5253	5.946	8459.65	0.431	3908.76	2.89	27.014	9.09	129.893	32182.8	1312.15	3060.02	240.767	0.357	4633.18	140.826	167.796	66.11	54.988	9.473	1.677	6.487	6281.9	0.532	3062.72	2.565	26.824	5.857	98.58	24469.1	1235.31	1637.97	186.018	0.25	3284.5	145.497	169.294	49.469	54.173	6.548	1.278	5.499	8645.69	0.523	4293.48	3.007	27.03	8.587
Medium	3011	IP18500	5.052	8613.17	0.37	3936.72	2.81	23.993	10.908	140.302	36583.1	1755.19	3367.28	238.514	0.395	4639.37	128.126	172.005	71.665	51.027	9.284	1.863	5.997	7903.41	0.513	4023.65	2.469	24.482	7.819	130.953	32595.8	1364.62	2435.64	245.348	0.309	3802.41	150.057	184.227	63.836	50.489	7.553	1.665	6.01	8381.79	0.371	3756.48	2.75	25.877	10.037
Medium	3012	IP8863	5.511	10036.9	0.358	4616.68	2.765	25.49	13.359	160.059	44539.6	1332.85	3701.95	369.829	0.37	5426.66	128.639	161.127	68.452	52.511	8.357	2.876	6.55	6030.93	0.43	3263.29	2.38	26.766	7.482	94.344	28794.8	1123.16	1773.72	257.013	0.291	2820.06	149.026	168.313	62.892	53.905	6.157	1.71	5.49	8136.24	0.43	3950.06	2.368	23.549	9.522
Medium	3013	IP11346	5.972	8496.98	0.419	4403.5	2.645	22.504	10.551	128.932	28776.8	1239.61	2954.66	222.583	0.346	4125.79	137.446	173.589	70.712	55.506	10.438	1.607	5.939	6563.32	0.514	3791.18	2.165	23.136	7.528	100.939	23502.5	1016.37	1848.26	240.181	0.284	2660.14	139.952	203.386	68.666	55.193	7.657	1.755	5.981	7873.84	0.522	4263.6	2.298	21.571	8.106
Medium	3014	IP8069	6.156	8563.32	0.404	5072.93	2.87	19.484	12.67	123.563	24294	1558.47	2261.68	146.912	0.263	3503.52	121.467	180.626	65.203	59.5	9.198	1.249	6.615	7261.98	0.403	4146.47	2.591	21.742	10.248	107.168	23674.7	1240.76	1914.89	188.994	0.265	3139.61	147.086	179.719	61.41	57.791	8.12	1.279	6	8684.08	0.43	5058.89	2.606	19.127	11.683
Medium	3015	IP4828	6.502	7305.03	0.365	5215.7	2.345	19.506	14.309	115.64	20867.3	721.802	2108.22	303.864	0.288	3393.16	136.188	191.938	62.022	53	10.06	2.238	5.89	7354.97	0.4	3664.06	2.191	21.152	9.007	119.027	23784.9	811.98	2169.47	298.489	0.3	3652.64	158.965	193.455	59.494	51.451	9.086	1.882	5.991	9086.36	0.397	4675.29	2.241	19.601	11.9
Medium	3016	IP19584	5.562	7335.01	0.357	4022.82	2.745	25.489	11.071	112.295	25088.3	1376.74	2156.72	184.302	0.29	3332.49	117.953	172.062	64.443	55.005	8.646	1.593	6.151	5467.28	0.349	2414.87	2.648	26.549	7.153	90.246	26315.4	1212.89	1624.83	209.782	0.285	3173.78	146.245	206.98	50.852	51.348	6.175	1.416	5.52	8683.13	0.439	4525.43	2.393	20.876	10.459
Medium	3017	IP5207	5.512	8762.36	0.329	4100.05	2.24	20.517	12.511	144.6	34907	1113.58	3329.91	304.184	0.374	4677.87	150.979	142.645	71.184	50.522	9.495	2.008	4.943	7239.2	0.531	3769.29	2.271	21.868	7.228	119.347	31070.2	1014.4	2101.73	306.687	0.284	3479.57	160.758	171.291	60.287	50.701	6.824	1.881	5.98	9751.46	0.358	4540.52	2.177	22.411	12.44
Medium	3018	IP11275	5.849	9058.28	0.392	4296.66	2.295	21.501	11.042	151.503	28229.2	1004.2	3212.49	285.318	0.356	4766.77	137.512	153.523	67.01	49.967	11.462	2.075	5.921	7362.87	0.481	3319.63	2.165	22.596	6.584	125.836	28248	737.596	2572.88	383.567	0.356	4012.3	161.639	158.958	64.294	48.079	9.07	2.392	6.019	8500.62	0.459	3692.49	2.33	21.4	7.962
Medium	3019	SOSAT-C88	5.056	8308.96	0.378	3668.16	2.43	24.989	9.77	131.098	39498.9	1074.8	3635.85	360.865	0.433	4754.77	135.467	160.089	76.387	53.017	9.145	2.611	4.905	6536.33	0.433	2958.68	2.09	23.896	6.549	102.937	28578.3	1025.9	2010.34	275.034	0.311	3588.76	132.367	168.346	56.226	52.56	7.004	2.044	5.001	9127.26	0.436	4104.4	2.463	21.13	9.214
Medium	3020	IP6417	5.005	9398.97	0.348	3947.33	2.9	21	11.264	142.246	38970.6	1400.09	3950.3	279.248	0.418	5484.48	136.441	191.562	71.832	55.983	10.13	1.965	6.052	5946.98	0.541	3551.06	2.496	23.603	6.476	86.824	23596.5	1315.38	1431.61	181.922	0.241	2387.34	162.989	185.998	59.44	58.178	6.258	1.127	4.99	8362.52	0.511	4186.39	2.478	21.332	8.188
Medium	3021	IP14439	6.084	9677.57	0.363	4242.97	2.5	19.004	11.758	153.722	46828.8	1348.35	3604.25	344.426	0.373	5425.32	132.325	171.247	67.137	53.467	7.616	2.635	6.063	7090.61	0.506	3949.38	2.195	21.33	7.824	109.948	33847.6	1295.57	1925.16	261.762	0.265	3195.86	146.501	169.08	60.686	55.248	5.676	1.783	5.49	8115.73	0.428	3741.05	2.244	22.167	8.498
Medium	3022	IP9651	6.165	8379.23	0.387	3516.74	2.745	21.497	9.339	130.936	42323.5	1848.63	3572.07	246.974	0.431	4820.71	106.432	159.837	73.946	54.023	8.474	2.338	5.432	7701.69	0.44	3956.05	2.29	21.209	8.846	116.11	42723	1401.04	2380.94	305.32	0.315	3656.98	144.348	195.333	64.369	56.228	5.518	2.132	5.02	8796.69	0.401	3704.07	2.512	23.614	9.17
Medium	3023	LGD1-B-10	4.844	8569.76	0.366	3441.28	2.59	23.01	9.596	133.185	39156.3	1593.77	3606.92	240.807	0.431	5002.71	156.98	158.448	72.737	55.006	9.184	1.532	6.516	6652.19	0.555	3487.69	2.23	26.992	6.302	101.975	29894.3	1267.91	1999.75	232.104	0.295	3228.36	151.633	162.912	62.909	55.405	6.642	1.535	5.011	6881.11	0.379	2637.54	2.416	24.636	7.017
Medium	3024	IP5131	5.184	8379.66	0.387	4036.99	2.285	29.004	10.551	122.856	39401.6	2091.05	2895.25	182.942	0.342	4390.98	153.782	192.515	66.38	58.477	7.441	1.1	5.986	6836.18	0.534	4125.66	2.211	32.428	7.656	102.705	19283.8	1017.72	1244.68	191.644	0.185	2709.36	144.95	196.222	46.011	56.161	6.542	1.314	4.99	8489.5	0.466	3849.58	2.298	32.455	8.41
Medium	3025	IP8187	6.44	7155.32	0.328	2541.11	2.655	20.013	7.829	120.091	36826.2	1370.32	3050.41	267.127	0.434	4575.13	153.07	150.367	67.132	49.978	8.224	1.775	6.503	5545.81	0.543	1820.3	2.465	21.927	3.266	94.206	35562.2	1221.96	2261.97	300.787	0.419	3691.98	146.51	170.683	62.064	49.041	6.414	2.076	6.5	8305.02	0.445	2989.9	2.494	20.89	6.604
Medium	3026	WC-C75	5.857	7845.92	0.365	3206.04	2.53	18.98	8.777	124.884	30392.2	1085.21	2988.44	288.181	0.382	4538.32	129.717	152.739	65.799	52.994	9.855	2.278	6.017	7212.35	0.54	3518.45	2.134	20.089	6.658	116.042	30394	1126.26	2361.73	267.847	0.32	3684.99	145.3	167.809	63.189	52.459	7.836	1.863	5.99	9310.4	0.554	4480.13	2.374	17.936	8.104
Medium	3027	81B-P6	5.922	5822.39	0.326	2580.06	2.325	19.504	7.958	91.384	28680.6	1199.62	2417.65	224.409	0.419	3215.78	119.864	105.404	76.064	54.472	8.291	1.857	5.977	6695.44	0.594	3373.05	2.315	19.498	5.88	104.57	32270.5	927.525	2148	343.199	0.319	3331.83	153.729	119.697	65.014	54.643	6.56	2.198	5.529	6867.13	0.403	2826.55	2.055	25.895	7.166
Medium	3028	IP13927	4.996	9103.02	0.351	4329.67	2.58	23.497	12.324	149.683	37493	1528.75	2931.42	252.64	0.332	4595.55	137.321	151.618	64.586	51.512	7.76	1.908	4.95	6912.85	0.465	3823.37	2.2	25.085	7.937	109.769	27856	1129.83	1869.98	244.308	0.275	3041.88	149.681	157.97	60.403	52.324	6.646	1.643	5.471	9709.54	0.401	4589.42	2.547	26.663	11.565
Medium	3029	IP12967	5.007	8582.96	0.364	5000.3	2.87	22.521	13.958	127.024	25592.9	985.832	2385.49	253.302	0.273	3597.79	134.374	173.405	66.514	57.505	9.244	1.943	5.097	7173.24	0.374	4014.23	2.255	21.605	10.636	109.661	22837.5	822.073	1890.39	265.467	0.251	3276.18	136.249	198.177	56.973	55.459	8.45	1.981	5.519	7630.97	0.366	3814.59	2.514	20.065	10.401
Medium	3030	ICMP451-P8	5.005	8839.47	0.373	3733.83	2.64	23.5	10.014	144.801	35190.1	1246.09	3541.8	280.748	0.398	5138.48	108.941	165.562	68.982	50.983	10.155	2.59	4.89	5501.82	0.417	2287.27	2.69	25.674	5.61	89.065	26288.6	1021.17	1988.84	270.704	0.374	3095.18	144.598	172.651	64.418	51.864	7.495	1.899	5.472	8363.73	0.385	3437.13	2.515	24.014	9.081
Medium	3031	ICMP85410-P7	6.011	7173.63	0.412	2036.13	2.325	20.014	5.066	116.082	48570.9	1370.91	3337.52	372.585	0.467	5075.84	124.777	100.484	65.734	52.028	6.8	3.02	6.606	5854.61	0.556	2463.36	2.225	24.999	4.396	92.866	36838.6	1276.85	1800.35	288.583	0.3	3404.16	139.123	109.417	52.524	52.901	4.873	2.077	5.499	8425.21	0.548	3142.2	2.346	23.9	6.024
Medium	3032	IP15872	6.025	8878.28	0.329	4963.86	2.775	22.994	14.992	136.847	24505.2	1046.99	2408.51	234.007	0.281	3714.43	112.098	188.445	64.668	55.5	9.839	2.052	5.943	7386.57	0.356	4157.46	2.3	24.736	12.052	117.778	19881.7	893.606	1760.36	215.471	0.234	3246.64	136.211	197.547	53.7	53.497	8.915	1.575	6	8288.75	0.374	4656.45	2.222	22.283	12.466
Medium	3033	IP9971	5.935	7534.19	0.386	3622.61	2.575	24.014	9.374	127.169	31054	1198.47	2632.01	262.007	0.348	3997.98	105.989	158.294	65.86	48.994	8.523	2.492	5.552	6874.25	0.524	3487.65	2.296	22.362	6.456	117.533	26846.2	1072.7	2120.8	251.254	0.316	3361.07	137.662	161.734	63.232	47.707	7.91	1.88	6.01	7471.39	0.385	3409.43	2.268	23.012	8.846
Medium	3034	IP22420	5.555	6618.33	0.381	3151.44	2.31	21.484	8.404	110.277	33386.5	1338.55	2427.32	243.384	0.368	3430.68	121.549	145.695	72.583	50.483	7.237	2.137	5.507	6196.54	0.482	2668.48	2.085	21.406	5.651	106.396	40650.7	1331.3	2260.07	304.777	0.36	3567.27	140.192	171.567	63.573	48.497	5.514	2.119	6.019	9115.07	0.471	4458.01	2.092	22.874	9.521
Medium	3035	IP8074	4.953	7160.06	0.401	3681.51	2.42	27.499	9.273	106.668	27453.9	1920.14	2260.28	140.123	0.317	3453.77	119.718	192.213	66.43	57.989	8.107	1.652	5.585	5178.04	0.501	2623.77	2.234	30.767	5.48	80.216	26198.2	1188.93	1292.97	216.752	0.235	2606.19	149.376	179.734	48.603	55.275	4.955	1.463	4.48	8861.18	0.393	4211.76	2.283	30.201	10.595
Medium	3036	Tift383	5.417	10058.3	0.369	5444.56	2.115	22.506	14.448	147.068	33689	867.314	3246.25	383.278	0.322	4649.66	141.968	139.683	70.482	58.461	9.482	2.683	5.92	6574.01	0.415	3156.59	1.91	24.395	7.68	98.032	25641.3	1001.28	2054.56	257.067	0.319	3373.96	154.081	136.624	61.517	57.053	8.012	1.71	5.51	8358.29	0.413	4343.9	2.162	21.934	10.656
Medium	3037	IP10632	5.382	6595.16	0.366	2399.35	2.515	23.007	6.539	103.511	29025.2	1285.66	2629.81	244.641	0.404	4113.47	142.904	150.862	63.404	54.027	9.064	1.721	5.898	7705.62	0.464	3598.98	2.204	20.426	7.66	121.87	29735.5	1211.56	2205.51	251.427	0.289	4021.15	168.939	179.517	54.699	53.389	7.354	1.482	5.51	8717.5	0.437	3843.89	2.171	21.037	8.593
Medium	3038	IP13817	5.942	8679.33	0.38	2560.32	2.95	22.5	6.657	142.845	39661.6	1802.25	3444.86	225.4	0.408	4915.83	137.992	141.116	70.804	51.011	8.711	1.552	6.091	6980.56	0.619	3136.6	2.765	24.219	5.129	115.646	32219.8	1509.43	2284.97	211.133	0.321	3881.33	145.862	174.174	57.559	50.707	7.166	1.444	6	6579.31	0.377	2489.36	2.784	23.582	6.442
Medium	3039	IP13180	4.856	7368.34	0.401	2697.95	2.52	25.987	6.788	119.202	34118.9	1733.58	2974.62	195.285	0.402	4637.91	137.552	148.469	63.927	51.983	8.828	1.546	5.892	6558.2	0.656	3140.9	2.429	28.716	4.893	105.893	29948.8	1252.84	1944.29	254.424	0.299	3388.49	138.528	169.433	57.293	52.256	6.493	1.847	4.98	9455.55	0.475	3690.97	2.47	24.743	7.491
Medium	3040	IP7953	6.059	7706.6	0.372	2946.66	2.355	24.509	7.984	122.259	38190.2	1485.85	3556.9	250.522	0.456	4887.32	125.968	163.406	71.152	52.017	9.442	2.01	5.488	6330.15	0.516	2716.04	2.1	23.704	5.166	102.917	31252	1039.73	2461.82	300.872	0.395	3553.2	154.534	161.362	68.762	50.91	7.852	1.96	6.001	7883.07	0.383	2656.38	2.335	24.972	7.14
Medium	3041	IP10701	5.474	8500.32	0.378	3830.91	2.16	23.994	10.086	140.414	34306.1	1347.79	3379.79	244.916	0.398	4692.67	145.225	165.095	72.325	50.512	9.793	1.6	4.895	6689.79	0.626	3170.77	2.33	27.447	5.193	115.059	33592.6	1428.18	2358.96	243.999	0.359	3430.8	155.556	195.079	68.666	48.095	7.027	1.577	6.011	7179	0.439	2595.9	2.291	27.641	5.934
Medium	3042	IP21169	5.513	6520.81	0.348	2673.17	2.855	22.517	7.63	105.568	28604.6	1596.07	2602.57	172.939	0.4	3757.76	125.849	170.89	70.061	52	9.145	1.403	6.582	5813.57	0.442	2473.46	2.53	22.369	5.925	94.468	28505	1172.99	1958.73	237.717	0.325	3341.43	142.662	175.459	57.638	52.409	6.961	1.666	5.99	8551.95	0.415	3769.26	2.487	22.062	9.155
Medium	3043	IP8129	5.691	7603.51	0.409	3567.89	2.645	20.497	8.821	115.597	36712.6	1953.89	2808.5	198.383	0.365	4131.83	145.399	173.721	68.382	55.5	7.678	1.305	5.901	6583.5	0.595	3358.19	2.405	21.651	5.746	102.405	28953.5	1130.38	1785.45	256.985	0.274	3223.02	147.062	189.1	56.501	54.743	6.266	1.732	5.99	7444.81	0.49	3677.29	2.446	24.101	7.431
Medium	3044	ICMP451-P6	4.989	7626.02	0.372	3295.26	2.575	24.484	8.905	120.097	30360.4	1147.99	3007.56	265.99	0.389	4401.37	123.174	153.538	68.414	53.483	9.945	2.185	5.462	5839.85	0.446	2739.52	2.409	23.733	6.113	92.556	28101.6	1065.63	1923.78	261.44	0.331	3091.12	165.746	186.222	61.414	52.867	6.863	1.571	5.5	8150.46	0.445	3465.68	2.634	24.14	8.041
Medium	3045	IP11593	6.075	9142.48	0.439	3732.82	2.51	23.494	8.368	156.474	38433.8	1132.8	4104.15	362.341	0.453	5493.14	147.313	165.861	73.625	48.017	10.914	2.558	6.008	6792.96	0.541	2651.97	2.67	23.175	4.812	118.659	28592.9	779.009	2764.71	365.401	0.41	4111.2	153.898	173.513	66.974	46.939	9.652	2.422	6.03	7771.7	0.539	3121.4	2.434	23.479	5.833
Medium	3046	IP10471	4.94	8418.32	0.368	4483.61	2.7	24.513	12.324	131.431	28213.2	1458.82	2439.41	192.627	0.289	3894.63	139.07	176.367	63.232	54.478	8.584	1.415	5.551	7248.79	0.542	4074.45	2.385	27.043	7.788	114.084	26444	1026.6	1764.88	249.145	0.24	3177.45	162.535	188.121	54.939	54.027	6.621	1.518	4.97	8154.07	0.356	3967.73	2.38	25.843	11.391
Medium	3047	IP7952	5.574	7974.4	0.41	3676.75	2.275	19.49	8.962	129.007	33190.4	1540.78	3091.82	231.564	0.403	4120.12	113.254	162.456	74.26	52.5	9.31	2.045	6.106	6548.66	0.585	3390.01	2.056	24.221	5.767	106.963	27127.5	1023.6	1837.59	270.228	0.285	3109.51	152.003	192.5	58.918	50.933	6.836	1.814	6.03	7397	0.461	3255.11	2.066	20.435	6.855
Medium	3048	IP9282	5.486	8797.08	0.433	4175.83	2.565	20.504	9.643	141.985	35392.8	1225.08	3051.07	297.654	0.346	4642.15	147.273	160.029	65.158	51.983	8.726	2.047	6.515	6800.16	0.561	3715.45	2.361	21.243	6.439	109.662	29938.2	1088.85	1959.13	266.975	0.29	3159.63	146.611	175.509	63.448	52.043	6.488	1.813	5.98	8472.77	0.464	4020.55	2.667	23.076	8.908
Medium	3049	IP17611	5.571	9446.69	0.388	3930.88	2.405	18.011	10.325	153.772	62416.5	1820.08	4261.98	319.012	0.447	5582.78	151.924	143.261	76.711	51.484	6.711	2.089	5.997	5655.29	0.488	2646.68	2.316	18.635	5.178	90.811	42379.3	1511.64	1791.67	285.872	0.33	2970.61	152.471	179.457	61.04	51.332	4.255	1.877	5.981	7903.93	0.419	2945.3	1.921	18.485	7.13
Medium	3050	IP7886	4.977	8673.81	0.332	3858.42	2.565	21.492	11.515	136.73	42480.4	1433.12	3341.35	291.953	0.386	4853.1	153.733	153.162	68.612	53.506	7.938	1.904	5.057	8731.9	0.535	4631.39	2.136	22.052	8.589	139.05	37931.4	1076.7	2455.61	352.472	0.28	4121.51	151.772	173.494	60.047	53.108	6.494	2.334	5	8107.87	0.436	3531.16	2.464	23.049	8.138
Medium	3051	ICMV-IS89305	5.491	7575.81	0.359	2488.69	2.53	25.507	6.92	124.877	36620	1375.91	3630.8	278.642	0.474	5206.73	132.456	159.341	68.946	50.022	9.988	2.138	5.948	7423.23	0.593	3121.93	2.385	25.952	5.186	125.558	33624.7	1273.5	2511.76	263.837	0.335	4317.73	137.012	157.847	58.408	48.845	7.48	1.951	5	8883.37	0.434	3210.47	2.191	27.486	7.636
Medium	3052	Raj171(ICMV85404=RBC-IC9)	4.959	8617.69	0.364	3198.4	2.63	21.023	8.942	151.531	40291.9	1531.73	4000.53	261.99	0.464	5411.04	144.302	143.319	73.974	46.995	10.024	1.879	5.593	6344.12	0.53	2442.78	2.185	20.18	4.833	110.683	38169.4	1419.8	2592.89	261.506	0.39	4062.89	158.142	139.212	64.281	47.844	6.863	1.644	5.51	8154.36	0.37	2577.99	2.448	19.747	7.027
Medium	3053	IP13384	5.922	8264.43	0.368	4433.72	2.57	19.987	12.314	133.139	23352.5	882.48	2432.59	281.273	0.3	3778.27	151.458	186.84	63.195	52	10.697	1.96	6.002	6390.14	0.438	3289.36	2.44	20.483	7.336	101.144	20363.6	753.858	1791.48	274.99	0.276	3109.45	147.764	175.423	56.558	52.676	8.767	1.852	6.008	8087.12	0.391	4104.09	2.585	19.991	10.692
Medium	3054	IP13344	5.062	8608	0.412	3666.32	2.32	30.489	8.931	139.635	34926.3	1470.24	3484.22	235.802	0.405	4961.99	138.953	159.062	69.843	51.505	9.956	1.668	5.514	6438	0.474	2664.51	2.135	31.25	5.632	105.406	29471.8	1311.21	2294.3	222.079	0.351	3841.47	152.403	161.579	59.154	51.378	7.682	1.501	5.01	8634.62	0.439	3449.97	2.303	31.131	7.918
Medium	3055	IP16638	5.953	9228.67	0.346	4740.12	2.69	24.006	13.877	149.797	29078.8	931.894	2886.78	305.078	0.315	4441.02	119.559	169.755	65.48	51.995	9.84	2.623	5.546	8011.8	0.501	4565.62	2.298	23.594	9.052	130.688	24397.6	903.11	2134.77	264.098	0.26	3487.05	137.428	179.955	60.765	51.108	8.753	1.909	5.99	8138.41	0.372	4113.02	2.312	25.377	11.067
Medium	3056	IP8972	5.998	9054.5	0.363	3296.33	2.555	20.499	9.223	159.267	41503.2	1247.1	4142.07	352.826	0.456	5760.06	158.075	128.273	71.591	46.517	9.969	2.262	5.936	6517.79	0.543	2010.24	2.476	22.396	3.762	119.52	42713.2	1282.96	2824.61	337.43	0.444	4455.72	127.804	137.507	63.935	44.811	6.696	2.653	7	7875.92	0.46	2238.21	2.358	19.046	4.794
Medium	3057	IP7967	5.503	9192.63	0.387	3824.98	2.72	22.007	9.93	146.152	46082.6	1786.47	3696.22	254.052	0.401	5404.88	129.468	168.1	67.888	52.99	8.047	1.961	6.405	6440.59	0.439	3063.26	2.58	19.957	6.66	102.757	33662	1451.16	1846.83	236.123	0.29	3395.24	160.199	171.132	55.055	52.095	5.496	1.465	5.5	8897.02	0.465	4031.66	2.408	22.843	8.292
Medium	3058	IP5441	6.096	7563.52	0.354	2758.99	2.505	25.484	7.833	128.35	36793.7	1019.63	3185.63	379.698	0.426	4762.4	152.043	142.329	67.054	49.01	8.643	2.486	5.443	5734.46	0.408	2057.17	2.039	24.446	4.846	100.902	24162.8	769.503	1844.02	311.039	0.321	3685.77	151.456	159.545	49.591	46.296	7.705	2.082	6.011	7412.97	0.385	2981.67	2.226	21.472	7.73
Medium	3059	IP16289	6.012	8176.36	0.339	3710.55	2.37	22.517	10.951	143.085	33697.5	1143.08	3121.41	285.184	0.379	4481.87	132.479	156.645	69.784	47.022	9.245	2.138	5.556	6776.07	0.452	3140.83	2.51	20.765	7.166	125.045	30498.2	1160.47	2449.61	255.579	0.355	3637.64	148.85	191.831	67.336	44.55	8.213	1.722	5.999	8667.69	0.37	3881.84	2.595	23.78	10.778
Medium	3060	IP6682	5.496	9451.18	0.403	4871.22	2.355	19.501	12.157	162.22	33238.2	1069.03	3205.96	312.316	0.336	4648.01	152.966	145.114	68.054	48.022	9.918	2.092	6.044	7119.65	0.507	3562.18	2.231	19.94	7.271	124.131	24816	724.421	1994.42	354.425	0.279	3461.64	153.62	167.294	57.205	47.633	8.035	2.303	6.51	8362.56	0.4	3846.7	2.17	19.566	9.765
Medium	3061	IP3138	5.485	8778.26	0.336	4061.59	2.57	21.5	11.935	141.518	40319.8	1554.21	3374.37	264.739	0.386	4698.62	142.45	167.058	71.146	51.989	8.398	1.916	6.02	6847	0.391	3060.71	2.279	25.952	7.735	111.858	29960.4	1070.54	2219.73	282.149	0.32	3894.7	146.705	184.463	58.082	51.777	7.457	1.891	6.49	8842.55	0.381	4105.34	2.435	21.573	10.526
Medium	3062	IP11584	5.63	9639.54	0.408	4375.85	2.645	22.983	10.603	151.934	41921.8	1751.86	3930.39	232.59	0.403	5289.3	144.129	165.312	74.773	53.516	9.349	1.593	5.506	6420.94	0.512	3184.66	2.364	21.992	6.238	100.159	30585.7	1425.57	2017.15	213.932	0.316	3252.83	154.094	204.094	61.477	53.667	6.679	1.41	4.99	8135.66	0.458	3567.93	2.348	23.414	8.004
Medium	3063	IP8172	5.83	8582.42	0.36	3524.02	2.715	19.494	9.8	147.309	38385	1146.86	3585.1	348.338	0.425	4980.17	132.025	137.938	72.708	48.517	9.338	2.642	6.495	6354.57	0.591	2804.26	2.515	18.243	4.683	111.56	29323.8	964.668	2166.72	308.212	0.354	3446.54	155.661	147.105	63.132	46.869	7.368	2.016	5.519	8776.26	0.416	3370.39	2.5	19.943	8.118
Medium	3064	P1449	5.196	9306.67	0.378	4999.21	2.4	22.999	13.172	133.449	35477.3	2016.99	3106.16	168.415	0.327	4373.28	120.963	176.34	70.609	59.523	8.662	1.333	5.948	6986.27	0.474	4106.77	2.245	24.026	8.693	100.55	29554.7	1503.82	1902.5	191.413	0.27	2846.7	133.788	185.76	65.984	59.466	6.358	1.442	5.48	8410.1	0.455	4432.32	2.344	21.084	10.112
Medium	3065	P1449	5.696	8017.7	0.351	4447.92	2.225	19.496	12.626	111.688	30127.4	1687.31	2629.15	164.244	0.327	3598.7	113.948	160.175	73.607	61.523	8.753	1.606	6.087	6615.93	0.536	4171.7	2.316	22.78	7.855	96.547	29726.4	1683.08	1514.95	175.244	0.22	2531.42	145.442	196.897	60.281	58.705	5.18	1.191	5.011	9799.98	0.487	5325.12	2.179	26.555	10.409
Medium	3066	PPMI301(Pusa322)	6.472	7563.42	0.406	2649.03	2.29	22.507	6.575	126.76	42274.7	1266.02	3452.19	341.048	0.461	4861.96	129.39	132.009	71.685	50.028	8.104	2.654	5.954	6541.6	0.566	2391	2.235	24.557	3.923	109.616	39180.2	1184.64	2356.1	337.113	0.37	4113.85	162.974	141.778	57.588	48.985	6	2.105	6.499	8033.81	0.418	2557.75	2.222	23.969	6.583
Medium	3067	PPMI301(Pusa322)	6.003	8091.63	0.402	2754.48	2.53	23.507	6.79	133.457	47446.1	1462.97	3886.72	320.552	0.476	5373.88	131.968	123.1	71.838	50.49	8.197	2.421	6.046	6996.83	0.634	2561.42	2.316	23.03	4.097	118.399	42786.5	1310.81	2870.22	326.392	0.405	4470.06	170.887	162.706	64.538	49.331	6.667	1.927	5.971	7745.44	0.489	2665.93	2.36	19.766	5.639
Medium	3068	D23	5.945	7539.62	0.379	2936.45	2.475	19.507	7.84	123.496	31672.7	1434.14	3134.37	222.493	0.424	4490.38	133.536	137.382	71.287	51.523	9.703	1.713	6.949	7147.76	0.57	3405.12	2.69	20.508	6.1	118.501	27861.5	1120.1	2088.57	250.063	0.294	3710.78	146.455	172.417	56.384	51.165	7.518	1.701	6.019	7771.95	0.556	3027.02	2.664	18.997	5.349
Medium	3069	D23	7.125	6887.74	0.426	3227.74	2.62	20.497	7.577	111.718	28665.2	1230.98	2607.84	224.032	0.367	3860.28	122.315	125.879	66.759	50.983	9.141	1.761	6.546	6376.14	0.484	2658.82	2.404	19.22	5.359	102.97	36086.7	1281.03	2165.86	277.632	0.332	3809.12	153.958	165.093	55.88	51.622	6.035	1.808	6.5	7795.09	0.476	3179.53	2.79	22.103	6.739
Medium	3070	BayerHybrid9444	4.864	8016.26	0.413	3456.21	2.715	24.994	8.425	122.548	42060.5	2015.12	3252.58	200.82	0.405	4560.8	135.283	169.763	71.147	55.489	7.734	1.556	5.997	6163.42	0.573	3001.56	2.389	23.11	5.509	95.101	33766.5	1290.86	1715.86	258.518	0.27	3206.73	154.514	185.173	52.901	55.46	5.072	1.672	5.51	7819	0.469	2906.79	2.502	19.414	6.226
Medium	3071	BayerHybrid9444	5.165	7911.63	0.406	3456.29	2.545	20.01	8.397	118.871	39865.4	1606.95	3226.59	238.134	0.399	4638.86	126.348	164.435	69.881	56	7.953	1.823	6.103	6752.58	0.527	3088.98	2.426	22.834	5.857	103.736	38926.8	1730.05	2143.04	229.512	0.32	3645.61	136.02	172.599	58.313	54.681	5.548	1.679	5.481	9118.02	0.436	3852.24	2.498	23.659	8.84
Medium	3072	BayerHybrid9444	4.973	8206.64	0.42	3674.74	2.8	20.5	8.891	125.381	41189.2	1877.03	3301.69	220.19	0.406	4458.3	137.837	165.163	74.666	56.006	8.08	1.634	5.418	5983.1	0.412	2332.18	2.285	23.651	5.725	90.955	38797.1	1549.71	2255.05	254.126	0.389	3567.58	154.647	168.154	63.504	55.777	5.699	1.631	5.02	8863.58	0.53	3817.05	2.508	21.439	7.258
Late	4001	IP11218	6.514	9299.38	0.337	5809.19	2.323	25.499	17.094	134.723	27141.8	1700.39	2287.58	144.912	0.24	3433.57	125.831	191.161	66.02	59.38	8.264	1.257	5.94	7655.84	0.49	4551	2.121	28.11	9.121	116.262	31234.1	1416.02	1849.17	234.902	0.242	3221.92	168.783	195.59	57.576	56.013	6.015	1.393	6.009	8820.66	0.472	5108.77	2.17	28.144	10.945
Late	4002	IP18412	4.971	10395.1	0.331	5475.86	2.675	28.026	16.418	158.991	30536.1	1617.74	3264.82	179.667	0.311	4851.97	146.468	182.911	67.281	55.535	10.736	1.233	3.863	8356.22	0.345	3488.14	2.563	30.528	10.39	133.619	30718.1	1499.27	3072.72	208.8	0.37	4819.81	164.431	196.183	63.764	52.49	9.895	1.234	4.501	8064.99	0.412	3918.11	2.638	26.95	9.57
Late	4003	IP8174	6	8144.07	0.369	5742.37	2.515	23.403	15.43	113.029	13418.7	603.573	1198.85	238.026	0.155	2508.44	140.529	186.84	49.257	60.979	9.172	1.643	6.653	7217.53	0.301	4385.9	2.233	22.191	14.721	103.82	16281.7	821.606	1359.87	198.88	0.191	2792.71	157.871	196.515	48.706	59.537	8.306	1.279	6.55	9032.98	0.38	6199.57	2.283	17.751	16.192
Late	4004	IP6110	4.999	9789.74	0.332	4485.9	2.537	30.9	13.687	158.807	36020.7	1688.57	3189.97	185.455	0.334	5208.1	155.345	198.46	61.287	52.047	8.814	1.316	4.981	9262.06	0.601	4328.52	2.476	32.055	7.514	150.778	37240.2	1781.13	2622.55	200.583	0.297	4602.88	169.841	191.85	56.618	50.857	6.919	1.22	4.827	8113.45	0.474	3802.66	2.302	30.077	8.047
Late	4005	IP5438	4.986	9923.3	0.36	5409.26	2.15	25.517	14.778	147.16	34446.2	1685.37	2866.3	206.989	0.293	4668	115.746	186.198	61.454	57.968	8.299	1.75	5.04	6873.89	0.44	3423.02	2.19	24.82	8.064	105.036	30063.1	1526.79	2033.03	195.307	0.289	3379.88	146.213	208.19	60.011	55.616	6.912	1.4	5.021	10624.8	0.411	5338.61	2.605	28.407	12.685
Late	4006	IP11378	5.529	8730.07	0.352	3942.01	2.663	25.509	11.508	146.217	29356.5	1520.74	3289.74	186.26	0.38	4816.84	114.725	178.718	68.302	49.646	11.22	1.749	5.592	7749.71	0.542	3555.09	2.375	26.174	6.536	135.037	32129.2	1469.61	2863.42	215.714	0.371	4153.07	138.41	167.569	69.281	46.834	8.884	1.575	5.471	8033.99	0.409	3458.45	2.448	25.277	8.422
Late	4007	IP13608	5.986	7799.84	0.376	4940.13	2.233	23.542	13.061	103.068	24626.6	1290.74	1909.53	195.257	0.246	2911.38	131.97	183.799	65.867	64.733	7.766	1.482	6.55	7170.61	0.384	4814.11	2.455	26.053	12.311	101.051	26360	1309.1	1345.94	202.069	0.182	2514.68	165.634	201.214	53.651	60.992	5.202	1.208	5.999	9781.26	0.499	6329.56	2.335	22.202	12.564
Late	4008	IP8647	6.013	8516.26	0.35	4572.62	2.363	22.999	13.027	135.127	29091	1455.46	2711.05	186.91	0.32	3873.67	158.52	194.245	70.195	53.161	9.271	1.225	6.552	6317.03	0.334	3029.7	2.531	22.662	8.768	103.97	27793.9	1383.3	2192.62	210.461	0.353	3441.89	132.448	188.931	63.632	50.92	7.836	1.515	6.097	7761.33	0.448	4406.43	2.325	22.398	10.02
Late	4009	IP7364	6.015	10400.7	0.356	5668	2.31	20.483	16.111	139.553	36309.7	1463.63	3127.95	234.093	0.304	4657.52	147.692	183.419	67.018	65.342	8.553	1.595	5.855	7916.45	0.357	5037.41	2.524	18.077	14.001	110.457	27083.5	1429.98	1739.25	200.863	0.231	2929.48	156.597	207.506	59.087	61.416	6.524	1.297	6.397	9097.72	0.434	5622.49	2.487	20.394	13.043
Late	4010	IP10759	5.999	7382.36	0.331	3621.56	2.281	20.551	11.154	108.703	28831.3	1106.82	2708.54	260.387	0.351	3850.69	145.017	160.244	70.266	56.818	9.424	1.828	5.896	8566.16	0.451	5031.74	2.229	21.687	11.251	130.743	29511.7	1164.6	2131.51	258.205	0.258	3483.24	160.334	192.829	61.169	55.509	7.192	1.593	6.42	8440.83	0.389	4455.55	2.19	21.061	11.375
Late	4011	IP15536	5.514	10401.8	0.344	4928.55	2.4	20.45	14.319	155.932	39763.9	1547.47	4118.17	258.973	0.391	5462.44	148.96	163.632	75.148	56.755	10.339	1.732	5.953	7192.67	0.43	3180.59	2.27	22.265	7.347	114.314	35868.8	1369.31	2851.49	261.25	0.384	4054.94	156.676	175.015	70.78	53.092	7.953	1.71	6.084	8061.77	0.362	3263.91	2.277	22.083	9.116
Late	4012	IP6125	5.971	9518.55	0.387	5182.21	2.447	21.965	13.438	137.54	37091.7	1698.34	3127.5	214.223	0.334	4334.66	172.645	182.413	72.85	59.449	8.446	1.239	6.593	8445.05	0.467	4979.96	2.235	19.873	11.165	121.198	30627.2	1294.81	2027.19	228.562	0.241	3312.19	157.543	199.882	61.412	59.388	6.621	1.393	6.074	9152.06	0.406	4921.84	2.21	18.617	12.14
Late	4013	IP14624	6	8663.65	0.378	5018.65	2.288	21.46	13.385	125.286	28518.8	1589.19	2634.56	179.639	0.314	3637.44	150.426	195.556	72.521	59.449	9.349	1.199	6.059	7260.83	0.405	3551.15	2.401	22.839	9.02	110.486	34934.9	1570.96	2348.85	212.204	0.315	3602.49	151.455	193.548	65.691	56.155	6.653	1.421	5.887	8850.36	0.451	4915.79	2.45	22.998	11.023
Late	4014	IP12020	5.986	8015.34	0.325	3445.42	2.585	21.076	10.512	130.931	31586.5	1309.86	3220.64	252.483	0.395	4658.62	139.066	159.194	69.359	51.088	10.25	1.741	5.856	8665.25	0.613	3949.61	2.479	23.324	6.183	145.039	36534.3	1565.45	3053.28	232.752	0.348	4731.22	154.539	168.053	64.211	50.152	8.222	1.595	6.122	8562.47	0.386	3432.43	2.432	19.489	8.652
Late	4015	IP13290	6	8731.3	0.373	3950.57	2.668	23.126	10.651	137.066	35012.4	1719.31	3214.63	197.955	0.371	4672.85	131.706	179.284	68.487	53.87	9.138	1.633	6.013	7571.44	0.503	3560.75	2.644	23.992	7.08	121.231	31293.1	1691.9	2458.55	185.566	0.321	4056.68	141.282	172.008	60.401	52.523	7.918	1.301	5.545	9308.45	0.425	4165.39	2.487	24.972	9.88
Late	4016	IP11763	7.013	7724.72	0.328	3998.9	2.245	26.915	11.949	130.882	25741.7	898.981	2331.97	293.052	0.299	3783.22	126.115	161.104	62.331	49.068	9.154	2.404	6.065	7895.31	0.435	4095.94	2.298	21.89	8.959	136.977	27679.8	837.27	2438.56	346.912	0.311	4077.47	161.883	152.136	59.394	47.937	8.836	2.158	6.148	10247.6	0.364	5412.36	2.293	20.337	14.41
Late	4017	IP13520	6.514	6839.17	0.321	3477.5	1.945	19.517	10.884	134.729	19919.1	437.41	1979.39	486.395	0.289	3453.07	140.132	136.936	57.948	40.899	10.021	3.362	5.986	7687.92	0.404	3741.09	2.11	21.592	9.347	150.945	24331.1	497.214	2326.67	475.23	0.302	4002.28	154.919	155.043	57.96	41.066	9.617	3.068	5.899	7436.27	0.387	3560.75	2.3	20.401	9.457
Late	4018	IP14398	6.029	8881.73	0.379	4938.71	2.351	20.582	13.196	126.637	24297.5	1237.52	2870.03	195.548	0.325	3893.59	147.866	181.204	73.775	59.956	11.845	1.285	5.554	7846.02	0.429	4570.29	2.238	22.367	10.731	115.355	23048.9	1122.19	2013.33	217.241	0.271	3195.68	179.641	194.437	63.055	58.003	8.799	1.125	5.947	9101.44	0.477	5409.83	2.147	20.442	11.233
Late	4019	IP12128	5.987	9229.23	0.351	4757.61	2.48	27.051	13.625	131.132	31957.8	1539.99	3012.96	225.852	0.325	4525.06	140.439	173.298	66.023	60.297	9.406	1.498	4.964	8722.84	0.495	4622.23	2.23	26.7	9.154	132.261	34817.6	1821.69	2302.94	190.087	0.268	4131.04	145.836	200.155	55.903	56.027	6.572	1.295	5.963	9408.25	0.489	4932.17	2.191	27.114	10.216
Late	4020	IP14311	6.013	10290	0.362	6416.06	2.299	19.407	18.079	144.147	26163	1297.17	2712.95	204.277	0.26	3829.57	153.162	200.354	70.321	61.938	10.528	1.355	5.953	7770.5	0.451	5074.19	2.347	18.863	11.346	110.028	23670.6	1322.39	1708.46	178.614	0.218	2641.77	152.789	206.875	64.557	60.391	7.076	1.178	5.489	9139.4	0.404	5399.89	2.522	20.002	13.433
Late	4021	IP15857	4.988	9953.25	0.397	5207.3	2.553	21.969	13.025	141.35	45680.5	1864.98	3450.75	268.279	0.353	4815.57	137.484	192.353	72.103	60.082	7.572	1.875	6.142	6914.71	0.464	3865.08	2.338	25.829	8.447	101.52	35833.6	1939.54	1651.22	177.48	0.256	2850.93	156.567	209.709	57.753	57.971	4.341	1.128	5.513	8728.8	0.466	4567.49	2.268	23.86	9.833
Late	4022	IP12364	4.973	8965.2	0.371	4104.17	2.83	31.499	11.146	134.795	37080.8	1883.99	3155.69	205.84	0.359	4912.97	126.585	190.043	64.61	56.505	8.547	1.559	4.938	7263.98	0.49	3129.54	2.204	30.973	6.745	111.658	30962.4	1788.12	2208.74	177.904	0.315	4020.8	150.857	200.033	54.825	55.037	7.168	1.257	4.93	8696.02	0.409	4539.72	2.538	31.541	11.111
Late	4023	IP18292	6.514	8048.09	0.337	3674.44	2.63	25.559	10.936	124.547	33933.4	1364.38	2971.03	240.33	0.366	4321.75	155.42	157.807	68.221	55.282	8.645	1.542	6.136	7433.79	0.376	3147.2	2.432	20.334	8.556	116.913	35357	1211.15	2671.55	277.516	0.347	4253.05	155.558	170.532	63.067	53.53	7.648	1.826	5.513	9936.34	0.398	4971.66	2.092	21.886	12.418
Late	4024	IP13840	6.987	9805.88	0.391	5993.11	2.279	26.003	15.295	128.387	25886.4	968.057	2557.07	258.01	0.264	3831.87	144.958	173.4	66.878	66.09	9.918	1.851	6.006	7522.61	0.432	4643.6	1.978	22.349	10.638	106.069	22246	1103.55	1722.9	208.756	0.232	2953.77	132.19	191.542	58.597	60.408	7.807	1.547	5.996	9029.75	0.474	5553.52	2.035	21.881	11.616
Late	4025	IP5931	6	9994.13	0.374	5465.12	2.314	23.075	14.8	140.255	41987	1668.44	3134.44	251.189	0.315	4469.07	156.656	181.175	69.714	61.938	7.531	1.605	5.476	7771.52	0.467	5217.01	2.404	23.178	10.943	110.188	32668.4	1875.81	1629.31	177.099	0.215	2727.8	156.299	195.655	59.716	60.414	4.951	1.115	5.982	8062.96	0.442	4583.25	2.333	22.639	10.49
Late	4026	IP4378	6	8599.17	0.337	4266.97	2.619	20.496	12.574	126.296	27936.3	1180.56	2782.26	263.83	0.325	4337.25	144.162	177.351	64.262	57.941	9.972	1.803	5.451	5901.1	0.389	2882.84	2.215	22.221	7.356	87.348	20951.3	1057.91	1769.64	206.688	0.292	3089.82	132.31	194.519	57.108	57.569	8.499	1.553	6.14	7679.32	0.453	3897.2	2.523	20.423	8.912
Late	4027	IP11929	5.486	7649.53	0.356	3337.78	2.635	28.526	9.211	112.436	32578.7	1729.62	2709.08	220.34	0.345	4364.4	131.665	171.637	62.335	57.886	8.324	1.53	4.979	8393.4	0.477	4217.13	2.329	27.858	9.08	125.712	37709.9	1713.64	2632.9	223.455	0.332	4082.84	168.206	188.719	64.319	56.883	7.015	1.296	5.495	8456.35	0.427	3867.54	2.749	28.271	9.053
Late	4028	IP10945	5.987	7264.62	0.357	3380.06	2.23	21.015	9.515	125.238	31735.8	1514.45	2841.69	208.092	0.394	3951.58	124.061	158.672	72.323	48.013	9.015	1.69	5.952	6683.44	0.544	2964.48	2.647	20.698	5.32	115.752	34212.6	1349.2	2648.18	258.805	0.385	3854.58	159.388	170.089	68.852	47.92	7.757	1.615	6.991	7984.58	0.432	3687.06	2.458	16.977	8.597
Late	4029	IP7941	5.014	9427.57	0.376	4373.94	2.723	22.931	12.003	139.083	33711.5	1645.16	3542.56	219.892	0.379	5009.85	131.957	177.586	70.409	58.1	10.55	1.567	4.985	8298.75	0.546	3962.97	2.632	24.979	7.48	126.296	30844.4	1509.55	2422.39	199.659	0.289	4247.03	143.973	200.901	57.038	55.509	7.84	1.411	4.505	8690.8	0.448	4476.09	2.91	25.482	9.925
Late	4030	IP17150	7.013	9591.96	0.342	4572.56	2.219	20.907	13.379	146.427	41900	1523.67	3357.45	277.777	0.35	4975.56	147.662	160.354	67.071	55.938	8.033	1.925	6.544	7849.7	0.535	3351.1	2.578	19.76	6.384	125.57	37427.1	1369.96	2460.72	266.603	0.318	4326.19	142.277	176.952	57.085	52.582	6.558	1.861	6.012	8433.4	0.457	3988.54	2.592	22.051	8.578
Late	4031	IP13459	5.514	9299.6	0.346	5076.84	2.889	21.367	14.99	136.604	29629.8	1369.05	2930.91	214.438	0.32	4191.39	134.265	164.199	70.161	58.118	9.915	1.55	5.957	7091.01	0.383	3452.5	2.36	23.021	9.313	108.454	28774.5	1462.52	2281.18	186.88	0.311	3533.23	170.365	189.515	64.456	55.563	7.823	1.147	5.951	8593.57	0.451	4874.7	2.272	21.592	11.061
Late	4032	IP8182	4.999	9829.17	0.335	4604.83	2.608	23.491	13.791	151.104	38328.5	1800.35	3792.99	214.633	0.385	5166.24	153.466	181.875	73.379	55.407	9.932	1.405	4.974	7463.73	0.572	4104.57	2.626	23.59	6.968	117.869	32911.1	1707.55	2311.2	192.708	0.3	3556.36	166.398	181.373	64.568	53.567	6.947	1.2	5.591	8246.57	0.399	3867.88	2.55	24.913	9.722
Late	4033	IP14849	5.485	10427.8	0.361	5197.76	2.672	21.465	14.471	163.688	44495.6	1859.02	3499.11	231.584	0.341	5120.86	134.861	191.52	68.041	53.755	7.889	1.765	6.003	8242.27	0.594	4678.59	2.41	26.322	7.567	133.559	36727.9	1460.78	2222.52	251.879	0.277	3690	151.003	196.632	60.145	52.086	6.14	1.657	5.484	8351	0.501	3707.91	2.416	20.986	7.519
Late	4034	IP5900	5.501	8397.15	0.367	3633.89	2.428	29.492	10.289	128.686	36038.9	1621.18	3059.15	243.912	0.37	4776.29	144.016	163.03	64.194	55.13	8.498	1.594	5.497	7213.4	0.474	3260.32	2.676	24.329	6.783	116.826	29258.9	1032.76	2103.42	295.977	0.278	4132.92	143.182	185.962	50.788	52.028	7.315	2.015	5.975	7407.31	0.387	3069.8	2.403	29.956	7.714
Late	4035	IP19334	5.028	9653.14	0.331	4745.08	2.568	24.452	14.281	145.695	35008.9	1516.5	3437.62	201.79	0.356	4800.45	123.931	190.554	71.456	56.857	9.763	1.946	5.598	8023.29	0.493	4000.79	2.364	26.089	8.093	123.917	37105.8	1554.72	2643.02	240.444	0.32	4045.37	151.952	202.791	65.969	55.126	7.325	1.571	4.988	8626.75	0.464	4465.02	2.645	25.023	9.84
Late	4036	IP3110	6.001	9956.61	0.351	5196.06	2.376	19.534	14.702	138.764	52371.2	1795.23	3293.64	313.617	0.33	4801.33	155.219	171.008	69.05	61.14	6.288	1.97	5.946	8456.46	0.399	4396.38	2.381	20.407	11.385	125.862	42131.7	1483.13	2319.2	287.446	0.296	3907.99	156.851	173.549	59.406	56.889	5.581	1.828	5.985	9705.33	0.441	5018.56	2.242	19.404	11.481
Late	4037	IP7536	6.527	9193.43	0.34	5048.18	2.453	18.959	14.691	129.209	31974.9	1417.48	3105.47	218.457	0.332	4148.85	146.946	167.971	74.021	60.863	9.635	1.49	5.547	7420.31	0.32	3953.03	2.47	17.468	12.088	108.873	29963.6	1543.88	2382.33	192.932	0.312	3544.86	135.516	170.925	67.334	57.896	7.973	1.425	6.006	9224.76	0.409	5150.1	2.372	16.045	12.579
Late	4038	IP12395	6.498	9039.65	0.33	3870.92	2.329	22.458	11.609	148.568	37960	1736.76	3721.41	207.845	0.407	5162.9	140.263	173.413	71.749	50.992	9.762	1.586	4.897	8675.34	0.479	4083.58	2.447	24.683	8.244	145.323	36512.5	1978.6	3137.14	185.686	0.365	4571.13	134.845	164.522	69.168	50.052	8.478	1.362	5.944	8097.02	0.387	3389.68	2.63	23.123	8.813
Late	4039	IP14418	6	10049.2	0.368	5036.21	2.441	18.884	13.788	148.818	40356.8	1470.19	3601.77	287.532	0.36	5024.9	147.516	175.344	71.962	57.49	8.928	1.941	5.495	9258.06	0.602	5059.15	2.392	17.194	8.232	141.967	36515.3	1252.88	2720.39	295.127	0.3	4196.31	161.837	186.628	64.282	55.606	7.263	1.853	5.935	8663.55	0.489	4137.5	2.627	16.931	8.48
Late	4040	IP17493	6	9683.13	0.347	4572.3	2.535	23.547	13.475	155.821	32100.9	1193.5	3566.47	279.314	0.374	5104.23	157.674	160.572	69.75	52.223	11.094	1.711	5.452	8323.87	0.393	3459.55	2.387	26.186	8.715	135.359	27971.8	1354.57	2924.14	211.186	0.353	4910.9	145.471	179.589	58.804	51.407	10.406	1.481	5.895	8422.31	0.414	3698.05	2.422	24.476	8.913
Late	4041	IP6415	4.986	8475.24	0.337	4060.03	2.693	22.567	11.971	124.951	25844	1319.5	2964.99	219.951	0.346	4449.82	137.92	168.097	66.106	57.849	11.417	1.501	5.044	6811.1	0.389	3348.87	2.815	24.364	8.355	103.445	29540.8	1696.12	2337.9	171.402	0.334	3631.3	154.049	196.37	63.584	56.049	7.847	1.14	4.485	9714.45	0.417	4850.11	2.767	22.605	11.313
Late	4042	IP16120	6	8313.43	0.355	4206.94	2.594	20.95	11.783	127.59	30780.4	1404.8	2980.18	205.698	0.351	4142.03	139.643	176.728	71.242	54.988	9.692	1.538	5.932	9933.61	0.544	5086.14	2.431	23.143	9.274	159.989	34829.2	1345.06	3165.63	260.666	0.315	4909.77	149.7	188.233	64.543	51.944	9.086	1.69	6	8647.71	0.402	4383.53	2.489	21.273	10.98
Late	4043	IP5560	5.972	8299.59	0.372	4185.09	2.873	18.634	11.27	117.474	29155.6	1857.14	2880.52	170.861	0.34	4118.05	114.882	195.112	69.554	60.093	10.05	1.397	5.588	7215.48	0.496	4113.86	2.898	23.844	8.188	107.084	28644.4	1510.62	1914.52	193.693	0.252	3215.76	161.177	201.654	60.056	57.589	6.894	1.15	5.04	8839.21	0.443	4476.38	3.132	23.605	10.181
Late	4044	IP12138	7.014	8858.91	0.396	3989.08	2.285	22.04	10.236	151.842	37190.3	1131.13	3346.23	344.544	0.388	4832.76	151.627	162.051	69.603	48.518	9.027	2.246	6.056	6709.94	0.517	2933.64	2.272	21.369	5.798	116.562	30485.3	1155.05	2399.2	265.76	0.35	3798.67	142.036	179.543	63.473	47.481	7.926	1.823	6.52	8105.64	0.453	3321.37	2.389	23.003	7.532
Late	4045	IP15512	5.513	7894.07	0.36	3395.93	3.06	25.446	9.334	131.128	26350.6	1320.34	2971.29	201.791	0.384	4492.92	117.566	172.186	66.879	50.418	11.276	1.797	5.984	7568.79	0.47	2941.45	2.954	21.816	6.412	130.069	34543	1639.8	2764.08	214.12	0.38	4541.96	111.377	179.595	60.679	47.842	7.947	1.924	5.412	8269.83	0.423	3337.52	2.685	20.527	7.956
Late	4046	IP10579	5	9678.13	0.339	4577.62	3.069	28.575	13.68	146.695	37059.5	1888.94	3594.44	195.189	0.37	5041.07	140.656	177.175	70.864	56.438	9.731	1.405	4.991	7774.83	0.56	4164.6	2.513	29.98	7.604	118.92	41556.2	2219.38	2295.92	190.683	0.295	3559.82	160.363	181.898	64.472	54.869	5.514	1.2	5.12	8789.9	0.366	3965.42	2.68	29.362	10.769
Late	4047	IP17099	5.042	10016.5	0.328	4456.74	2.505	29.884	13.562	161.099	48553.8	1548.7	3965.14	294.705	0.401	5455.38	155.66	159.68	72.785	52.353	8.088	1.988	4.48	8583.24	0.534	3635.89	2.445	30.185	7.347	141.683	42519.3	1909.92	3013.59	212.229	0.369	4644.9	173.346	172.517	64.947	49.975	6.975	1.248	5.141	9365.74	0.402	3892.15	2.351	30.56	9.684
Late	4048	IP13324	5.973	9670.38	0.373	4109.27	2.753	23.992	10.981	160.482	41002.4	1331.27	3661.57	297.448	0.38	5523.05	134.875	153.257	65.986	50.214	8.929	2.259	6.045	7116.47	0.56	2548.89	2.19	22.495	4.807	123.021	35009.2	1056.68	2599.08	335.453	0.373	4417.98	174.948	164.682	58.978	47.535	7.501	2.843	6.453	7714.65	0.412	2890.36	2.219	21.924	6.883
Late	4049	IP19405	4.972	9228.01	0.381	4609.03	2.619	22.478	12.133	130.578	38864.8	1682.3	3170.85	241.097	0.34	4621.42	166.196	176.854	68.435	60.494	8.129	1.462	5.157	7695	0.475	3706.62	2.456	21.587	8.021	111.639	37250.4	1806.04	2424.22	194.763	0.298	3941.95	143.454	197.12	61.739	59.022	6.487	1.389	5.954	7436.12	0.41	3450.79	2.383	21.533	8.415
Late	4050	IP17125	6	9068.99	0.353	5171.35	2.766	20.077	14.859	138.661	22182.4	1054.18	2582.26	217.613	0.289	3871.11	149.045	176.051	66.926	55.341	11.585	1.418	5.47	6348.14	0.325	2947.24	2.572	24.064	8.857	100.746	22480	1218.91	2458.8	194.177	0.376	3591.13	143.409	188.131	68.309	53.684	10.949	1.354	6.06	8124.3	0.387	4289.91	2.733	20.548	11.163
Late	4051	IP5031	5.47	10289.8	0.367	4945.4	2.394	24.132	13.254	152.904	48899.5	1814.07	3950.92	275.011	0.377	5338.3	145.538	172.643	73.681	57.004	7.987	1.868	5.936	7076.26	0.553	4026.83	2.414	23.091	7.271	107.744	33323.4	1699.97	1954.02	200.565	0.285	3105.07	141.958	178.206	62.207	56.063	5.788	1.352	6.011	8145.19	0.428	3701.16	2.255	21.068	8.659
Late	4052	IP11358	4.985	8266.81	0.377	3611.43	2.504	24.49	9.567	131.043	35343.1	1716.44	3349.33	196.428	0.401	4662.37	148.231	166.537	71.507	53.324	9.512	1.435	5.397	7491.37	0.509	3235.81	2.211	24.718	6.211	122.206	39669.1	1682.08	2943.09	244.824	0.388	4379.97	134.699	175.798	66.982	51.563	7.578	1.852	5.211	8419.05	0.463	3654.24	2.409	22.648	7.592
Late	4053	IP7660	6.014	8204.7	0.319	4883.76	2.93	20.375	15.479	124.601	19826	1064.91	2323.94	195.04	0.285	3298.75	129.38	162.116	70.845	56.004	11.722	1.477	5.509	7584.84	0.479	3884.8	2.57	22.762	8.458	119.434	20333.6	785.188	2056.49	249.67	0.278	3555.69	138.044	178.092	57.686	53.568	10.127	1.849	5.942	7558.64	0.389	4104.21	2.632	22.036	10.868
Late	4054	IP15553	6.013	9437.22	0.338	4333.4	2.84	22.415	12.614	162.742	36935.7	1367.48	3413.97	273.052	0.359	5161.22	132.115	167.604	66.531	48.068	9.304	2.114	6.021	7406.36	0.418	2980.53	2.652	21.051	7.094	129.701	29360.6	1124.76	2535.46	266.066	0.355	4365.35	146.287	165.498	58.355	46.855	8.651	1.829	5.872	8276.43	0.36	2928.03	2.645	19.733	12.181
Late	4055	IP18168	6.015	8763.56	0.355	4219.56	2.7	22.536	11.907	131.939	38117.9	1824.22	3002.45	187.488	0.34	4478.84	146.331	162.177	66.934	56.8	7.79	1.316	5.513	7713.11	0.511	4202.48	2.424	25.304	7.8	117.827	35566.5	2048.19	2157.12	176.605	0.277	3752.25	141.519	189.78	57.529	55.412	6.125	1.273	5.557	8604.73	0.462	4182.26	2.877	25.452	9.156
Late	4056	IP13363	5.485	8584.07	0.325	3260.43	2.673	19.565	9.888	146.724	43280	1495.73	3616.58	303.678	0.415	5347.22	143.32	138.198	67.807	48.563	8.347	2.089	4.902	7944.81	0.637	3677.23	2.364	19.462	5.143	137.923	36780.8	2071.29	2638.87	253.631	0.334	4510.83	135.336	141.432	57.834	47.938	7.071	1.854	5.336	9461.17	0.376	3698.47	2.531	19.553	9.927
Late	4057	IP6310	6	9283.13	0.375	5077.68	2.389	20.526	13.927	153.616	27024.6	803.09	2704.24	320.529	0.291	4117.18	132.844	157.05	65.059	50.31	9.986	2.487	6.035	8230.44	0.487	4741.33	2.459	20.228	9.607	141.799	24017.6	730.354	2146.14	328.462	0.26	3648.72	158.217	185.898	58.777	48.674	8.914	2.006	5.93	8277.09	0.442	4637.44	2.399	15.962	10.537
Late	4058	IP20679	5.529	9470.19	0.355	4966.71	2.597	20.992	13.997	129.579	32882.9	1399.37	3177.86	238.898	0.325	4559.18	161.848	183.63	69.202	62.517	9.725	1.475	4.987	7440.16	0.462	3786.47	2.562	27.952	8.151	108.043	30044	1521.45	2157.32	203.778	0.294	3649.76	174.525	190.287	59.3	59.121	7.36	1.142	5.406	8576.99	0.44	4578.19	2.455	21.134	10.697
Late	4059	IP10339	5.514	9470.73	0.361	4560.62	2.86	24.517	12.897	137.088	34899.1	1581.41	3344.89	239.395	0.37	4721.07	123.632	168.436	70.898	58.899	9.671	1.817	5.481	6848.5	0.422	3207.05	2.67	21.84	7.809	103.973	34917.5	1606.56	2319.48	214.386	0.323	3606.65	176.591	186.056	64.588	56.087	6.714	1.213	5.529	8409.09	0.408	4065.92	2.72	21.581	9.946
Late	4060	IP3201	6.985	8787.68	0.351	4908.66	2.432	18.492	14.046	141.583	27155.4	709.169	2641.16	379.851	0.31	3918.91	148.619	140.413	68.119	51.727	9.701	2.603	6.46	8673.93	0.493	5111.67	2.302	17.77	10.662	144.001	23429.9	774.691	2096.12	298.77	0.248	3432.3	170.496	184.658	61.279	49.905	8.917	1.789	6.537	8507.57	0.397	4716.14	2.2	14.318	11.647
Late	4061	P310-17-B	4.986	9877.4	0.376	4174.18	2.431	23.007	11.065	157.017	46571.8	1604.94	4002.17	266.927	0.405	5713.82	145.103	162.721	70.295	52.901	8.602	1.965	6.093	8590.21	0.627	3970.24	2.368	22.81	6.446	137.562	44846.2	1446.86	2768.4	303.397	0.321	4567.66	163.298	163.523	60.577	51.89	6.168	1.93	6.09	8263.48	0.452	3373.21	2.44	19.433	7.448
Late	4062	IP14148	5.986	8181.16	0.318	4576.22	2.943	23.082	14.506	129.428	24181.4	1097.51	2294.18	256.226	0.271	3775.77	136.673	153.025	61.714	52.519	9.574	1.794	5.158	8957.9	0.406	4385.1	2.599	22.432	11.113	145.805	32002.2	1314.78	2596.06	229.359	0.294	4341.98	138.143	177.994	59.99	50.83	8.123	1.688	5.648	9095.34	0.335	4371.12	3.096	23.407	12.995
Late	4063	IP4952	7	8269.22	0.32	3780.07	2.613	21.933	11.913	128.057	31035.7	1593.56	3096.39	199.686	0.388	4483.89	148.945	141.876	69.69	55.006	10.031	1.299	6.019	7820.17	0.439	3683.19	2.72	22.206	8.299	127.979	29025.5	1577.85	2710.35	194.855	0.365	4102.06	137.446	172.164	65.626	50.858	9.352	1.463	5.787	9146.49	0.431	4140.64	2.664	21.86	9.775
Late	4064	P1449	4.987	8801.1	0.345	4464.84	2.219	23.1	13.057	123.862	37562.6	1932.16	3241.53	205.732	0.369	4377.31	138.119	169.6	74.251	60.366	8.725	1.466	5.533	7986.33	0.579	4890.97	2.243	23.548	8.518	115.377	37000.1	1956.17	2035.98	190.314	0.249	3139.14	137.418	184.116	64.931	58.897	5.51	1.386	5.032	8698.73	0.453	4697.35	2.096	24.072	10.294
Late	4065	P1449	4.971	9360.35	0.342	4820.55	2.304	22.051	14.193	129.68	39321.6	1818.2	3402.98	212.583	0.365	4590.55	154.686	177.042	73.997	61.679	8.704	1.429	4.948	7574.96	0.404	4144.59	2.357	26.29	10.181	110.091	30044.2	1554.22	2215.78	194.8	0.29	3499.19	147.487	197.015	63.624	59.143	7.419	1.308	5.559	8298.96	0.433	4174	2.199	24.686	9.849
Late	4066	P1449	6.028	9554.82	0.341	4868.23	2.424	24.515	14.431	135.793	35359.3	1890.13	3366.5	185.789	0.349	4733.89	132.027	177.785	71.067	60.279	9.502	1.411	5.483	7946.67	0.443	4493.48	2.309	23.307	10.073	115.235	34233.8	1670.7	2261.95	210.734	0.299	3472.97	163.222	192.936	64.864	58.945	6.519	1.213	5.089	7828.07	0.427	4362.94	2.286	22.04	10.061
Late	4067	P1449	5.5	7935.63	0.375	4011.18	2.274	27.026	11.027	111.416	29273.1	1525.09	2758.74	177.529	0.346	3836.68	161.344	169.05	71.559	61.81	9.396	1.137	5.396	7983.87	0.602	5634.17	1.902	27.945	9.541	113.68	24527.5	1444.82	1567.6	163.561	0.186	2351.69	149.261	183.12	66.195	60.666	6.377	1.137	5.579	8156.46	0.467	4815.43	1.972	27.214	10.389
Late	4068	P1449	5.5	7206.06	0.354	3712.05	2.273	27.988	10.81	99.024	30023	1763.2	2579.73	168.228	0.36	3489.89	140.547	180.935	74.178	62.554	8.626	1.191	4.919	7312.56	0.393	3883.5	2.291	29.028	9.814	107.256	33460.7	1636.4	2196.34	200.526	0.304	3408.03	144.544	187.372	64.432	58.722	6.462	1.43	5.54	6600.51	0.437	3970.01	2.063	26.957	9.158
Late	4069	BayerHybrid9444	5.987	8412.74	0.352	3346.18	2.621	21.502	9.545	126.723	43371.7	1729.85	3509.15	240.726	0.425	5059.24	151.781	147.363	69.346	56.432	8.068	1.651	6.015	7362.07	0.571	3302.42	2.637	23.442	5.815	115.491	42132.1	1782.35	2717.86	235.483	0.357	4074.2	145.982	175.766	67.248	54.089	6.529	1.597	5.383	8873.27	0.386	3517.52	2.611	22.973	9.159
Late	4070	BayerHybrid9444	4.986	8662.32	0.356	3396.18	2.795	22.036	9.513	131.805	43608.2	1759.59	3620.49	242.014	0.411	5283.74	149.862	153.968	68.463	55.302	8.253	1.619	5.608	7033.18	0.543	3000.15	2.572	21.724	5.696	110.231	36737.1	1625.57	2439.8	228.425	0.34	4067.27	148.159	161.156	60.105	53.358	6.747	1.589	5.062	9401.95	0.427	4226.53	2.537	21.864	9.819
Late	4071	BayerHybrid9444	5.5	9114.75	0.37	3890.53	2.768	23.059	10.523	136.576	47237.5	1941.57	3824.97	252.982	0.41	5317.36	140.487	149.243	71.572	56.382	8.139	1.754	5.548	8194.85	0.501	3502.06	2.764	23.375	7.093	129.355	45670.1	1847.18	3103.59	245.22	0.381	4584.13	148.129	169.807	68.05	53.589	6.716	1.689	4.979	8900.24	0.456	3823.91	2.684	24.69	8.492
Late	4072	BayerHybrid9444	5.529	8593.18	0.352	3814.23	2.681	22.41	10.847	128.91	45946.3	2161.71	3575.72	207.758	0.413	4834.74	151.372	150.567	74.258	56.728	7.866	1.431	5.402	8761.27	0.601	3713.41	2.746	23.336	6.229	139.621	48458.8	1920.71	3198.73	260.192	0.393	4837.68	148.728	158.92	65.602	52.374	6.545	1.758	5.457	8449.36	0.462	3331.9	2.84	18.802	7.185
[truncated: 13 more columns]
